# Supplementary material for: Dormant non-culturable Mycobacterium tuberculosis retains stable low-abundant mRNA
Source: BMC Genomics. 2015 Nov 16;16:954. doi: 10.1186/s12864-015-2197-6 (PMC4647672; doi:10.1186/s12864-015-2197-6)
Supplement: Additional file 1: Table S1. — Mapping statistics for each of the sequenced samples. (XLSX 9 kb) [file 12864_2015_2197_MOESM1_ESM.xlsx]

## Sheet: Statistics
	Log1	Log2	Log3	DE1	DE2	DE3	DM1	DM2	DM3	DL1	DL2	DL3
# sequenced reads	18798208	17736079	11046464	32835978	35748103	17146830	27913346	7352103	13973841	36123285	31730572	33306003
# mapped reads	10422118	15828751	9914699	28902904	31203928	15006795	9019461	6007568	11803269	7759883	7254844	7584192
# mapped to annotated features	9205092	14915055	9434448	27567588	25449973	12181858	7723557	5960993	11709886	6031810	5584132	6001235
# mapped to rRNA	4688224	10073198	6946921	21302354	234566	205392	6206412	5431794	10835850	1130338	897955	930166
# mapped to CDS	3454650	3972698	2032969	3686295	14559223	7656215	256955	55494	83379	875130	918613	910343
# mapped to tRNA	264938	132901	35677	144731	331768	173313	419825	243452	444559	693497	601080	725983
# mapped to ncRNA	70862	90232	33852	887167	2746114	1252012	72660	31603	40788	309088	325228	303488
# mapped to misc_RNA (4.5S and tmRNA)	723457	643351	383445	1544366	7563990	2887863	767485	198629	305265	3023174	2840719	3130693
# mapped to CDS in antisense orientation	473161	519452	255046	620804	2693772	1364126	73428	17374	27214	314795	325126	327690
