# Supplementary material for: Dormant non-culturable Mycobacterium tuberculosis retains stable low-abundant mRNA
Source: BMC Genomics. 2015 Nov 16;16:954. doi: 10.1186/s12864-015-2197-6 (PMC4647672; doi:10.1186/s12864-015-2197-6)
Supplement: Additional file 2: Table S2. — RPKM values for each replicate in the corresponding cultures. (XLSX 797 kb) [file 12864_2015_2197_MOESM2_ESM.xlsx]

## Sheet: RPKM
Type	Locus	Product	L1	L2	L3	DE1	DE2	DE3	DM1	DM2	DM3	DL1	DL2	DL3
CDS	Rv0001	dnaA	292.627	528.007	664.612	81.9815	156.495	115.845	61.9892	74.3708	67.1767	65.4114	59.8827	67.3795
CDS	Rv0002	dnaN	289.56	272.681	378.784	89.708	76.8637	74.2721	81.0482	-	-	25.5056	25.7014	37.5738
CDS	Rv0003	recF	273.646	287.468	367.793	116.263	88.7727	66.6395	33.2439	69.9264	-	23.0792	39.4129	49.464
CDS	Rv0004	-	80.4085	136.095	135.032	30.9645	26.3197	30.0217	-	-	-	38.3083	13.7865	35.0522
CDS	Rv0005	gyrB	1008.75	1406.39	1526.39	872.358	864.03	857.727	426.084	606.687	570.353	445.366	410.683	420.099
CDS	Rv0006	gyrA	823.536	1055.69	1052.04	470.413	421.051	420.65	372.457	379.442	337.51	311.047	333.95	328.253
ncRNA	ncRv0006c	-	425.541	253.923	309.595	235.13	363.879	323.132	455.502	309.98	293.995	348.245	392.18	406.408
CDS	Rv0007	-	404.543	591.129	448.837	179.908	108.909	131.475	145.375	212.442	55.9684	132.592	111.459	124.15
CDS	Rv0008c	-	172.44	144.327	95.1886	50.6742	54.9644	54.5728	88.0164	-	-	68.1551	64.3858	67.7383
CDS	Rv0009	ppiA	594.686	1268.27	1152.58	122.519	204.327	186.117	102.092	-	-	63.7206	67.2786	54.0176
CDS	Rv0010c	-	78.7304	164.054	203.628	100.33	89.4139	81.1742	49.3645	228.437	120.365	84.5786	102.73	83.581
CDS	Rv0011c	-	314.201	390.161	484.937	171.027	263.027	182.511	273.759	-	291.274	95.0273	100.13	52.6719
CDS	Rv0012	-	170.92	208.54	233.605	176.088	213.522	223.163	150.871	164.274	64.9176	135.547	114.507	107.688
CDS	Rv0013	trpG	170.803	252.019	267.151	84.7146	108.2	124.393	105.2	115.91	73.2881	92.6972	73.6706	80.5775
CDS	Rv0014c	pknB	109.331	118.075	106.308	34.9612	47.2596	49.0169	68.8171	68.8552	130.609	78.1195	71.7349	58.7834
CDS	Rv0015c	pknA	97.2731	200.521	215.99	43.4779	34.4658	40.9436	135.006	287.384	268.614	96.7546	126.617	103.625
CDS	Rv0016c	pbpA	256.589	147.656	154.947	83.5314	121.323	92.7718	256.026	208.433	194.216	243.701	268.375	265.578
CDS	Rv0017c	rodA	90.9994	112.782	122.502	33.2723	35.3665	34.1801	29.7798	-	72.6119	60.4991	53.7103	74.9319
CDS	Rv0018c	pstP	186.664	246.85	217.079	102.685	81.7691	100.698	208.35	241.038	311.436	174.94	175.948	187.247
CDS	Rv0019c	fhaB	1021.16	697.963	1060.69	405.583	252.817	363.419	681.36	935.516	657.239	296.892	286.705	384.546
CDS	Rv0020c	fhaA	813.877	813.507	779.266	897.976	857.409	997.891	552.219	480.42	458.877	585.204	549.775	565.354
CDS	Rv0021c	-	99.0521	77.8818	89.8966	54.5146	71.7863	55.9708	-	-	-	47.744	44.1013	47.909
CDS	Rv0022c	whiB5	3.35537	4.70398	6.84675	3.93572	3.70763	5.80224	-	-	-	12.2557	16.2091	11.7747
CDS	Rv0023	-	29.9439	43.5149	35.3941	21.1105	22.6584	19.9964	40.8699	-	93.0092	64.0224	56.7016	41.0066
CDS	Rv0024	-	120.458	88.9268	84.3095	18.4004	17.0411	20.9616	62.0707	-	72.6463	66.8479	67.7437	60.7213
CDS	Rv0025	-	445.849	227.315	248.311	31.888	40.7686	36.4575	202.844	-	-	90.7868	75.0452	57.2407
CDS	Rv0026	-	70.3995	104.516	104.081	26.6035	32.272	31.9095	64.9452	120.215	91.2126	78.5912	70.6406	87.2361
CDS	Rv0027	-	118.858	200.517	229.262	426.572	362.269	382.365	132.365	-	-	103.675	125.487	146.296
CDS	Rv0028	-	49.7827	100.164	101.897	154.479	92.4654	115.769	206.36	-	-	53.8768	98.6133	103.525
CDS	Rv0029	-	312.451	297.352	329.069	93.2016	89.0529	98.989	149.811	88.5012	111.916	92.6851	77.8305	84.5504
CDS	Rv0030	-	191.442	194.701	229.619	43.6791	42.3153	33.4286	159.422	-	-	24.9733	53.0824	56.9839
CDS	Rv0031	-	23.8738	25.5668	24.8087	18.8909	15.2193	10.9216	-	-	-	38.7557	22.8827	41.8891
CDS	Rv0032	bioF2	41.9037	43.1016	45.438	17.4014	20.2608	18.603	42.2921	-	22.0972	39.4839	37.7194	44.3278
CDS	Rv0033	acpA	54.5254	40.2812	58.1757	12.5404	8.40587	18.9279	-	-	-	23.4303	18.4454	22.5107
CDS	Rv0034	-	27.7621	32.4337	30.2615	11.3317	10.2861	14.3612	-	-	-	15.6004	12.2814	29.9763
CDS	Rv0035	fadD34	7.16276	11.6764	12.1799	3.07037	5.16794	5.07516	-	-	-	20.0781	16.6686	18.1211
CDS	Rv0036c	-	233.892	371.628	286.384	89.2952	80.0014	84.9169	153.798	-	-	69.0884	60.247	77.8654
CDS	Rv0037c	-	123.083	171.995	151.198	89.7874	60.291	70.1601	131.949	146.545	185.317	124.793	112.034	131.811
CDS	Rv0038	-	369.049	307.964	297.259	215.433	311.525	218.97	184.034	212.907	201.928	192.567	221.812	207.731
CDS	Rv0039c	-	85.0833	149.101	115.744	33.2665	26.1729	35.0308	-	-	-	53.2751	16.7763	56.8715
CDS	Rv0040c	mtc28	189.163	183.985	184.173	39.432	48.4025	39.252	82.539	86.8078	65.8649	78.2391	78.0763	80.4622
CDS	Rv0041	leuS	277.12	245.27	255.091	64.9487	80.4744	64.7492	93.7569	38.9367	56.2723	45.5436	47.3607	50.8794
ncRNA	ncRv0041c	-	276.494	179.303	168.674	484.25	676.833	592.028	359.378	314.63	625.229	696.096	603.697	756.486
CDS	Rv0042c	-	399.761	274.314	248.995	86.179	87.9068	88.3984	72.6141	-	98.0609	42.656	43.3968	33.1009
CDS	Rv0043c	-	175.833	316.523	296.389	36.5889	33.2939	39.1153	66.6936	-	69.6936	30.7828	40.9769	28.2304
CDS	Rv0044c	-	135.632	173.142	194.504	46.5821	47.7096	53.3644	52.8461	-	-	54.3263	54.9877	47.2234
CDS	Rv0045c	-	424.281	507.865	468.526	129.622	126.168	125.201	312.201	397.301	376.812	318.653	320.522	330.375
CDS	Rv0046c	ino1	611.56	945.055	954.529	288.549	287.753	319.807	351.884	366.749	389.576	282.13	305.23	272.847
ncRNA	ncRv0046	-	6869.96	3804.46	3852.78	5161.73	7545.9	6886.05	12320.5	5478.2	5227.76	6353.72	6473.76	6013.12
CDS	Rv0047c	-	265.617	469.56	530.179	770.202	896.468	682.864	632.236	1283.73	1717.75	773.112	782.268	990.362
CDS	Rv0048c	-	225.203	123.044	123.797	52.3212	63.1877	68.0756	68.404	-	58.8666	36.6373	37.9606	39.7413
CDS	Rv0049	-	580.743	678.863	680.729	326.847	359.367	348.707	516.454	783.582	693.628	353.118	314.795	317.758
CDS	Rv0050	ponA1	368.324	530.738	619.974	97.8887	82.9631	103.487	237.003	317.897	271.353	198.747	193.474	195.793
CDS	Rv0051	-	83.9194	136.661	149.523	21.5692	14.6355	17.6199	89.3912	67.3405	72.9918	72.0506	74.411	72.7428
CDS	Rv0052	-	166.311	112.902	93.4182	24.2694	24.7277	25.9091	167.69	-	109.034	133.167	117.186	138.456
CDS	Rv0053	rpsF	1010.31	1629.45	1594.32	484.972	617.278	562.076	446.124	446.372	423.352	254.986	281.031	279.004
CDS	Rv0054	ssb	1771.89	993.464	802.37	382.938	453.567	459.793	559.181	163.775	248.527	187.11	245.503	233.697
CDS	Rv0055	rpsR1	5323.6	2903.1	3243.39	1120.4	1487.16	1301.26	729.616	445.932	241.678	355.82	339.962	326.317
CDS	Rv0056	rplI	1278.82	1646.6	1717.31	594.096	626.069	587.69	381.73	176.648	268.062	210.787	260.563	258.529
CDS	Rv0057	-	692.426	838.891	770.883	160.068	181.429	181.986	221.477	217.403	-	120.247	115.459	109.846
CDS	Rv0058	dnaB	643.8	427.112	377.913	195.719	178.475	170.256	271.843	117.164	187.153	164.778	177.111	165.08
CDS	Rv0059	-	286.462	180.506	219.719	35.0648	25.4714	24.5925	85.9004	-	-	80.1437	60.2887	64.1654
CDS	Rv0060	-	348.153	377.707	467.285	194.833	251.311	227.926	165.248	137.645	193.403	84.453	75.1972	77.4081
CDS	Rv0061c	-	435.081	846.992	1234.94	1064.99	666.971	694.269	227.593	-	514.578	185.351	117.69	230.624
CDS	Rv0062	celA1	82.2366	214.011	177.939	33.2124	22.6547	28.9928	85.7322	70.8449	80.6297	39.5702	47.5768	48.3856
CDS	Rv0063	-	44.5511	72.593	59.8079	30.4503	31.8472	25.1006	36.4488	-	42.6589	29.9757	28.9922	30.1708
CDS	Rv0064	-	372.164	348.809	353.84	896.073	937.396	972.551	635.322	462.471	445.584	345.604	335.404	346.141
CDS	Rv0064A	vapB1	328.24	417.491	468.128	558.889	470.249	502.31	87.782	-	-	141.807	146.143	148.627
CDS	Rv0065	vapC1	147.953	264.188	284.971	128.071	109.666	129.049	87.1983	-	-	61.4679	58.0685	71.3589
CDS	Rv0066c	icd2	266.348	312.782	337.064	136.588	102.165	112.301	95.349	36.1667	54.8825	52.3384	49.8776	44.9913
CDS	Rv0067c	-	21.2491	24.2474	26.0493	26.4977	33.7077	23.8048	-	-	-	19.8546	17.0515	8.67066
CDS	Rv0068	-	25.0006	25.9623	29.3912	26.894	25.7757	26.9407	76.7651	-	89.8443	71.0238	52.1857	55.239
CDS	Rv0069c	sdaA	46.4912	39.3126	40.3909	13.6076	15.3149	13.1232	-	-	36.9351	28.9199	21.7163	20.6606
CDS	Rv0070c	glyA2	84.5522	46.1102	50.9208	27.303	34.7176	36.5346	24.6436	-	-	38.604	45.5863	30.9075
CDS	Rv0071	-	17.3468	13.432	13.7197	17.2376	18.8594	14.4503	50.1671	-	-	51.5723	44.5442	43.8857
CDS	Rv0072	-	421.636	297.806	325.895	58.8391	76.6667	66.2165	126.666	-	58.5187	34.2668	34.2216	31.9814
CDS	Rv0073	-	356.01	417.241	506.086	37.9969	45.5954	38.8618	74.0218	-	-	19.6709	27.3855	24.867
CDS	Rv0074	-	113.61	187.92	178.089	19.4569	15.3366	12.3736	50.9633	-	-	26.6112	19.6402	23.9689
CDS	Rv0075	-	154.745	126.759	119.533	50.8549	64.0833	57.3904	83.5377	69.0314	113.484	92.888	95.2015	87.5588
CDS	Rv0076c	-	46.9838	40.5341	38.103	23.6187	23.1934	28.2725	44.9441	-	-	31.682	12.4708	25.3656
CDS	Rv0077c	-	23.0364	15.7321	12.0973	28.9509	34.5541	32.7778	33.7027	-	86.2857	40.8336	26.8858	42.7975
CDS	Rv0078	-	91.5578	97.3268	97.9971	83.3294	71.4036	70.992	57.7959	-	-	100.156	112.258	97.8566
CDS	Rv0078A	-	227.125	548.415	588.593	207.772	257.841	195.811	123.827	300.153	189.783	102.183	111.257	88.1892
CDS	Rv0078B	-	687.936	886.218	761.296	347.653	309.771	224.231	407.377	392.742	-	99.7113	108.326	71.8486
CDS	Rv0079	-	406.187	240.369	177.043	76.0401	65.1354	58.9419	114.993	98.5443	-	76.3077	64.997	74.5148
CDS	Rv0080	-	212.42	192.578	152.417	51.4369	49.3132	38.1682	83.9807	-	-	71.7573	74.144	68.9412
CDS	Rv0081	-	145.494	142.523	137.602	19.86	14.9375	17.8364	-	-	-	14.9277	33.8451	45.894
CDS	Rv0082	-	14.6754	46.8054	30.9438	5.90182	7.85854	5.80051	58.3992	-	-	21.441	34.434	22.6596
CDS	Rv0083	-	33.3554	25.8933	18.16	5.14797	4.63201	5.54147	32.747	42.0941	26.6155	16.5649	13.6296	19.5085
CDS	Rv0084	hycD	59.7878	102.179	72.4746	45.3803	54.2151	48.6228	40.4875	-	53.8475	70.2702	69.4479	83.0923
CDS	Rv0085	hycP	24.6351	48.7532	39.0016	20.2842	16.1559	20.6355	42.2556	-	-	79.1214	80.608	62.6016
CDS	Rv0086	hycQ	50.4436	45.3753	30.3317	15.2662	11.6158	14.2144	35.7775	-	34.8943	41.3333	37.0619	40.3842
CDS	Rv0087	hycE	79.9023	51.5079	46.5838	17.6925	20.0918	16.4488	40.2186	54.7394	-	55.5901	40.6997	50.738
CDS	Rv0088	-	944.498	682.455	836.375	516.6	436.954	485.232	254.208	240.074	121.436	80.7602	87.8099	92.2306
CDS	Rv0089	-	107.636	305.783	298.328	160.1	121.011	144.857	112.034	-	-	67.5447	68.7176	71.5497
CDS	Rv0090	-	46.7416	89.5895	90.6586	53.5411	30.4181	40.5942	27.2466	-	-	44.0154	44.1013	41.0066
CDS	Rv0091	mtn	88.7165	92.1884	86.6496	26.4145	31.4719	28.678	36.4709	-	66.695	36.1535	30.3591	47.5993
CDS	Rv0092	ctpA	178.06	178.444	153.379	179.908	197.188	159.34	189.753	148.709	219.396	175.291	165.172	185.685
CDS	Rv0093c	-	202.927	99.943	73.2984	64.1736	79.0558	71.3997	103.085	-	60.3244	54.5002	73.2247	52.3614
CDS	Rv0094c	-	-	-	-	-	-	-	-	-	-	-	-	-
CDS	Rv0095c	-	21.9994	27.7092	23.3805	4.03195	11.5409	9.05769	-	-	-	-	21.3498	19.3002
CDS	Rv0096	PPE1	64.0792	12.2211	13.7493	3.21786	4.1666	4.41102	40.2203	-	44.1309	8.1217	8.37004	8.51233
CDS	Rv0097	-	148.841	68.6097	89.1338	20.061	25.4401	26.2444	80.4753	-	-	48.4558	50.2419	55.6379
CDS	Rv0098	fcoT	28.067	43.372	67.6846	7.69593	15.3983	9.875	-	-	-	16.7754	-	16.117
CDS	Rv0099	fadD10	75.5823	70.0229	79.5903	14.9598	18.5659	13.9893	34.4922	-	37.8459	28.4933	19.1414	20.6834
CDS	Rv0100	-	102.464	107.526	81.0392	9.98224	9.62074	16.6785	-	-	-	-	-	33.4482
CDS	Rv0101	nrp	31.2215	26.9315	23.5323	4.81288	5.22356	5.54424	32.4709	21.4659	32.5742	20.7095	17.7622	17.8023
CDS	Rv0102	-	123.946	151.422	140.188	51.3887	55.0542	59.2548	82.7922	89.6678	67.0041	49.1524	42.5238	56.6681
CDS	Rv0103c	ctpB	134.115	129.732	119.003	36.4118	45.9105	43.99	66.5881	57.3285	67.9651	54.1258	67.0308	61.6154
CDS	Rv0104	-	6.68592	16.4356	16.7378	2.80083	3.07826	2.67629	13.8573	-	-	8.14023	10.8942	7.82077
CDS	Rv0105c	rpmB1	9.90071	-	-	-	5.25967	3.66872	-	-	-	-	17.0815	-
CDS	Rv0106	-	56.6592	53.1469	39.9775	205.444	229.358	206.854	96.4795	135.292	179.642	162.298	150.077	157.578
CDS	Rv0107c	ctpI	160.74	136.767	107.867	25.7802	22.6288	25.2668	59.2532	46.2502	39.6875	41.0978	35.6556	37.269
CDS	Rv0108c	-	928.298	1500.62	1635.71	255.87	419.964	331.796	334.608	-	293.713	157.248	143.909	165.24
CDS	Rv0109	PE_PGRS1	66.9926	12.8973	17.97	10.9095	6.13539	8.15819	42.2414	-	-	17.232	18.2325	18.5424
CDS	Rv0110	-	78.8356	74.01	67.0277	10.0649	16.513	13.6016	32.679	-	-	17.8256	20.7258	27.6651
CDS	Rv0111	-	99.7868	92.5838	75.0785	9.5057	10.1374	8.72345	27.1981	-	29.8425	12.4821	12.2635	10.5532
CDS	Rv0112	gca	144.708	198.437	244.567	117.298	118.812	114.558	62.1789	135.406	85.6152	54.7891	58.8632	66.0566
CDS	Rv0113	gmhA	308.345	198.35	265.809	168.5	188.364	119.693	106.677	-	-	55.7031	60.8448	63.5515
CDS	Rv0114	gmhB	70.295	85.2823	95.2919	16.0623	12.0126	11.7388	-	-	-	21.546	15.2658	18.9754
CDS	Rv0115	hddA	50.4185	44.6017	44.9278	19.4964	15.9161	16.9661	27.1292	-	44.0992	29.2171	31.7833	39.1286
CDS	Rv0116c	ldtA	182.488	348.509	400.237	1050.29	935.817	1058.17	611.335	642.952	962.122	593.091	594.987	646.923
CDS	Rv0117	oxyS	65.2314	94.2161	118.52	83.3517	81.5864	80.6946	59.2653	137.127	75.8656	33.7265	57.5559	45.9912
CDS	Rv0118c	oxcA	36.5148	46.7936	45.9531	21.6982	19.1077	22.8491	16.003	-	35.1179	25.2644	27.1975	29.9177
CDS	Rv0119	fadD7	30.846	35.4637	22.7393	17.1793	10.4193	11.8191	57.6493	61.5636	-	35.8189	37.5294	38.1674
CDS	Rv0120c	fusA2	239.344	356.686	340.312	131.855	94.3624	118.252	78.2832	60.3767	62.0351	65.6262	66.0696	78.6983
CDS	Rv0121c	-	25.9152	55.0645	51.7792	34.74	56.7211	45.6139	48.3408	-	141.443	56.7941	51.4176	43.1975
CDS	Rv0122	-	115.376	182.1	253.358	339.288	305.082	302.005	275.551	703.52	722.844	293.037	253.103	276.175
CDS	Rv0123	-	207.829	249.049	339.109	485.245	363.045	428.784	209.039	219.85	222.413	178.613	187.191	182.329
CDS	Rv0124	PE_PGRS2	15.7599	14.8193	5.88268	67.7919	29.5278	43.9968	126.673	-	34.9659	77.22	71.6231	87.6785
CDS	Rv0125	pepA	458.795	863.107	787.774	980.962	751.269	949.476	645.586	682.421	652.024	617.948	600.141	597.396
CDS	Rv0126	treS	268.541	349.048	336.443	229.959	166.484	206.032	126.128	242.445	113.552	172.691	174.447	195.482
CDS	Rv0127	mak	177.306	235.377	241.339	56.181	68.8413	61.8223	53.7159	59.1842	67.3586	66.1143	73.1042	62.7979
CDS	Rv0128	-	165.676	176.793	176.154	92.8413	174.034	138.209	152.614	-	105.068	98.8793	112.093	107.665
CDS	Rv0129c	fbpC	647.375	768.765	980.122	96.3531	64.5439	78.8404	130.012	-	-	33.1623	18.9868	27.9989
CDS	Rv0130	htdZ	29.045	49.2742	45.186	17.0861	15.2329	15.5206	84.5344	-	-	47.4012	70.3682	47.7096
CDS	Rv0131c	fadE1	98.6119	131.532	140.983	91.2152	85.1091	92.839	57.2795	72.2903	76.1803	77.2373	69.3536	76.4102
CDS	Rv0132c	fgd2	29.6253	38.2535	35.3517	36.5782	43.9565	48.2547	64.6331	104.683	75.6452	68.3419	63.6656	71.1314
CDS	Rv0133	-	240.281	207.277	192.833	191.969	228.136	223.883	109.812	-	152.197	132.41	105.843	123.952
CDS	Rv0134	ephF	373.764	332.137	286.243	224.612	268.278	213.055	201.581	215.268	147.454	239.108	216.204	257.072
CDS	Rv0135c	-	168.243	258.181	312.168	204.819	220.038	256.604	300.539	427.926	405.858	468.528	521.197	497.438
CDS	Rv0136	cyp138	69.1809	62.1041	66.0362	79.653	100.38	92.2654	110.837	170.969	185.317	129.444	144.253	114.683
CDS	Rv0137c	msrA	212.424	148.812	130.875	362.399	517.469	478.496	478.556	206.691	93.3487	365.456	396.589	381.724
CDS	Rv0138	-	206.832	142.043	120.721	48.2402	45.1391	52.7058	159.887	160.845	101.7	106.174	140.808	98.0836
CDS	Rv0139	-	113.352	87.9897	80.9361	33.4239	37.1244	33.3033	85.5345	110.829	80.0862	99.4869	129.111	125.512
CDS	Rv0140	-	1897.23	637.323	615.279	3671.96	6549.21	5693.68	1545.89	1362.61	942.33	1508.11	1526.83	1435.94
CDS	Rv0141c	-	309.298	477.119	676.381	166.056	186.973	156.146	144.983	-	124.768	115.227	111.221	105.892
CDS	Rv0142	-	53.4424	82.2124	64.5426	545.449	512.391	572.967	789.201	786.332	718.16	626.641	600.368	616.967
CDS	Rv0143c	-	109.01	92.1808	71.4932	47.3393	57.486	59.9208	184.532	153.27	166.133	184.837	158.204	140.865
CDS	Rv0144	-	1031.88	568.819	641.673	798.793	881.985	550.382	261.626	-	157.961	350.067	445.936	533.204
CDS	Rv0145	-	1176.06	910.255	754.073	559.659	851.796	601.559	887.922	305.622	526.044	855.676	830.751	892.501
CDS	Rv0146	-	338.804	381.188	357.572	165.817	131.937	124.588	266.376	295.146	219.55	200.557	197.793	202.214
CDS	Rv0147	-	1196.13	628.084	700.525	1978.41	1743.79	1900.74	798.248	564.205	531.744	793.918	723.841	712.127
CDS	Rv0148	-	1812.63	1034.47	1043.55	2077.22	2155.58	2289.26	703.396	545.637	428.275	920.741	907.05	961.479
CDS	Rv0149	-	325.913	521.248	639.155	196.885	152.399	201.997	151.714	284.17	243.092	78.5123	83.191	97.8566
CDS	Rv0150c	-	5.87833	6.86749	-	-	2.49825	2.42025	-	-	-	-	-	-
CDS	Rv0151c	PE1	22.1314	17.7175	17.5983	9.87145	10.0485	9.89867	17.8198	-	-	9.88644	11.5372	10.0572
CDS	Rv0152c	PE2	25.1404	24.9964	26.6808	11.9508	20.4597	18.7197	17.7382	51.303	45.4135	23.4451	25.2247	25.6535
CDS	Rv0153c	ptbB	178.532	222.624	183.764	117.79	126.411	109.492	109.534	-	-	107.652	107.543	142.658
CDS	Rv0154c	fadE2	311.597	281.364	249.134	192.589	248.177	221.786	256.979	146.978	126.726	203.539	227.535	227.329
CDS	Rv0155	pntAa	116.818	171.34	137.789	34.6946	31.1786	29.0474	47.6816	-	55.8055	21.4742	22.9327	17.0434
CDS	Rv0156	pntAb	182.936	391.819	479.571	36.8982	52.7311	56.4895	94.7887	-	154.082	24.7476	49.6803	26.7485
CDS	Rv0157	pntB	193.496	260.701	228.176	48.0407	41.1173	39.7523	71.0602	68.0349	64.5264	43.9023	36.715	31.1159
CDS	Rv0157A	-	700.754	1191.44	1692.14	903.674	1143.18	1043.73	437.081	758.483	559.509	216.638	257.717	169.593
CDS	Rv0158	-	198.66	85.3117	93.5474	82.307	75.244	68.1309	65.155	-	142.98	60.6009	55.7429	53.6261
CDS	Rv0159c	PE3	12.1991	15.0696	14.2827	3.01597	5.99199	4.77566	-	-	-	15.3397	8.28075	7.01793
CDS	Rv0160c	PE4	2.98334	4.57453	4.12182	6.09261	7.88476	9.98005	-	-	-	11.5779	12.2244	9.81486
CDS	Rv0161	-	48.1487	39.9965	33.3168	23.9248	29.9857	27.5476	44.0645	-	-	54.8153	66.8874	78.9962
CDS	Rv0162c	adhE1	90.3881	56.5091	42.7867	30.2919	30.991	27.8609	94.1756	-	-	39.2608	39.6183	36.8627
CDS	Rv0163	-	160.056	73.6406	88.2704	21.7459	24.5565	14.7573	46.1097	-	-	20.3148	23.4561	26.0234
CDS	Rv0164	-	487.572	915.383	1041.04	87.4321	120.732	112.904	93.7246	166.814	-	40.234	36.0084	16.2758
CDS	Rv0165c	mce1R	7.96188	4.77321	-	10.5327	12.0212	11.2145	-	-	-	19.8977	15.9054	16.1757
CDS	Rv0166	fadD5	110.85	87.3551	87.9256	28.5982	36.5896	29.8466	33.6216	48.6207	-	29.0086	44.3133	30.242
CDS	Rv0167	yrbE1A	71.618	169.709	203.971	39.9039	48.5046	45.7555	48.2599	121.814	179.717	73.4511	77.9104	70.5685
CDS	Rv0168	yrbE1B	69.2434	71.1613	77.5794	11.6571	10.6573	9.45865	68.404	-	-	29.5462	31.2616	19.3029
CDS	Rv0169	mce1A	131.726	105.665	108.666	27.6341	29.1303	24.5287	41.0164	-	-	44.4242	41.256	50.6382
CDS	Rv0170	mce1B	619.948	264.375	302.51	55.9505	61.8181	56.4372	158.022	77.7931	88.5376	51.3513	38.2494	40.7971
CDS	Rv0171	mce1C	203.751	135.05	147.735	54.3648	76.6668	64.5819	85.8906	104.596	92.5884	94.9352	112.89	110.344
CDS	Rv0172	mce1D	65.8795	112.507	138.754	18.9412	18.7281	18.6888	21.9639	-	44.9856	22.5791	15.8454	14.2554
CDS	Rv0173	lprK	71.9744	85.7674	91.7914	12.6635	18.5061	16.496	-	-	61.1068	25.4128	20.696	16.8382
CDS	Rv0174	mce1F	298.629	305.296	271.672	79.0346	90.2235	82.168	106.233	-	112.429	71.0354	82.1589	78.4529
CDS	Rv0175	-	303.113	563.463	469.18	175.675	146.159	132.565	229.11	-	207.493	169.836	124.116	147.777
CDS	Rv0176	-	182.128	308.982	300.314	35.5318	26.9121	32.4104	43.3469	-	116.262	41.3781	47.1082	48.9283
CDS	Rv0177	-	801.922	530.543	598.096	85.4725	73.2313	63.5264	183.038	-	-	37.0768	36.7776	35.6217
CDS	Rv0178	-	490.341	500.127	447.515	108.483	131.385	114.98	109.568	-	-	82.5539	70.0573	73.9368
CDS	Rv0179c	lprO	375.245	341.454	356.119	111.099	121.709	105.225	113.507	-	-	34.2651	42.8685	31.1409
CDS	Rv0180c	-	176.825	209.361	233.784	25.1541	27.103	21.7386	51.4971	-	-	29.4949	19.2902	23.9777
CDS	Rv0181c	-	178.898	106.403	127.024	18.2944	22.3858	23.1853	100.04	-	-	47.5734	46.2643	56.4609
CDS	Rv0182c	sigG	296.099	162.401	119.963	83.4702	94.7831	90.8867	138.357	-	55.2033	108.059	130.876	118.903
CDS	Rv0183	-	343.851	205.848	200.599	25.5517	33.1152	28.9766	83.3528	-	-	26.9304	28.9102	25.8735
CDS	Rv0184	-	293.944	375.642	312.796	42.1467	49.6985	54.252	84.0316	172.827	-	54.8479	41.4516	51.378
CDS	Rv0185	-	141.419	356.246	364.469	52.7627	52.824	52.7668	75.5661	-	-	62.5497	57.1843	58.1564
CDS	Rv0186	bglS	149.33	169.907	147.933	30.6539	26.5491	24.6601	69.0904	85.7786	54.2367	40.5861	36.4712	35.1891
CDS	Rv0186A	mymT	530.924	535.589	406.857	642.36	516.224	535.699	781.86	1105.53	508.373	975.994	1042.54	894.79
CDS	Rv0187	-	122.326	77.4096	50.5577	23.4869	41.3375	42.3202	52.8195	-	-	23.271	38.1056	35.7724
CDS	Rv0188	-	1189.31	425.29	499.209	3080.59	3406.3	3621.6	3212.7	2703.09	2326.31	1672.79	1796.38	1733.06
CDS	Rv0189c	ilvD	210.844	219.837	199.614	36.1488	42.0705	37.8075	66.815	46.847	-	29.7344	32.0226	22.854
CDS	Rv0190	-	1077.21	505.485	529.242	1605.2	1703.49	1798.01	2676.75	1171.73	1305.34	2765.89	2525.94	2419.17
CDS	Rv0191	-	94.7085	73.4547	75.5147	153.384	137.795	160.08	211.321	430.276	362.744	486.617	511.304	508.865
CDS	Rv0192	-	460.624	434.957	443.358	301.329	228.625	265.952	279.732	294.199	251.125	307.174	322.821	298.707
CDS	Rv0192A	-	1583.73	1545.94	1567.38	1045.29	787.828	917.332	984.157	1018.01	779.183	993.019	1031.27	996.523
CDS	Rv0193c	-	10.6565	18.0076	28.7345	4.46418	8.70207	7.45883	-	-	-	10.565	18.3855	15.4926
CDS	Rv0194	-	9.17915	7.6991	4.93606	16.1699	13.9872	16.8291	70.2452	85.7808	85.6391	74.5052	89.6053	84.521
CDS	Rv0195	-	8.85607	6.20778	4.51778	10.0168	12.4204	10.3918	38.5458	-	-	33.9646	39.7259	17.0928
CDS	Rv0196	-	61.6285	58.6397	41.7546	104.479	80.7237	70.5713	185.61	387.9	-	54.5168	36.5497	69.2732
CDS	Rv0197	-	72.9987	80.9751	70.633	151.974	128.796	113.34	239.936	261.668	196.75	105.037	105.589	116.009
CDS	Rv0198c	zmp1	222.43	371.722	371.506	110.869	138.316	121.002	122.936	81.2706	128.466	99.556	122.801	119.933
CDS	Rv0199	-	136.11	130.476	145.834	11.082	11.9681	11.7701	26.53	-	-	18.7015	17.6673	17.9676
CDS	Rv0200	-	117.941	97.2612	72.8647	8.54793	9.01885	12.4338	50.7496	-	-	17.8872	28.1634	18.6174
CDS	Rv0201c	-	340.994	401.639	381.174	261.34	228.546	269.053	695.159	868.561	650.88	765.676	895.001	841.557
CDS	Rv0202c	mmpL11	176.271	216.722	180.041	212.754	241.719	218.922	525.703	513.327	599.749	465.703	472.4	471.925
CDS	Rv0203	-	151.563	297.448	292.71	104.575	97.4943	107.58	-	-	-	55.1087	66.2594	62.5725
CDS	Rv0204c	-	49.286	61.2943	51.7525	32.7301	29.7784	33.2905	84.733	-	49.5849	86.2768	57.9942	70.1385
CDS	Rv0205	-	79.7909	74.8271	50.284	8.11611	10.0757	9.55117	38.0415	-	-	14.8979	11.4351	16.997
CDS	Rv0206c	mmpL3	366.506	436.061	443.714	355.2	337.838	400.615	318.326	308.318	314.078	202.216	184.186	190.45
CDS	Rv0207c	-	597.894	478.528	365.823	156.946	187.211	169.518	206.533	111.133	-	84.645	66.6365	63.7031
CDS	Rv0208c	-	317.083	227.372	257.502	50.6305	65.4907	68.7879	75.1492	-	-	22.0726	28.2114	41.1653
CDS	Rv0209	-	120.765	52.2261	31.2879	130.275	94.3883	127.612	296.49	104.393	160.302	331.299	362.159	326.482
CDS	Rv0210	-	53.2682	44.1734	32.6734	30.7626	27.5302	29.9212	73.3398	54.7394	76.1442	97.9775	82.7122	100.141
CDS	Rv0211	pckA	2108.7	1571.9	1464.34	8430.17	12758.2	10829.8	3780.99	2649.41	2136.15	6537.42	6708.43	6712.41
CDS	Rv0212c	nadR	67.7612	38.3131	37.4232	63.5656	85.4097	73.5625	136.841	-	-	83.5583	68.9451	76.2143
CDS	Rv0213c	-	46.899	24.5808	29.1321	10.5859	13.1058	10.2278	66.5775	-	-	10.1686	11.823	6.01201
CDS	Rv0214	fadD4	50.3788	52.8484	65.2132	86.6085	71.8628	86.342	249.296	371.169	329.828	350.195	337.444	367.65
CDS	Rv0215c	fadE3	47.9552	47.7588	40.9954	26.566	23.6104	18.5575	26.0701	-	-	28.7146	17.1802	16.5526
CDS	Rv0216	-	116.58	105.553	78.8232	32.5581	27.3682	28.4564	82.8427	127.787	90.8975	125.717	137.92	149.031
CDS	Rv0217c	lipW	48.9278	48.8401	52.131	37.6203	31.0594	35.6996	19.2547	-	-	28.2772	23.5077	23.9073
CDS	Rv0218	-	22.4436	38.2172	30.6033	18.2717	13.9026	17.6094	34.2293	85.2912	77.0408	52.5887	57.7169	43.8377
CDS	Rv0219	-	32.3255	40.912	28.7926	19.3451	12.9749	20.0694	89.3305	-	149.358	48.7275	61.9671	79.2258
CDS	Rv0220	lipC	478.772	535.059	551.963	102.13	95.8662	105.635	141.483	106.893	135.174	77.1754	71.3049	75.7762
CDS	Rv0221	-	172.819	226.438	266.043	25.7484	27.691	29.8254	64.523	80.3881	58.0895	36.4452	35.1182	32.914
CDS	Rv0222	echA1	355.757	204.163	211.761	70.2557	63.6928	50.2447	115.372	-	77.9011	80.8066	71.4127	80.1398
CDS	Rv0223c	-	43.2437	53.8884	42.8128	56.037	50.0298	56.3412	28.6807	-	-	30.186	39.7906	32.3736
CDS	Rv0224c	-	25.0265	26.1205	21.2781	4.93363	4.37957	3.48518	-	-	-	13.4428	11.4294	14.2067
CDS	Rv0225	-	95.2699	90.5211	68.3637	18.1687	17.5522	16.3521	48.4804	-	106.388	71.1977	88.2789	71.8237
CDS	Rv0226c	-	35.9195	84.1649	73.5161	6.8087	5.76776	8.63245	26.2754	-	-	20.1843	14.0206	21.1033
CDS	Rv0227c	-	295.406	351.736	317.872	29.7968	26.1199	24.7095	66.3396	-	-	24.3564	25.3103	16.3803
CDS	Rv0228	-	26.6696	35.8578	33.6217	16.7584	12.9466	16.0921	34.3089	-	-	39.4687	42.0458	30.6585
CDS	Rv0229c	-	74.8435	106.157	99.1419	28.7547	30.9293	29.7934	35.9949	-	-	46.8203	28.5361	18.8638
CDS	Rv0230c	php	191.375	141.286	135.633	90.6265	109.013	99.8209	64.2242	-	-	78.5989	63.3618	80.5486
CDS	Rv0231	fadE4	83.3981	106	119.953	25.4085	30.015	30.0618	20.4962	-	47.9766	42.1406	42.6536	34.703
CDS	Rv0232	-	34.6884	43.9821	38.1672	23.5923	35.1215	37.1333	76.1245	-	118.793	58.1336	40.8369	47.2595
CDS	Rv0233	nrdB	122.123	90.3013	67.8703	97.826	113.044	119.448	92.602	-	65.0276	92.4759	86.3338	102.435
CDS	Rv0234c	gabD1	91.2233	137.55	109.02	126.462	112.921	128.213	79.7282	63.2481	73.3167	135.822	123.886	118.278
CDS	Rv0235c	-	34.7591	35.2202	39.2939	8.78548	15.8453	13.5916	-	-	35.3281	6.38345	10.7207	13.6287
CDS	Rv0236c	aftD	58.6851	68.6579	58.7139	13.3432	13.3378	14.5468	36.6141	57.7617	43.8263	45.9498	38.0979	42.7375
CDS	Rv0236A	-	677.758	837.377	563.808	223.325	210.333	208.785	141.483	-	-	201.843	162.639	182.515
CDS	Rv0237	lpqI	127.327	128.257	99.6448	23.841	34.948	29.7861	44.9826	-	-	36.1133	35.7803	38.9272
CDS	Rv0238	-	292.171	197.819	171.317	265.508	350.52	266.607	165.151	131.767	99.9774	230.83	200.682	215.343
CDS	Rv0239	vapB24	410.306	610.112	749.004	364.999	491.334	383.08	480.227	625.016	878.199	264.47	324.797	292.205
CDS	Rv0240	vapC24	92.0109	156.167	148.801	109.435	128.934	124.511	80.0149	296.219	-	190.364	186.497	182.893
CDS	Rv0241c	htdX	110.535	107.678	107.892	85.3351	79.6192	94.7322	83.0558	-	-	86.602	74.8988	93.7502
CDS	Rv0242c	fabG4	229.026	211.33	155.638	213.646	183.849	204.123	182.01	118.629	157.516	184.473	199.167	174.34
CDS	Rv0243	fadA2	468.137	566.728	498.747	998.813	939.366	1033.86	460.225	452.871	688.775	849.122	819.776	763.552
ncRNA	RVnc0008	F6	1043.99	848.883	643.82	674.088	1100.34	1176.03	1454.05	2242.91	2532.43	1128.71	1018.26	849.948
CDS	Rv0244c	fadE5	219.887	272.418	331.695	405.559	470.608	461.939	524.021	1137.52	830.747	615.096	638.182	623.22
CDS	Rv0245	-	405.061	162.565	216.531	190.203	334.869	257.87	587.552	364.735	293.513	174.679	202.793	196.131
CDS	Rv0246	-	28.7619	32.1599	29.5638	21.4001	30.6047	30.0468	45.3764	-	-	53.3113	48.8817	41.4272
CDS	Rv0247c	-	337.341	571.013	799.876	110.211	162.51	127.718	107.806	-	123.43	176.219	143.063	125.655
CDS	Rv0248c	-	697.298	730.859	732.724	146.813	184.547	163.628	171.228	133.451	110.748	149.819	152.536	147.499
CDS	Rv0249c	-	581.882	574.366	773.396	133.429	274.296	232.947	140.547	-	112.155	138.855	154.811	123.791
CDS	Rv0250c	-	192.891	132.015	140.339	254.074	463.928	440.553	214.811	-	-	297.943	351.004	330.029
CDS	Rv0251c	hsp	73.3769	80.2378	75.8622	553.787	603.486	558.783	262.796	202.684	192.232	563.9	587.403	560.309
CDS	Rv0252	nirB	103.315	101.492	91.855	12.5103	20.0177	14.3298	49.1524	31.5911	43.9442	32.8841	40.5366	35.0611
CDS	Rv0253	nirD	116.895	109.344	153.109	5.9557	5.20294	8.12982	-	-	-	17.3094	-	16.6301
CDS	Rv0254c	cobU	79.4173	97.326	80.2968	40.0128	47.321	44.8493	120.114	-	-	64.6791	70.36	69.673
CDS	Rv0255c	cobQ1	47.3686	69.2296	52.8393	35.7181	36.1157	36.8993	28.2748	76.3253	34.4711	70.5907	64.7254	79.7887
CDS	Rv0256c	PPE2	50.265	71.3841	56.217	50.1687	44.9827	45.9741	23.0733	48.5332	-	56.0644	48.3077	44.9855
CDS	Rv0257	-	13.5327	31.6198	60.086	158.734	137.712	167.462	93.4933	-	273.557	233.415	300.926	229.531
CDS	Rv0258c	-	168.09	125.622	184.947	51.776	70.9119	73.0233	61.4796	-	112.429	54.1728	27.7208	62.8899
CDS	Rv0259c	-	35.1948	33.8221	30.2452	11.0974	15.4401	10.9069	37.649	-	-	31.7922	32.6456	42.4967
CDS	Rv0260c	-	69.0058	30.5543	25.8901	5.34944	6.26199	5.76315	33.5923	84.7911	116.16	44.8483	45.7575	36.1941
CDS	Rv0261c	narK3	16.1644	41.4407	41.3996	24.0764	17.0048	24.2383	57.078	80.3881	108.918	59.0413	48.8901	64.4275
CDS	Rv0262c	aac	201.211	491.838	442.162	603.433	507.052	535.509	211.724	415.658	225.27	346.739	340.025	275.196
CDS	Rv0263c	-	298.637	529.616	375.826	777.783	691.893	798.315	321.754	215.268	294.907	360.939	326.995	345.68
CDS	Rv0264c	-	331.454	484.556	537.141	447.678	395.181	437.796	282.166	435.248	194.26	190.13	184.22	193.597
CDS	Rv0265c	-	186.509	92.8859	84.3477	70.0568	72.7599	66.2868	197.392	130.492	226.898	395.488	459.684	469.488
CDS	Rv0266c	oplA	183.554	68.0932	53.3599	82.1839	73.3825	81.156	269.788	209.563	194.527	243.385	251.045	264.014
CDS	Rv0267	narU	5.45785	6.02201	5.49971	2.87913	2.7491	2.33035	-	-	-	16.9817	9.06755	9.93105
CDS	Rv0268c	-	369.014	307.843	340.986	359.157	381.624	373.689	336.613	349.687	321.604	254.234	234.456	201.609
CDS	Rv0269c	-	28.7544	30.5641	24.0468	21.1292	21.8866	23.0955	64.4814	108.506	42.8794	57.6788	39.0368	45.4901
CDS	Rv0270	fadD2	121.7	143.399	144.69	174.095	203.654	201.941	133.047	115.441	194.645	144.712	139.016	134.926
CDS	Rv0271c	fadE6	110.551	114.15	124.815	89.832	78.0968	90.5579	183.196	191.665	228.392	200.258	180.785	181.161
CDS	Rv0272c	-	111.182	147.649	168.802	230.591	248.492	224.589	132.706	142.815	316.051	336.299	333.114	366.646
CDS	Rv0273c	-	160.545	90.9983	107.194	182.385	246.227	199.047	152.273	208.787	99.0098	261.726	258.206	286.467
CDS	Rv0274	-	75.0136	100.075	133.317	54.7391	72.6048	71.5334	36.11	-	105.656	35.3537	16.6993	20.3798
CDS	Rv0275c	-	195.081	310.258	261.818	1341.67	1492.68	1626.83	2025.65	2655.91	3288.04	2993.25	2479.77	2407.6
CDS	Rv0276	-	872.881	698.141	581.553	888.294	999.381	979.125	425.679	263.82	289.137	340.482	266.813	287.436
CDS	Rv0277c	vapC25	22.1984	87.8213	179.585	72.7032	61.4652	76.4405	50.1912	348.394	538.475	88.452	109.093	106.226
CDS	Rv0278c	PE_PGRS3	1.76974	2.55401	1.41616	10.728	6.70278	10.5439	51.783	29.9537	37.8786	44.1078	41.3092	39.4542
CDS	Rv0279c	PE_PGRS4	8.76811	6.63023	3.06363	31.6993	22.0265	27.6935	100.075	-	78.6665	63.1746	74.601	75.8692
CDS	Rv0280	PPE3	130.179	55.652	55.3406	422.932	529.829	482.813	539.62	372.555	362.892	382.818	405.117	409.547
CDS	Rv0281	-	476.272	308.778	304.888	365.825	392.454	360.693	354.286	552.434	529.579	368.734	360.095	415.118
CDS	Rv0282	eccA3	629.28	870.945	784.186	642.098	738.029	769.449	832.184	1058.81	971.812	854.139	847.861	829.991
CDS	Rv0283	eccB3	418.812	392.273	308.004	222.461	197.034	223.299	495.503	560.727	474.831	441.062	429.878	448.787
CDS	Rv0284	eccC3	365.281	291.856	279.189	91.2935	102.227	95.7005	214.599	247.254	205.03	173.143	168.429	155.473
CDS	Rv0285	PE5	247.402	399.153	271.665	61.1898	41.7085	47.7357	136.233	262.678	232.523	46.683	47.2513	51.2582
CDS	Rv0286	PPE4	165.679	277.227	250.701	63.749	40.6346	61.8284	74.8796	105.003	66.3921	58.6491	34.6285	56.9878
CDS	Rv0287	esxG	1532.58	1199.06	1210.83	321.612	200.254	232.722	262.547	-	174.591	87.6302	82.7839	57.25
CDS	Rv0288	esxH	1668.66	2106.9	2560.48	1072.3	685.887	692.216	325.55	-	493.911	265.61	227.502	296.016
CDS	Rv0289	espG3	424.782	1176.86	1359.47	203.71	183.224	203.868	1269.36	2626.9	2825.93	1351.23	1277.59	1056.8
CDS	Rv0290	eccD3	127.503	290.676	293.353	64.9592	24.2707	42.209	103.568	285.278	274.174	97.0533	85.5278	87.6776
CDS	Rv0291	mycP3	127.901	215.063	165.016	87.0884	50.9492	59.2635	154.004	257.026	184.675	232.842	209.457	234.391
CDS	Rv0292	eccE3	139.318	167.879	132.147	15.3897	18.4354	18.1507	101.912	146.361	82.2594	72.2531	56.556	46.6089
CDS	Rv0293c	-	492.182	324.464	331.351	326.325	379.775	327.947	389.81	296.157	229.815	254.62	249.418	252.016
CDS	Rv0294	tam	61.6089	72.1852	57.2539	19.5067	16.5168	15.485	-	103.063	-	11.7748	29.663	25.1394
CDS	Rv0295c	-	220.252	154.941	137.545	20.5363	27.159	25.3739	52.2538	-	-	7.67392	9.66603	12.2879
CDS	Rv0296c	-	166.051	223.621	243.686	42.4956	52.0512	53.6165	55.0654	81.0786	36.6178	16.9088	18.0572	12.7137
CDS	Rv0297	PE_PGRS5	242.369	74.8135	68.9586	474.878	317.735	421.463	516.125	300.829	282.434	321.127	339.443	363.002
CDS	Rv0298	-	3002.56	1365.35	1314.33	896.66	840.71	854.749	646.957	712.818	405.635	312.18	448.784	295.582
CDS	Rv0299	-	587.499	754.613	584.207	369.753	379.075	362.639	312.614	267.897	474.286	187.041	218.462	186.235
CDS	Rv0300	vapB2	531.825	944.237	1291.6	350.706	311.186	315.351	158.219	-	277.765	199.829	179.997	223.24
CDS	Rv0301	vapC2	445.919	568.682	533.257	588.121	703.361	642.039	246.822	456.874	312.949	478.473	497.67	603.641
CDS	Rv0302	-	175.293	140.338	133.15	87.9701	85.8432	94.3367	243.438	-	259.013	263.257	265.584	213.894
CDS	Rv0303	-	90.7332	56.4374	48.445	57.598	60.5395	68.8492	207.951	196.025	180.282	180.974	145.32	134.75
CDS	Rv0304c	PPE5	6.77799	4.33278	3.6244	5.39307	6.59459	6.37113	19.0842	-	15.5109	24.9127	22.5053	24.0846
CDS	Rv0305c	PPE6	21.9229	20.4094	19.4714	29.6014	34.1487	34.6943	55.9853	28.1604	24.9276	41.1096	36.1345	38.466
CDS	Rv0306	-	20.9523	27.1706	34.2031	24.5763	32.858	27.26	57.3221	-	-	61.2236	70.8512	70.5851
CDS	Rv0307c	-	387.352	446.228	453.332	221.896	228.339	257.237	217.634	-	191.036	87.3611	100.646	96.2155
CDS	Rv0308	-	799.95	730.511	1007.01	86.8622	97.4691	94.7491	156.275	-	-	31.5567	42.0071	35.8306
CDS	Rv0309	-	2074.13	1945.81	2161.07	418.012	631.017	405.719	767.557	123.331	202.749	159.69	155.296	219.606
CDS	Rv0310c	-	14.3167	28.6011	38.9516	4.79798	6.32789	2.35781	-	-	-	-	-	10.0481
CDS	Rv0311	-	195.614	257.998	306.175	148.364	163.935	160.701	93.8889	131.66	141.519	76.8807	59.2084	67.4406
CDS	Rv0312	-	151.463	161.689	154.841	33.4014	35.6189	40.1646	37.558	43.4505	49.4517	35.8521	41.6854	46.6334
CDS	Rv0313	-	1107.24	1125.9	1117.29	2680.5	2205.48	2154.32	2210.32	1341.43	2836.06	1380.9	1241.69	1232.12
CDS	Rv0314c	-	259.518	241.533	176.23	45.5504	66.4289	57.1848	121.485	-	-	32.5794	35.1744	31.3008
CDS	Rv0315	-	827	889.333	898.389	486.885	373.504	471.849	431.148	329.477	462.942	835.33	852.791	933.143
CDS	Rv0316	-	212.03	340.666	286.567	104.362	76.0011	87.1093	119.592	-	166.629	331.191	303.394	247.484
CDS	Rv0317c	glpQ2	196.826	193.897	253.968	54.7649	61.7674	57.2829	113.528	105.071	93.0092	56.0196	71.822	52.5397
CDS	Rv0318c	-	30.4553	33.8217	34.9265	4.45052	6.02014	8.16504	-	-	-	23.2827	29.3268	26.0971
CDS	Rv0319	pcp	46.723	57.5358	52.2509	34.5613	45.9752	44.3664	94.2211	-	-	67.6484	82.7889	87.1505
CDS	Rv0320	-	26.3341	29.4008	22.3898	46.9738	60.3817	47.3917	42.2556	-	-	93.0839	74.7456	104.336
CDS	Rv0321	dcd	40.8006	89.5895	71.8869	18.5335	31.3373	30.3589	30.5651	-	-	46.683	50.8861	48.301
CDS	Rv0322	udgA	21.1255	28.3206	25.8643	8.67278	11.4023	12.0031	13.1354	-	-	33.1797	27.7	42.2563
CDS	Rv0323c	-	18.8571	24.9676	19.9518	12.6392	21.5491	21.3939	-	-	-	-	-	11.7642
CDS	Rv0324	-	50.447	23.9125	19.6878	62.7061	65.9885	56.1818	87.4163	-	-	95.151	102.73	111.732
CDS	Rv0325	-	71.5503	42.895	25.6142	38.9129	44.2789	45.4805	-	-	-	55.0193	47.6451	79.2901
CDS	Rv0326	-	11.1236	21.659	25.2201	8.28416	12.3439	11.1952	76.8495	-	112.429	33.858	31.9855	34.6979
CDS	Rv0327c	cyp135A1	5.83621	3.28738	3.54434	3.14341	3.63194	2.57454	-	-	-	4.56794	4.31532	8.77735
CDS	Rv0328	-	67.259	112.136	146.14	30.9151	43.1747	43.4613	40.6587	-	-	49.4747	53.1852	49.1721
CDS	Rv0329c	-	5.39003	12.9876	6.87409	4.51593	2.76797	3.51374	-	-	-	-	-	7.88116
CDS	Rv0330c	-	8.35941	15.9808	13.5686	8.27717	10.0121	10.4817	-	-	-	11.103	14.4223	30.6683
CDS	Rv0331	-	38.3427	41.2027	38.1357	83.8474	79.5298	74.4652	62.9757	-	52.6467	78.3922	68.2321	71.9308
CDS	Rv0332	-	481.409	454.139	300.279	150.952	147.434	141.282	262.806	103.063	104.265	124.29	84.0452	105.585
CDS	Rv0333	-	486.427	442.019	444.892	364.08	370.96	369.593	149.589	259.588	136.778	208.701	212.724	221.616
CDS	Rv0334	rmlA	173.708	191.748	237.961	84.0583	71.1341	68.5788	137.282	130.793	-	53.3674	64.9806	67.2246
CDS	Rv0335c	PE6	-	5.26229	-	24.2442	31.3252	38.4397	47.5273	-	-	65.8094	77.2414	49.815
CDS	Rv0336	-	-	-	-	-	18.9451	22.589	-	-	-	-	-	-
CDS	Rv0337c	aspC	409.882	413.039	388.737	121.537	154.589	160.765	116.645	75.3187	71.4346	117.124	106.13	118.651
CDS	Rv0338c	-	355.404	382.675	389.475	149.373	143.327	142.743	120.164	67.217	38.6368	79.1214	87.936	77.8794
CDS	Rv0339c	-	36.1324	42.2125	35.2186	29.8956	31.5971	36.1951	29.3954	38.8654	24.5741	40.2917	33.4026	44.6355
CDS	Rv0340	-	211.798	252.77	235.074	184.444	264.274	253.66	240.03	150.102	151.852	169.583	158.405	131.807
CDS	Rv0341	iniB	213.376	173.949	131.245	736.702	569.015	763.558	308.599	303.604	213.294	216.967	208.339	218.738
CDS	Rv0342	iniA	211.69	169.845	178.864	335.353	283.579	373.507	500.301	353.59	250.186	209.466	211.512	227.942
CDS	Rv0343	iniC	151.127	121.938	100.727	115.166	113.125	127.65	191.242	305.92	290.144	240.633	262.702	261.171
CDS	Rv0344c	lpqJ	106.949	41.3551	46.1055	13.4618	27.4209	22.1201	-	-	-	11.0039	15.5929	-
CDS	Rv0345	-	192.025	154.433	78.1336	70.0997	61.7901	69.7435	93.8126	197.329	174.676	95.1878	106.488	96.2654
CDS	Rv0346c	ansP2	111.28	109.461	128.439	21.8995	28.8335	26.9837	54.9713	77.4209	83.9181	26.676	17.9058	21.5824
CDS	Rv0347	-	53.6124	63.4668	55.2809	27.7154	38.9647	37.9242	28.3704	-	62.2577	52.0804	37.3921	41.03
CDS	Rv0348	-	365.577	127.147	164.014	148.636	139.996	131.193	192.771	-	-	84.9302	77.2616	57.4202
CDS	Rv0349	-	86.1888	120.755	137.853	52.9074	71.5366	64.2964	31.836	-	-	48.3123	42.6959	43.4217
CDS	Rv0350	dnaK	514.124	650.908	713.758	395.605	331.792	375.554	525.336	603.446	468.763	526.919	500.879	507.817
CDS	Rv0351	grpE	402.481	651.298	586.336	225.918	165.052	195.513	534.142	732.378	636.725	290.531	266.229	341.933
CDS	Rv0352	dnaJ1	403.649	325.658	329.496	313.777	281.534	273.085	341.711	354.427	301.673	295.043	280.361	278.476
CDS	Rv0353	hspR	344.086	364.576	376.319	171.447	150.099	166.32	188.499	218.072	275.769	149.486	172.601	162.237
CDS	Rv0354c	PPE7	5.9544	8.11575	10.1251	7.76031	12.3717	9.26149	-	-	-	-	20.546	20.8953
CDS	Rv0355c	PPE8	11.8473	9.57635	7.85341	9.92603	13.0874	12.8619	9.63166	9.90469	15.6565	17.9169	17.124	17.8177
CDS	Rv0356c	-	197.35	119.36	115.821	32.557	26.7204	30.3803	65.155	-	-	30.3005	37.6641	33.7079
CDS	Rv0357c	purA	114.595	119.959	145.502	45.0108	46.4005	45.4869	37.7143	74.7965	-	42.7268	44.1013	33.4482
CDS	Rv0358	-	37.3748	25.8937	14.7799	26.2161	20.5938	23.6189	54.0441	-	-	58.7326	59.9832	61.0028
CDS	Rv0359	-	10.8285	33.5242	27.0061	9.07244	6.28946	8.76809	40.3978	-	-	43.5069	32.3824	29.133
CDS	Rv0360c	-	95.8715	35.518	25.1648	47.9787	44.2997	56.6922	104.019	-	-	141.01	128.772	117.413
CDS	Rv0361	-	206.72	151.636	116.787	77.1976	143.848	117.448	114.159	-	-	163.927	170.112	208.798
CDS	Rv0362	mgtE	56.765	24.7797	21.1042	12.4439	16.4291	16.67	35.4219	-	-	34.1847	42.8248	37.841
CDS	Rv0363c	fba	719.81	540.873	580.786	629.051	724.337	643.445	402.419	266.031	207.787	226.462	274.929	262.426
CDS	Rv0364	-	420.741	595.186	685.345	126.931	203.307	183.06	143.347	307.983	209.713	84.2071	125.007	106.907
CDS	Rv0365c	-	32.0993	45.3497	39.3506	152.606	153.763	114.027	154.719	300.708	226.35	296.293	291.927	358.014
CDS	Rv0366c	-	112.377	39.4692	26.6076	30.5898	46.8528	58.3723	212.276	-	-	142.017	145.616	114.812
CDS	Rv0367c	-	99.0275	82.9682	46.7069	209.54	192.459	155.053	440.452	457.56	420.813	364.343	531.256	383.02
CDS	Rv0368c	-	17.4141	27.465	29.6118	24.9004	16.282	21.9874	34.6489	80.1699	59.1388	40.7079	49.6731	52.1471
CDS	Rv0369c	-	67.1556	83.7183	90.9842	48.4885	37.3582	43.8347	-	-	-	49.8556	48.9824	45.9831
CDS	Rv0370c	-	91.3208	47.8444	53.3629	22.0857	18.4718	16.28	58.5377	-	-	45.8494	40.0652	45.1513
CDS	Rv0371c	-	9.48331	14.1258	12.9007	12.7126	12.4941	17.5703	29.4827	-	-	90.0596	65.4454	96.5089
CDS	Rv0372c	-	23.4627	29.0424	13.299	44.932	31.6556	29.7472	41.6819	-	108.408	97.9416	71.9639	113.702
CDS	Rv0373c	-	69.1523	46.9327	42.6511	44.5826	45.902	49.753	113.689	121.408	106.618	110.451	111.623	106.939
CDS	Rv0374c	-	27.5897	33.4324	30.9438	29.0173	28.0662	35.0448	65.6991	-	149.514	111.493	87.0977	125.658
CDS	Rv0375c	-	71.9298	28.3613	23.9066	56.4298	54.6086	57.2112	146.371	94.0754	71.3792	117.033	104.92	133.093
CDS	Rv0376c	-	27.0839	43.5788	28.0515	59.2047	51.274	51.1936	88.7941	99.1828	107.506	73.7444	80.7107	57.0259
CDS	Rv0377	-	88.2876	53.1038	45.088	31.0039	38.2647	43.0683	83.3398	100.607	-	42.571	31.1679	25.5627
CDS	Rv0378	-	-	7.80361	-	8.52782	3.78506	3.66688	-	-	-	-	-	-
CDS	Rv0379	secE2	279.872	477.845	531.504	51.4991	60.5836	55.9997	-	-	-	-	-	-
CDS	Rv0380c	-	29.0876	13.414	13.0163	29.5011	24.0734	26.0532	63.4601	-	-	149.115	130.303	179.078
CDS	Rv0381c	-	27.8703	49.6541	41.5995	28.5395	35.2708	36.847	173.292	106.923	180.282	201.333	135.704	158.658
CDS	Rv0382c	pyrE	238.403	215.289	128.625	196.245	249.641	242.062	317.877	300.203	322.685	495.412	527.415	529.058
CDS	Rv0383c	-	1088.83	833.45	717.197	558.332	693.63	639.981	487.238	587.365	383.364	817.773	844.121	807.632
CDS	Rv0384c	clpB	287.254	179.892	137.467	553.051	554.763	582.526	725.15	565.635	498.29	1078.66	1186.3	1103.38
CDS	Rv0385	-	48.7027	67.2686	49.7713	71.9607	79.5815	75.7632	80.5542	207.094	113.484	103.404	107.619	95.136
CDS	Rv0386	-	51.108	61.4226	63.8585	38.5522	38.7264	37.7128	61.1941	69.5528	75.3897	73.4716	71.4936	78.1621
CDS	Rv0387c	-	14.1739	21.1463	16.9365	40.4403	33.3753	39.9039	38.1106	-	-	39.1781	46.2643	47.0507
CDS	Rv0388c	PPE9	12.9696	12.7277	14.1146	45.2037	31.4183	46.3501	38.7083	-	-	24.6335	34.0117	40.0514
CDS	Rv0389	purT	159.015	112.129	94.9427	113.019	126.666	117.7	224.963	128.522	138.147	123.994	129.466	108.155
CDS	Rv0390	-	239.203	254.545	225.469	44.1016	46.5822	47.734	91.1449	-	-	80.3125	82.7682	86.5134
CDS	Rv0391	metZ	56.4665	108.444	107.775	15.0617	13.4682	16.9857	57.3221	-	75.4747	37.8821	29.4249	34.7779
CDS	Rv0392c	ndhA	71.4899	89.8591	106.665	35.5373	40.7924	40.6666	42.0985	-	43.4746	51.6423	53.5961	51.712
CDS	Rv0393	-	1.4866	2.60513	-	4.62621	3.97129	4.02217	-	-	-	20.9439	22.7168	25.3387
CDS	Rv0394c	-	77.4321	96.9722	67.8295	59.6324	98.3089	85.176	24.3161	-	-	112.844	78.2659	123.512
CDS	Rv0395	-	3.47995	6.09829	7.10096	6.41433	4.88056	3.43867	-	-	-	-	14.4093	14.6543
CDS	Rv0396	-	7.17296	6.91347	9.75778	-	4.42027	3.54394	-	-	-	13.0998	27.2258	-
CDS	Rv0397	-	-	-	-	8.34483	5.69822	4.41624	-	-	-	-	-	21.5089
CDS	Rv0397A	-	1664.4	2243.17	2205.57	1064.86	1019.84	1046.59	733.169	326.229	371.287	256.757	222.996	298.403
CDS	Rv0398c	-	27.6355	35.3606	18.6479	11.7607	14.1685	13.7261	27.275	-	-	17.6245	27.2451	24.6295
CDS	Rv0399c	lpqK	28.8273	61.5427	48.2411	19.3602	21.6344	25.0565	25.6061	-	-	25.0698	26.8411	20.8745
CDS	Rv0400c	fadE7	202.061	174.556	147.427	241.336	255.661	283.423	215.043	190.845	163.765	268.221	288.534	280.97
CDS	Rv0401	-	31.0738	43.1647	20.6202	24.1296	19.1651	21.219	-	-	-	24.9144	39.2275	66.4906
CDS	Rv0402c	mmpL1	68.5352	57.4809	64.6707	12.6965	16.9111	13.9277	25.5319	-	28.459	33.5676	30.6991	37.3966
CDS	Rv0403c	mmpS1	78.8356	50.0801	61.4421	15.4118	17.7295	17.3112	65.3579	-	-	19.1968	38.5371	32.2759
CDS	Rv0404	fadD30	81.9375	115.123	149.399	13.4081	14.5549	12.2555	31.842	-	-	14.0288	8.83531	11.2319
CDS	Rv0405	pks6	60.6061	55.7379	59.1983	23.7372	16.1586	15.1313	49.8572	42.2982	46.1952	38.3182	39.6576	38.4558
CDS	Rv0406c	-	31.6242	57.2256	67.8035	45.7914	60.1151	49.5342	21.3732	-	62.5368	41.4326	46.2578	38.6003
CDS	Rv0407	fgd1	398.942	271.008	264.156	152.778	161.975	129.179	110.785	128.166	111.427	136.259	124.881	162.174
CDS	Rv0408	pta	126.477	145.896	150.454	26.1504	26.674	28.4393	50.6272	109.331	49.3775	39.1579	35.5875	40.0022
CDS	Rv0409	ackA	184.213	127.125	125.215	32.7818	29.3843	30.0178	111.82	-	97.2698	31.9559	44.4443	44.347
CDS	Rv0410c	pknG	224.744	228.32	183.864	118.837	146.005	124.816	159.927	179.629	145.379	219.36	224.031	231.783
CDS	Rv0411c	glnH	489.071	293.346	225.973	191.619	201.004	222.379	347.537	311.804	186.773	322.899	280.441	314.23
CDS	Rv0412c	-	130.251	200.608	185.598	131.275	188.309	178.436	235.938	282.155	279.239	193.881	183.895	189.265
ncRNA	ncRv0412	-	756.233	520.867	310.021	524.947	622.053	608.446	926.053	-	373.736	1036.41	1001.24	1004.74
CDS	Rv0413	mutT3	88.7031	134.693	103.973	119.053	98.7291	112.4	176.707	173.456	282.019	174.579	178.296	164.705
CDS	Rv0414c	thiE	20.6255	28.7679	22.1887	9.87465	12.7908	7.27886	-	-	-	15.3746	15.9768	17.7255
CDS	Rv0415	thiO	77.5859	92.0878	91.6964	395.324	363.936	414.252	359.245	617.473	430.464	432.115	478.468	461.5
CDS	Rv0416	thiS	132.4	119.598	111.409	185.263	186.211	251.207	339.481	471.29	496.651	144.581	207.233	249.075
CDS	Rv0417	thiG	118.333	89.0576	92.0939	218.177	207.39	252.461	396.718	362.898	323.937	364.472	346.876	367.091
CDS	Rv0418	lpqL	376.28	386.452	365.124	45.0145	45.5881	41.1587	111.744	75.4106	68.116	55.3856	58.7821	68.9785
CDS	Rv0419	lpqM	530.032	583.649	559.95	462.186	456.471	418.036	366.961	346.117	348.785	261.562	302.223	303.403
CDS	Rv0420c	-	84.354	112.97	114.285	148.244	153.455	138.075	110.869	-	224.583	195.385	191.679	173.278
CDS	Rv0421c	-	116.674	132.39	80.5754	119.85	102.686	113.192	133.417	231.524	146.39	143.686	163.504	101.966
CDS	Rv0422c	thiD	224.38	236.788	195.572	259.819	212.835	228.196	280.785	527.861	282.412	146.902	220.34	219.134
CDS	Rv0423c	thiC	502.975	539.827	651.865	443.632	474.871	483.438	453.309	620.451	547.979	369.429	360.218	370.546
CDS	Rv0424c	-	577.697	654.899	698.941	183.325	139.054	160.392	139.866	-	-	156.855	137.596	114.818
CDS	Rv0425c	ctpH	290.25	263.919	227.006	276.74	211.576	246.625	327.787	332.798	323.388	414.235	400.148	411.65
CDS	Rv0426c	-	587.114	848.117	791.129	1180.56	973.936	1033.29	891.922	840.095	600.466	514.672	479.638	492.247
CDS	Rv0427c	xthA	194.737	180.203	179.777	25.5774	29.4994	25.5352	23.977	-	-	28.1699	26.612	21.4259
CDS	Rv0428c	-	36.8507	84.1135	51.6045	7.78351	9.67316	7.7774	23.1056	-	-	18.0974	21.3707	20.6472
CDS	Rv0429c	def	668.573	285.425	297.522	75.084	66.7022	71.062	106.138	-	-	31.1745	71.9899	71.5497
CDS	Rv0430	-	3796.84	1392.64	1196.88	318.952	293.9	215.375	556.285	-	-	40.014	18.9005	28.8327
CDS	Rv0431	-	367.128	878.757	832.374	96.3307	133.893	110.379	120.33	-	-	58.212	35.3524	63.9171
CDS	Rv0432	sodC	323.24	607.056	553.626	82.5512	122.148	114.807	87.1741	-	-	51.2091	52.4084	51.9327
CDS	Rv0433	-	424.507	357.783	378.274	71.9251	78.7323	79.2963	92.8314	85.9166	81.486	43.6259	44.6476	48.8994
CDS	Rv0434	-	140.375	169.781	150.102	43.6528	33.5807	42.1944	58.9022	-	125.342	45.6107	44.574	30.2212
CDS	Rv0435c	-	136.088	111.014	85.5212	33.8392	31.2142	39.8782	123.167	96.2272	79.5642	60.1369	74.1208	58.2283
CDS	Rv0436c	pssA	202.057	168.736	146.775	28.2149	38.8374	41.5959	85.3833	-	-	42.9918	38.3578	45.894
CDS	Rv0437c	psd	152.525	160.584	130.024	58.302	59.1481	59.6333	85.5296	116.41	-	39.8989	47.4644	51.1107
CDS	Rv0438c	moeA2	56.8367	91.5035	108.041	23.8097	25.8736	30.6306	37.3512	-	58.8473	37.9755	44.6448	29.9989
CDS	Rv0439c	-	152.469	143.343	163.638	24.4399	29.9069	35.0401	52.3563	-	54.7113	34.0511	36.3187	35.8808
CDS	Rv0440	groEL2	1474.55	2098.26	1808.76	2577.01	1631.15	1892.62	1228.79	1665.98	1343.53	2094.58	2124.09	2242.93
CDS	Rv0441c	-	239.135	211.833	175.389	637.389	740.591	865.83	1062.07	642.702	717.127	806.264	847.816	783.844
ncRNA	ncRv0441	-	148.511	149.905	107.748	415.751	519.235	430.79	389.064	227.901	187.328	637.913	717.422	705.992
CDS	Rv0442c	PPE10	43.6281	58.4352	57.8464	61.834	68.4898	55.3125	76.4818	66.3608	160.843	163.566	166.457	176.706
CDS	Rv0443	-	768.741	354.966	288.736	149.125	223.105	236.483	278.374	219.935	178.794	139.596	150.715	162.857
CDS	Rv0444c	rskA	329.923	209.31	149.33	22.6131	30.9022	23.7176	95.181	-	73.2881	36.7846	40.3103	52.3047
CDS	Rv0445c	sigK	599.318	316.825	264.968	40.1701	47.8636	34.9568	180.112	-	109.034	38.3083	51.6995	36.8049
CDS	Rv0446c	-	131.461	102.068	83.8282	45.5864	46.1704	45.5557	72.6577	-	106.296	61.3548	90.7226	70.4801
CDS	Rv0447c	ufaA1	108.922	70.8581	45.838	11.9351	13.226	12.5423	57.2328	-	39.8715	39.2239	41.592	35.3774
CDS	Rv0448c	-	7.18806	3.70483	-	3.54257	5.57066	4.87447	-	-	-	20.0772	26.2618	28.192
CDS	Rv0449c	-	24.7285	34.7422	18.1248	20.1824	22.9668	24.7511	60.9727	73.6056	93.0798	156.507	136.082	136.899
CDS	Rv0450c	mmpL4	57.3402	70.2705	90.4216	18.5024	29.8646	24.8845	40.9528	83.6082	63.4372	64.0344	64.5036	64.9203
CDS	Rv0451c	mmpS4	89.951	71.8096	79.3109	46.3346	64.4222	53.495	41.4295	-	-	38.9394	29.8885	30.3966
CDS	Rv0452	-	46.7313	30.5361	25.5901	15.9266	19.2714	23.1537	68.948	-	72.0494	63.6467	72.4254	58.3694
CDS	Rv0453	PPE11	18.4321	10.6085	12.2913	33.914	44.5436	45.3104	38.2025	62.3945	52.6016	56.1036	57.3656	50.7311
CDS	Rv0454	-	6.42697	10.5588	12.2948	26.2504	24.4121	21.4999	49.9521	-	-	29.3436	52.6695	53.5648
CDS	Rv0455c	-	936.847	789.382	1019.51	310.058	742.05	572.873	313.601	-	183.516	195.734	208.838	179.203
CDS	Rv0456c	echA2	46.7608	39.8938	50.7426	17.0113	26.3449	23.559	19.1283	-	-	53.9357	50.9529	47.5008
CDS	Rv0456A	mazF1	42.0269	47.3453	37.4338	22.6359	17.0106	30.0751	62.218	-	-	51.1686	44.886	31.6032
CDS	Rv0456B	mazE1	562.36	152.38	129.897	157.962	207.225	159.265	545.72	-	-	124.668	151.423	153.997
CDS	Rv0457c	-	81.5297	89.9663	85.6425	36.7185	57.1482	43.8786	19.0317	-	-	34.5561	31.2047	37.594
CDS	Rv0458	-	25.2933	49.5007	50.2305	96.9857	80.4642	91.9003	29.8467	95.6196	127.636	86.3161	86.0018	78.3934
CDS	Rv0459	-	10.8807	23.5834	18.502	55.1768	38.8192	52.5792	92.5793	197.731	-	50.2009	47.4246	58.2788
CDS	Rv0460	-	420.005	569.024	752.206	252.338	201	225.24	117.043	338.514	256.846	146.104	138.024	136.242
CDS	Rv0461	-	391.184	456.069	398.747	156.005	177.539	146.257	73.403	-	-	68.5991	51.8442	90.3866
CDS	Rv0462	lpdC	778.389	768.628	848.22	166.123	160.39	158.538	160.535	-	58.7146	82.5157	85.6083	90.6028
CDS	Rv0463	-	191.932	285.05	314.947	51.4579	51.5929	51.76	-	-	-	42.0625	19.8681	20.2059
CDS	Rv0464c	-	158.778	165.396	168.015	149.503	208.707	184.177	61.1302	141.442	143.091	201.096	239.164	238.055
CDS	Rv0465c	-	197.655	64.534	66.4817	108.526	151.137	145.199	208.719	284.076	122.14	289.212	250.052	241.137
CDS	Rv0466	-	326.155	390.967	431.161	150.724	138.012	132.39	127.711	-	-	76.3155	81.8706	86.9905
CDS	Rv0467	icl1	193.284	255.758	231.63	1744.14	2114.76	2039.27	880.96	981.427	795.569	890.462	883.465	940.684
CDS	Rv0468	fadB2	222.328	215.718	219.051	217.228	215.655	238.402	113.844	319.856	154.655	60.905	67.6903	60.8095
CDS	Rv0469	umaA	362.592	430.29	668.828	493.35	618.967	494.305	154.503	131.706	178.448	113.451	120.714	122.766
CDS	Rv0470c	pcaA	452.886	578.101	766.783	328.394	480.007	462.538	190.432	168.747	165.972	124.957	161.892	144.064
CDS	Rv0470A	-	17.8933	25.757	28.2532	16.5977	22.4062	23.943	55.6285	-	-	60.6879	39.6911	42.6084
CDS	Rv0471c	-	70.8712	121.166	84.2608	106.687	192.473	190.496	57.3221	-	-	174.679	212.734	151.648
CDS	Rv0472c	-	164.954	257.57	298.832	216.842	236.453	245.515	94.3698	114.922	159.86	110.872	133.682	93.9067
CDS	Rv0473	-	167.682	108.619	94.2302	184.166	184.527	162.752	186.318	59.0546	119.486	103.452	133.849	109.476
CDS	Rv0474	-	247.199	173.394	135.961	250.095	394.038	337.704	215.433	306.748	193.953	301.78	234.51	233.82
CDS	Rv0475	hbhA	2110.49	1026.2	1094.35	2319.23	3192.08	2311.89	1663.68	1188.59	1041.89	1123.04	1229.39	1172.86
CDS	Rv0476	-	273.696	519.909	756.284	469.37	403.936	431.821	465.334	-	972.53	304.593	261.925	243.866
CDS	Rv0477	-	213.092	220.961	194.04	395.628	471.97	489.81	392.001	544.203	573.487	488.183	515.569	480.086
CDS	Rv0478	deoC	113.473	105.274	87.9648	104.858	107.355	128.136	249.02	216.066	242.873	175.234	205.849	190.317
CDS	Rv0479c	-	613.973	533.254	601.092	140.087	228.203	235.3	157.115	123.755	146.716	86.4037	97.3938	105.653
CDS	Rv0480c	-	84.8216	94.8031	100.51	50.9213	69.8264	67.6462	70.5975	-	-	59.7676	71.4419	57.422
CDS	Rv0481c	-	62.246	54.5402	82.1218	32.8195	41.0495	35.3492	93.422	-	-	66.6391	70.36	82.8544
CDS	Rv0482	murB	32.4536	54.8725	48.2874	16.3568	20.9044	17.8507	53.6006	102.134	55.3527	79.6431	83.1124	81.856
CDS	Rv0483	lprQ	1455.5	1706.23	1485.91	687.444	1057.33	886.762	714.813	525.434	460.584	433.549	441.078	416.535
CDS	Rv0484c	-	80.816	92.3484	79.7941	87.3678	107.312	84.9481	78.7325	-	94.8571	66.6547	74.534	69.2665
CDS	Rv0485	-	601.033	455.861	326.263	597.724	636.727	761.645	600.489	688.552	528.654	515.074	590.541	512.855
ncRNA	RVnc0019	mcr19	3264.81	2710.08	1965.65	3520.63	3249.73	3604.9	2525.36	4944.18	3410.34	2767.27	3395.8	3097.21
CDS	Rv0486	mshA	180.759	181.276	147.219	257.473	223.503	244.784	385.553	381.521	439.891	328.335	342.473	325.714
CDS	Rv0487	-	286.262	162.269	171.858	159.419	130.418	149.011	266.813	519.87	636.87	158.797	188.98	162.472
CDS	Rv0488	-	5.11237	26.4696	33.1926	22.974	18.5669	19.3267	52.0163	-	135.286	62.8099	64.1473	57.083
CDS	Rv0489	gpm1	237.257	248.016	228.533	184.628	244.344	223.036	191.405	108.017	204.894	172.771	229.279	162.038
CDS	Rv0490	senX3	641.844	520.519	464.85	530.057	525.252	501.853	711.328	753.525	568.39	545.398	558.039	543.341
CDS	Rv0491	regX3	694.511	687.53	699.346	532.903	305.223	310.185	819.127	995.023	719.017	454.117	471.619	465.189
CDS	Rv0492c	-	33.1938	51.6479	31.3861	29.9309	24.5452	27.5173	44.4254	59.9612	75.8254	60.893	64.2025	68.9503
CDS	Rv0492A	-	67.5174	83.1222	62.4913	58.0002	31.237	47.1519	180.678	-	186.584	96.7715	76.6745	86.9754
CDS	Rv0493c	-	84.155	88.4345	71.067	79.321	57.5749	75.033	98.9952	-	93.1033	89.3066	105.95	92.7857
CDS	Rv0494	-	6.17978	11.5063	11.1652	8.7372	13.5422	10.6545	-	-	-	22.572	15.9928	13.5539
CDS	Rv0495c	-	197.458	344.366	354.032	260.727	407.44	335.859	121.793	199.989	218.415	204.251	208.217	192.909
CDS	Rv0496	-	405.801	212.389	213.365	286.472	302.446	236.586	351.084	180.518	166.021	241.653	199.753	243.178
CDS	Rv0497	-	235.926	205.397	208.798	143.826	121.551	130.923	112.553	121.531	153.685	141.051	119.717	152.455
CDS	Rv0498	-	130.238	113.53	103.917	38.6106	31.3651	41.7977	83.0558	-	170.112	79.2835	46.0916	62.1095
CDS	Rv0499	-	151.355	139.939	97.2656	31.7698	30.7285	31.6214	151.855	-	116.926	72.7721	82.0535	81.193
CDS	Rv0500	proC	153.112	109.992	70.0756	36.6518	24.9912	22.5794	47.3053	-	-	19.6837	25.1581	21.1361
CDS	Rv0500A	-	4162.9	851.859	877.249	308.451	432.933	398.322	1274.2	-	-	108.795	86.3338	79.4394
CDS	Rv0500B	-	1394.76	1148.92	1822.58	326.548	418.841	289.995	380.823	-	-	71.18	67.2435	97.6951
CDS	Rv0501	galE2	635.019	759.39	679.116	366.714	517.762	418.713	216.607	85.9166	81.486	76.3453	97.0228	107.404
CDS	Rv0502	-	296.075	421.075	377.262	250.25	242.775	245.739	185.231	90.2284	123.609	102.13	99.1868	114.628
CDS	Rv0503c	cmaA2	324.844	479.718	664.539	92.3643	95.3497	105.186	96.2734	89.1022	101.409	32.8015	49.1525	59.7683
CDS	Rv0504c	-	86.0411	201.039	286.879	61.7222	42.5419	68.7665	41.9598	-	-	36.9729	27.1664	19.7344
CDS	Rv0505c	serB1	229.008	149.449	135.634	468.85	367.347	380.353	177.796	101.041	73.0135	329.821	312.446	340.643
CDS	Rv0506	mmpS2	145.35	260.831	327.029	68.6003	77.4186	76.0466	47.3587	-	-	18.5467	37.2322	24.501
CDS	Rv0507	mmpL2	124.044	106.399	152.686	28.2113	28.0861	24.5002	38.5041	44.545	28.1652	25.4459	24.0387	26.145
CDS	Rv0508	-	106.522	153.036	119.125	33.7693	20.8003	24.102	95.4717	-	174.591	56.0833	99.3407	77.4559
CDS	Rv0509	hemA	551.161	555.824	510.777	246.975	246.989	267.108	330.764	448.832	320.174	246.165	252.563	249.136
CDS	Rv0510	hemC	301.762	413.182	355.124	263.729	205.491	175.086	161.847	209.011	275.323	180.199	214.098	236.855
CDS	Rv0511	hemD	303.549	350.611	285.695	177.553	129.886	172.527	292.589	257.446	289.386	277.787	262.996	242.465
CDS	Rv0512	hemB	273.22	216.229	185.161	58.1211	41.2631	48.2271	162.635	294.497	175.862	126.691	92.2158	113.737
CDS	Rv0513	-	197.031	216.249	174.5	150.462	139.235	138.373	197.803	177.164	261.376	331.722	315.147	374.522
CDS	Rv0514	-	106.265	107.118	73.5587	44.1222	34.571	38.7186	128.639	270.585	171.087	113.351	120.062	148.503
CDS	Rv0515	-	34.2903	-	-	-	18.9451	25.4126	-	-	-	-	-	-
CDS	Rv0516c	-	878.983	1555.35	2146.57	1740.63	1910.11	1897.78	2211.12	3263.39	3503.48	1518.96	1400.31	1274.86
CDS	Rv0517	-	170.211	198.225	201.107	37.2254	48.2104	43.6562	58.7224	-	54.6696	55.6633	48.8817	55.7384
CDS	Rv0518	-	269.852	214.467	229.09	56.2682	73.8491	74.1252	85.5296	-	-	60.5872	47.4644	35.4936
CDS	Rv0519c	-	149.63	195.84	144.712	18.8047	20.4024	19.3803	31.0124	-	68.0555	19.3564	25.8154	21.8785
CDS	Rv0520	-	255.472	45.0507	62.8401	39.7122	55.482	43.3305	-	-	-	58.6872	66.5299	59.2032
CDS	Rv0521	-	29.5009	36.3498	43.894	10.0412	20.1778	18.9785	-	-	-	26.9384	28.6297	35.5866
CDS	Rv0522	gabP	123.124	144.724	134.566	67.3863	91.5034	85.5835	115.304	111.678	47.0752	74.0341	82.5884	93.0726
CDS	Rv0523c	-	60.5071	47.403	48.4184	8.3497	25.8664	18.7574	-	-	-	28.6007	31.9315	24.9803
CDS	Rv0524	hemL	130.664	135.256	97.4864	91.6525	83.0385	88.4946	32.7496	-	36.8552	45.1359	64.309	66.824
CDS	Rv0525	-	487.903	153.577	125.038	50.3709	45.8934	40.1763	51.7596	-	-	38.8513	36.7027	25.9663
CDS	Rv0526	-	115.068	140.621	101.511	18.8465	15.2592	16.3857	43.0357	-	-	15.8004	26.8678	15.1803
CDS	Rv0527	ccdA	76.8824	117.335	77.3357	13.9111	7.51667	7.43059	31.4205	-	-	18.4575	21.1731	13.9332
CDS	Rv0528	-	45.3003	73.3376	53.8612	8.45067	7.82125	9.25274	33.008	-	-	11.634	21.9812	16.7662
CDS	Rv0529	ccsA	106.525	106.997	67.7434	27.3313	35.8254	33.0428	161.55	-	52.5206	33.7421	35.8606	20.2612
CDS	Rv0530	-	427.2	383.424	278.943	317.657	404.355	363.192	287.317	119.662	210.169	168.78	182.565	150.805
CDS	Rv0530A	-	2116.71	866.124	876.079	5109.62	7257.94	7135.95	3931.02	3115.59	3749.25	5824.07	5441.71	5276.81
CDS	Rv0531	-	422.214	312.433	368.025	76.5452	88.3996	82.9005	154.426	-	161.372	93.9551	101.002	80.9298
CDS	Rv0532	PE_PGRS6	9.61434	11.4623	9.38038	8.31928	6.29651	9.02008	21.5601	-	28.6744	19.5734	16.3155	22.1238
CDS	Rv0533c	fabH	183.73	129.669	86.415	122.82	168.925	152.672	263.898	224.959	111.759	291.688	279.41	291.019
CDS	Rv0534c	menA	48.3579	63.9779	29.9513	15.8306	17.4894	20.5694	23.8951	-	-	47.9591	41.9916	52.8199
CDS	Rv0535	pnp	96.6778	51.198	34.3243	67.9446	68.6296	80.3381	114.5	-	-	81.4895	87.9803	77.0487
CDS	Rv0536	galE3	20.2774	41.4567	30.8027	18.5746	15.1673	16.0295	36.9838	-	-	26.6632	25.1886	27.5143
CDS	Rv0537c	-	235.658	275.942	275.601	134.806	144.642	157.051	234.249	350.042	307.002	304.596	316.187	286.445
CDS	Rv0538	-	33.8585	55.569	42.6694	50.3993	48.5742	58.4504	66.2568	89.0151	56.2831	53.3602	65.2354	44.0285
CDS	Rv0539	-	56.9479	49.8979	30.2615	38.7665	36.0201	35.5366	110.653	-	-	58.5015	67.5475	54.6443
ncRNA	ncRv0539c	-	35.979	36.6907	21.593	273.958	351.85	381.103	783.926	565.464	429.043	1165.62	1036.47	1097.06
CDS	Rv0540	-	22.0867	35.3554	20.9453	25.6221	20.6688	23.9581	42.2556	-	123.638	43.4392	42.5024	55.149
CDS	Rv0541c	-	36.0594	41.4575	28.0003	17.2887	17.451	19.3091	75.1689	83.9635	53.089	110.392	92.7794	111.18
CDS	Rv0542c	menE	189.435	209.008	210.501	80.9809	86.9339	99.595	241.037	267.7	376.14	222.774	263.959	242.146
CDS	Rv0543c	-	556.774	913.694	840.688	350.251	444.167	409.79	428.398	482.214	304.898	445.498	465.838	307.125
CDS	Rv0544c	-	210.379	379.305	545.207	144.908	156.682	159.494	100.623	-	184.011	103.441	104.701	102.931
CDS	Rv0545c	pitA	450.158	656.924	560.936	266.979	277.1	318.849	186.972	206.621	236.791	177.045	195.904	166.947
CDS	Rv0546c	-	359.852	194.033	194.473	51.8766	50.6171	50.3863	90.5868	-	-	98.4455	103.055	86.9132
CDS	Rv0547c	-	213.112	235.78	240.688	64.2251	72.7948	74.1233	296.661	146.434	196.75	90.62	77.9255	97.1094
CDS	Rv0548c	menB	312.455	551.725	375.819	145.242	178.933	172.181	207.428	102.845	119.217	161.017	142.862	135.883
CDS	Rv0549c	vapC3	102.124	63.2333	96.0893	160.857	153.643	156.414	245.527	235.075	198.179	268.569	244.319	303.423
CDS	Rv0550c	vapB3	282.237	109.292	106.052	310.861	308.857	300.737	578.393	-	269.237	285.714	280.855	333.853
CDS	Rv0551c	fadD8	21.15	23.2724	18.6792	18.6816	20.5902	24.0988	22.4275	-	-	34.7332	37.3382	40.2743
CDS	Rv0552	-	62.5819	38.8603	29.8087	66.8263	74.9108	73.3297	89.3782	60.5273	70.1628	100.526	99.2003	87.9682
CDS	Rv0553	menC	28.9788	29.1623	22.4429	49.0393	50.7874	54.3403	82.0642	-	114.838	113.182	133.654	96.6584
CDS	Rv0554	bpoC	191.616	195.096	240.886	43.3493	42.5377	37.6101	48.8111	143.74	103.868	66.47	67.7189	62.6092
CDS	Rv0555	menD	176.076	204.322	165.22	82.8214	74.7232	75.4861	119.777	77.7931	104.524	101.839	116.614	106.144
CDS	Rv0556	-	174.714	194.227	233.031	72.2753	81.0974	71.9339	149.371	-	158.928	85.7517	79.1254	45.9831
CDS	Rv0557	mgtA	186.133	174.151	170.881	257.356	312.056	279.536	393.989	541.265	342.235	388.751	442.41	471.646
CDS	Rv0558	menH	470.497	342.61	226.162	228.888	308.425	280.706	302.977	206.859	203.458	307.816	355.566	305.547
CDS	Rv0559c	-	326.934	259.491	240.48	257.187	443.351	367.171	165.522	287.236	181.616	209.659	215.287	242.301
CDS	Rv0560c	-	115.963	43.1574	33.6341	22.4208	22.0868	22.8344	28.9378	-	-	19.8322	12.0442	21.7759
CDS	Rv0561c	-	31.65	43.8082	30.8094	15.7566	20.8588	22.1905	19.9646	-	-	10.8902	24.5327	16.9014
CDS	Rv0562	grcC1	461.001	328.332	263.518	117.44	103.005	95.8798	180.562	128.548	193.038	118.307	105.983	97.9862
CDS	Rv0563	htpX	519.529	478.991	413.639	1308.3	1878.16	1314.65	1358	809.048	808.964	2065.99	2055.53	1943.61
CDS	Rv0564c	gpdA1	61.4481	109.124	95.1598	40.6808	42.5536	45.6298	20.4682	-	49.9074	26.0514	14.1985	26.9543
CDS	Rv0565c	-	110.546	96.186	105.123	53.7318	73.4187	61.3732	33.5295	-	-	35.8756	29.9043	27.7093
CDS	Rv0566c	-	69.8655	89.8176	78.877	23.9899	25.1899	22.635	-	-	-	-	11.8561	12.0577
CDS	Rv0567	-	208.885	266.439	276.838	83.2278	101.674	96.3413	102.944	-	110.443	83.6538	96.1658	86.1807
CDS	Rv0568	cyp135B1	241.72	304.923	235.357	395.238	361.997	373.105	362.488	467.856	425.691	367.209	353.743	386.199
CDS	Rv0569	-	109.935	182.463	185.141	98.3063	79.966	98.3598	170.889	-	346.162	200.772	178.726	140.96
CDS	Rv0570	nrdZ	69.5508	59.0437	45.3281	32.1968	36.3445	37.2153	68.9907	101.228	68.9289	123.065	104.587	112.063
CDS	Rv0571c	-	42.0397	71.4495	64.6609	156.287	145.357	149.081	105.083	109.413	130.674	128.861	155.266	151.974
CDS	Rv0572c	-	54.422	66.4696	77.1179	11.7445	14.1928	24.7833	-	-	-	15.059	34.1429	20.2553
CDS	Rv0573c	pncB2	13.1393	6.9076	8.5933	6.77443	11.4689	11.5685	15.0826	-	-	28.7951	19.5301	26.9557
CDS	Rv0574c	-	18.7125	7.55078	6.69886	13.2024	15.9577	15.4088	-	-	44.7943	48.5634	64.5686	50.1137
CDS	Rv0575c	-	4.82299	3.80333	4.92073	22.8307	30.8486	26.1125	44.9826	124.896	52.6467	53.7295	57.4148	47.3897
CDS	Rv0576	-	90.1329	45.5333	36.2998	45.707	56.6341	61.7018	139.437	74.4523	94.1505	102.388	99.7013	88.5325
CDS	Rv0577	-	45.8485	89.4468	90.1445	34.812	29.913	32.5922	62.3606	123.676	130.331	26.1663	58.0901	55.3066
CDS	Rv0578c	PE_PGRS7	17.2151	26.5855	25.3702	140.868	66.4717	92.4081	156.1	115.578	60.0289	105.061	98.0128	107.23
CDS	Rv0579	-	130.574	162.839	144.449	118.412	175.387	174.111	179.907	-	121.476	166.655	145.918	114.553
CDS	Rv0580c	-	412.894	304.577	322.325	131.945	178.519	186.267	71.2149	-	145.86	64.8428	63.2328	66.3173
CDS	Rv0581	vapB26	635.598	389.61	340.252	349.536	297.638	269.768	666.803	-	333.103	181.521	347.477	371.741
CDS	Rv0582	vapC26	114.683	129.542	83.4086	63.0917	71.9347	68.2665	154.643	-	175.963	199.349	238.385	201.223
CDS	Rv0583c	lpqN	27.0523	31.2453	33.4552	17.8574	20.6424	23.12	-	-	-	16.4684	8.48596	11.5069
CDS	Rv0584	-	20.6106	28.539	42.1293	16.284	23.7593	20.797	45.1523	55.309	46.6283	54.6083	50.4828	51.7157
CDS	Rv0585c	-	37.4593	31.893	31.8487	16.9752	16.3705	12.8039	19.0433	-	-	12.9077	14.2262	13.2279
CDS	Rv0586	mce2R	635.576	458.96	508.594	624.518	909.075	787.29	1133.26	1367.09	1232.82	1062.59	1127.45	919.755
CDS	Rv0587	yrbE2A	223.674	185.474	202.771	151.339	162.682	166.463	272.01	690.28	539.15	462.613	465.028	450.648
CDS	Rv0588	yrbE2B	519.882	196.652	174.111	262.14	279.619	282.961	650.448	492.544	288.36	493.25	467.066	501.704
CDS	Rv0589	mce2A	133.41	168.847	191.41	58.022	45.28	55.3095	135.373	226.587	252.826	152.277	132.667	139.799
CDS	Rv0590	mce2B	273.02	167.723	190.212	50.4206	54.6924	58.5142	143.756	176.093	148.455	247.132	232.291	251.751
CDS	Rv0590A	-	107.38	105.726	105.415	49.1566	42.8129	42.8435	96.3644	-	-	214.301	148.972	213.66
CDS	Rv0591	mce2C	21.0155	25.0634	27.4636	19.5638	17.4908	16.7444	65.3353	67.1874	113.285	90.9753	95.3442	94.2335
CDS	Rv0592	mce2D	10.6871	9.84839	13.7862	7.10139	6.14727	6.67604	27.4966	-	60.3402	26.9207	45.7774	38.7964
CDS	Rv0593	lprL	10.7072	17.9476	17.0196	4.09536	6.23219	6.90011	40.5241	-	-	50.161	47.3869	58.8112
CDS	Rv0594	mce2F	18.1407	23.3655	23.4439	15.8067	24.0927	21.1371	51.8858	52.1967	72.6072	58.9712	69.4808	57.2935
CDS	Rv0595c	vapC4	25.1054	38.3384	47.5692	46.2748	43.2882	46.6618	-	-	-	65.4991	44.5513	60.4115
CDS	Rv0596c	vapB4	32.8226	51.7667	40.9295	58.6661	69.0495	84.2363	-	-	-	79.9242	117.031	53.7513
CDS	Rv0597c	-	66.4815	69.0238	55.7497	16.7863	17.0783	16.8732	48.132	-	57.9896	34.0956	39.2805	29.5617
CDS	Rv0598c	vapC27	76.9331	127.063	130.82	74.7242	76.8213	79.0478	135.463	-	-	144.231	145.652	136.182
CDS	Rv0599c	vapB27	188.248	113.79	105.351	101.819	141.02	120.674	177.796	-	-	165.369	98.6672	87.8014
CDS	Rv0600c	-	-	-	-	-	0.708496	-	-	-	-	-	-	-
CDS	Rv0601c	-	7.17907	4.19355	-	-	3.05106	3.69474	-	-	-	-	-	10.497
CDS	Rv0602c	tcrA	10.3457	4.53245	-	4.02438	3.76872	2.58616	-	-	-	22.9428	11.4744	7.77966
CDS	Rv0603	-	17.1782	7.9219	19.9862	28.7848	28.2419	30.5242	67.4595	-	-	85.8607	106.07	107.873
CDS	Rv0604	lpqO	50.0205	67.1685	59.3889	35.2131	27.2963	30.5873	36.8068	-	-	56.2162	49.022	82.0536
CDS	Rv0605	-	209.96	297.023	312.987	84.8556	89.7231	87.0168	149.528	-	151.446	94.5945	82.98	73.0303
CDS	Rv0606	-	169.541	162.479	194.341	43.1211	61.3582	53.2878	80.0041	130.667	-	58.0553	49.6213	75.6973
CDS	Rv0607	-	73.573	134.674	99.0946	38.4497	29.7201	35.6903	45.2934	-	-	66.5172	60.325	71.5756
CDS	Rv0608	vapB28	877.971	457.546	585.467	139.425	173.153	136.56	399.617	-	334.074	159.294	182.165	136.933
CDS	Rv0609	vapC28	546.233	364.334	358.897	234.406	249.877	245.395	540.629	201.758	255.138	325.268	304.86	280.514
CDS	Rv0609A	-	188.279	280.016	153.76	130.763	134.503	121.888	400.497	356.409	270.423	226.217	183.788	208.646
ncRNA	RVnc0005	B55	431.143	307.964	262.972	1857.16	859.402	1433.6	1748.33	3775.56	3410.34	1437.84	1083.42	1151.17
CDS	Rv0610c	-	175.221	173.333	127.281	389.513	409.315	343.403	341.505	349.632	309.495	387.021	396.644	399.123
CDS	Rv0611c	-	375.886	412.977	375.764	349.988	320.278	287.759	209.982	-	267.128	150.166	149.461	108.204
CDS	Rv0612	-	44.617	41.5369	33.1926	419.762	430.298	438.39	1398.66	1230.29	896.271	1522.71	1610.1	1482.53
CDS	Rv0613c	-	370.781	228.232	143.98	59.2853	49.0196	56.148	103.524	-	31.8847	42.0093	41.9537	38.0543
CDS	Rv0614	-	6.80275	10.431	5.78385	9.49923	5.54132	8.05245	77.5467	-	72.1947	61.0832	73.3539	70.6221
CDS	Rv0615	-	635.56	673.957	574.943	1009.49	458.247	499.91	1271.51	668.635	845.539	339.513	737.694	472.974
CDS	Rv0616c	-	-	-	-	-	1.12312	-	-	-	-	-	-	-
CDS	Rv0616A	vapB29	110.242	204.043	164.292	174.351	149.769	151.978	-	-	-	135.73	183.788	221.686
CDS	Rv0617	vapC29	125.514	138.853	135.928	105.747	107.729	112.593	322.634	282.461	153.083	212.576	166.947	187.009
CDS	Rv0618	galTa	34.3889	61.6814	48.8451	38.3031	28.3704	39.4779	75.4673	-	-	115.263	149.373	120.678
CDS	Rv0619	galTb	8.77076	14.0138	14.9142	8.64517	8.44172	13.17	32.0794	-	131.408	77.2625	85.4512	72.4199
CDS	Rv0620	galK	-	2.48403	-	8.63725	7.55773	7.53398	44.8699	-	84.3989	64.0126	63.1404	51.5519
CDS	Rv0621	-	73.9948	48.3943	39.5447	48.9318	50.3157	48.5271	131.453	136.869	144.234	73.359	97.5699	69.5527
CDS	Rv0622	-	24.3472	34.8614	36.857	12.9358	11.1676	9.53532	29.5388	85.4328	-	34.7042	24.5887	37.51
CDS	Rv0623	vapB30	705.164	80.5071	56.4722	961.801	1237.34	789.414	385.458	318.523	-	1346.46	1489.72	1483.97
CDS	Rv0624	vapC30	41.2872	103.538	110.152	139.559	175.165	145.077	106.227	-	207.21	330.208	299.665	374.704
CDS	Rv0625c	-	51.2964	94.8862	69.7813	27.6967	29.3905	28.9421	80.3285	153.063	124.431	111.03	103.578	117.34
CDS	Rv0626	vapB5	134.101	377.137	185.736	215.647	142.94	186.566	363.114	-	-	260.707	283.605	280.836
CDS	Rv0627	vapC5	216.239	374.702	273.721	251.788	263.369	282.453	455.338	238.54	276.514	643.469	607.882	635.186
CDS	Rv0628c	-	143.155	172.096	82.2502	983.668	1001.99	1146.52	1370.1	1574.52	1022.21	1527.6	1497.07	1391.35
CDS	Rv0629c	recD	111.365	24.8226	11.0743	46.516	44.8729	41.8295	184.247	84.3247	35.5449	59.4688	69.6631	73.1327
CDS	Rv0630c	recB	13.6138	11.1782	6.26055	5.02152	4.403	4.30078	24.4893	49.2721	37.385	24.7062	27.476	24.3375
CDS	Rv0631c	recC	9.73414	13.9907	8.27619	4.43547	5.93325	4.88668	27.6079	34.3962	31.069	31.5	31.8204	32.661
CDS	Rv0632c	echA3	306.264	730.96	810.415	126.773	159.046	121.932	95.5919	139.692	279.697	93.0973	106.097	129.197
CDS	Rv0633c	-	157.85	150.348	121.955	76.0935	80.616	72.3036	79.1852	-	60.9715	62.4295	101.764	79.9726
CDS	Rv0634c	-	298.926	309.605	401.013	145.049	228.273	202.473	132.412	-	157.842	138.281	138.798	117.632
CDS	Rv0634A	-	702.39	988.429	1234.38	144.54	166.157	111.618	264.687	-	-	-	27.0581	19.6558
CDS	Rv0634B	rpmG2	3463.4	1392.66	1488.79	969.126	1343.48	1144.51	649.079	-	306.318	239.844	255.629	153.621
CDS	Rv0635	hadA	4439.22	2579.13	2777.38	2190.01	1856.26	1464.86	866.817	407.924	193.444	420.736	430.08	567.986
CDS	Rv0636	hadB	1795.48	2224.82	2398.48	558.679	552.547	584.794	367.638	264.642	191.234	129.578	131.479	122.187
CDS	Rv0637	hadC	1030.24	1548.69	2134.38	186.58	201.357	215.33	237.772	-	-	55.4594	65.9755	76.9642
CDS	Rv0638	secE1	1674.33	1331.42	1343.7	3762.01	3628.11	2717.82	1802.4	1634.78	1582.12	1683.48	1558.37	1782.2
CDS	Rv0639	nusG	2371.57	1719.44	1669.45	4034.49	3572.72	3303.77	1426.01	1581.94	1786.14	1844.63	1804.95	1859.06
CDS	Rv0640	rplK	2555.59	1650.92	1928.16	4699.51	4751.65	5225.27	1470.55	1550.05	1243.02	2802.73	3017.23	3163.04
CDS	Rv0641	rplA	1436.13	1548.27	1332.28	3351.45	2979.38	3142.94	1978.3	2631.98	2040.41	2312.62	2279.42	2346.08
CDS	Rv0642c	mmaA4	700.62	758.442	952.036	501.358	525.469	508.742	208.64	178.795	79.1349	231.506	247.649	221.331
CDS	Rv0643c	mmaA3	456.08	444.083	630.634	161.511	194.848	166.491	111.131	-	-	68.7793	45.1525	59.36
CDS	Rv0644c	mmaA2	295.516	323.166	445.997	87.6263	80.8666	83.9758	68.8796	-	-	27.3715	17.988	22.8672
CDS	Rv0645c	mmaA1	206.962	302.234	414.195	66.0174	72.5336	64.8842	60.9881	-	-	20.3017	14.6662	28.6837
CDS	Rv0646c	lipG	173.058	262.161	232.462	51.2811	53.4118	50.9126	73.4103	-	-	29.5057	15.009	22.8963
CDS	Rv0647c	-	231.887	277.798	272.985	51.4228	56.367	55.1204	62.0143	-	-	18.2147	15.2219	24.9036
CDS	Rv0648	-	5.85953	4.93147	4.58859	7.62231	8.37186	8.50726	49.8563	53.2415	70.1331	72.0918	62.2521	66.0159
CDS	Rv0649	fabD2	3.33745	7.31071	-	3.84479	5.76223	6.69877	31.1274	-	-	30.4756	34.5482	38.0634
CDS	Rv0650	-	2.16769	3.52734	-	3.6323	4.07984	3.82495	-	-	-	16.9663	19.2336	21.7339
CDS	Rv0651	rplJ	140.065	377.371	402.308	61.9718	56.4057	58.5322	45.6652	-	-	32.5736	47.0633	27.6135
CDS	Rv0652	rplL	704.385	929.548	984.316	194.114	162.483	201.118	124.88	-	-	73.359	59.4017	35.24
CDS	Rv0653c	-	23.0608	20.915	15.823	36.2693	46.4244	40.6439	100.623	-	161.93	87.1864	73.9886	93.703
CDS	Rv0654	-	97.5256	99.0395	108.334	466.935	386.29	535.843	336.887	354.799	537.043	833.904	843.228	723.814
CDS	Rv0655	mkl	123	202.531	233.97	288.199	233.905	285.291	236.567	479.88	265.494	377.877	344.39	310.008
CDS	Rv0656c	vapC6	85.1616	129.297	122.342	119.943	171.293	145.995	237.371	295.736	267.128	150.166	149.461	118.51
CDS	Rv0657c	vapB6	183.221	238.424	219.015	235.581	314.554	226.309	180.472	-	-	119.268	118.931	140.051
CDS	Rv0658c	-	117.42	277.684	165.61	86.5332	60.4175	57.2375	122.09	203.392	228.626	124.792	128.731	121.273
CDS	Rv0659c	mazF2	786.939	1352.64	1288.47	1403.54	1999.29	1700.44	1385.04	1786.21	996.528	1894	1820.75	1787.63
CDS	Rv0660c	mazE2	7209.69	1955.88	1444.15	4639.5	5741.11	4514.97	4552.78	1849.25	1419.81	3244.56	3785.87	3431.37
CDS	Rv0661c	vapC7	30.2413	30.444	21.8824	11.8599	9.02401	11.1265	-	-	-	28.2021	17.7616	15.8056
CDS	Rv0662c	vapB7	54.2434	37.8286	-	12.0573	19.0541	21.8775	-	-	-	-	22.9188	31.0778
CDS	Rv0663	atsD	481.921	504.315	456.481	177.259	159.729	161.772	186.449	150.648	56.2857	131.258	137.548	136.546
CDS	Rv0664	vapB8	377.319	348.724	323.442	87.4767	74.907	91.0826	218.541	-	-	52.8616	67.7733	65.2977
CDS	Rv0665	vapC8	724.58	408.918	387.598	104.548	85.7358	96.2455	362.079	335.109	151.346	60.7708	94.7264	110.933
CDS	Rv0666	-	323.438	403.023	444.966	117.11	105.685	119.784	-	-	-	106.858	100.949	74.1466
CDS	Rv0667	rpoB	1273.78	1743.23	1713.96	1624.89	1311.15	1545.34	3512.55	5151.42	5211.48	3512.27	3414	3522.52
CDS	Rv0668	rpoC	757.549	1370.2	1347.24	1018.66	795.566	1051.15	2121.01	3228	3157.37	2521.54	2543.47	2579.21
CDS	Rv0669c	-	58.0586	85.9015	88.728	10.4675	13.1181	10.4089	14.6227	-	-	5.90553	7.60764	6.70537
CDS	Rv0670	end	299.357	351.355	338.729	384.761	428.181	406.412	784.209	896.571	890.827	657.134	584.953	610.517
CDS	Rv0671	lpqP	141.258	201.896	156.727	212.918	205.718	215.863	286.543	634.171	400.978	376.902	392.931	412.501
CDS	Rv0672	fadE8	157.171	281.934	265.204	227.912	184.498	224.142	625.015	993.917	829.542	493.326	415.386	491.542
CDS	Rv0673	echA4	55.1569	135.793	144.765	146.924	122.048	147.117	309.405	638.268	632.621	467.527	423.052	495.464
CDS	Rv0674	-	87.6254	97.593	88.739	51.88	33.1024	43.293	305.109	358.581	354.26	223.328	225.759	191.331
CDS	Rv0675	echA5	143.967	132.685	110.012	93.8154	52.7249	74.2031	353.644	327.302	439.766	211.638	236.731	225.786
CDS	Rv0676c	mmpL5	236.195	271.144	258.396	282.469	241.312	305.343	229.566	240.422	247.468	287.099	245.742	262.194
CDS	Rv0677c	mmpS5	281.837	592.327	680.332	581.246	572.649	637.809	457.506	718.314	501.989	655.089	496.448	525.636
CDS	Rv0678	-	630.817	335.104	301.117	1011.05	701.009	754.709	2103.62	911.604	885.178	973.298	925.328	917.233
CDS	Rv0679c	-	336.058	156.646	177.014	60.6728	66.0014	61.9606	63.3196	-	-	39.2626	37.0912	25.8096
CDS	Rv0680c	-	411.997	406.446	334.948	280.933	249.863	274.254	102.843	-	-	65.9054	83.0141	68.5956
CDS	Rv0681	-	125.34	274.766	239.876	127.773	89.2197	110.274	118.531	493.657	208.088	137.517	118.401	118.741
CDS	Rv0682	rpsL	2184.78	3152.76	3683.14	2408.72	1568.51	1735.29	962.981	735.499	820.67	645.324	687.461	625.275
CDS	Rv0683	rpsG	2095.69	2362.02	3149.56	4291.58	2477.59	2300.84	1904.56	757.407	827.189	1107.88	1170.47	1223.95
CDS	Rv0684	fusA1	1874.62	2101.7	2300.03	1484.44	876.18	964.921	913.614	737.944	850.56	574.744	580.754	565.782
CDS	Rv0685	tuf	2890.96	4044.01	4531.8	1979.08	982.107	1281.63	843.31	924.627	825.359	674.04	660.407	691.534
CDS	Rv0686	-	281.18	411.752	525.524	119.712	103.756	100.517	118.456	304.535	192.554	96.6461	101.04	99.0435
CDS	Rv0687	-	88.74	126.016	134.709	129.327	109.818	119.128	295.968	332.62	309.281	146.541	123.185	153.914
CDS	Rv0688	-	264.125	288.173	271.594	158.727	135.662	148.032	243.619	305.051	377.374	186.885	224.266	209.476
CDS	Rv0689c	-	-	-	-	-	2.35236	-	-	-	-	-	22.9188	-
CDS	Rv0690c	-	292.706	198.929	171.38	91.8519	109.475	90.9374	143.333	154.251	136.544	102.801	109.139	90.3005
CDS	Rv0691c	-	917.61	389.399	376.248	270.76	379.352	342.644	428.281	271.493	120.163	208.507	174.185	201.98
CDS	Rv0691A	-	3884.17	3416.43	3283.34	771.903	684.263	641.038	874.163	430.345	435.362	322.311	356.094	356.899
CDS	Rv0692	-	2026.38	2822.41	2447.33	1248.08	1432.73	885.682	233.819	-	217.681	327.774	460.047	395.888
CDS	Rv0693	pqqE	531.969	614.565	565.619	82.0022	68.1403	66.8995	160.697	82.6262	60.9507	105.762	113.124	106.65
CDS	Rv0694	lldD1	151.932	269.352	267.593	22.3703	21.2388	23.932	70.5207	135.975	120.365	60.4133	55.4416	60.5299
CDS	Rv0695	-	267.028	234.95	203.285	93.9203	81.5922	85.2547	250.092	171.454	243.918	160.515	177.34	211.72
CDS	Rv0696	-	185.197	156.512	130.707	18.1858	12.9063	17.3817	84.197	57.298	50.7203	64.7347	73.5229	67.0858
CDS	Rv0697	-	41.4247	38.8647	35.2202	3.76537	4.06914	4.10299	31.5889	56.223	56.8785	34.9717	39.78	43.199
CDS	Rv0698	-	95.7209	45.9678	50.0825	20.435	18.9713	14.5895	34.337	-	100.468	33.6179	41.2863	30.6836
CDS	Rv0699	-	20.3569	31.2144	12.9809	15.9897	4.59614	6.80992	-	-	-	46.4718	48.2919	40.1832
CDS	Rv0700	rpsJ	1900.96	2666.46	3081.99	912.2	860.006	808.103	573.221	689.681	335.443	306.424	302.202	317.045
CDS	Rv0701	rplC	1033	1260.15	1511.28	771.32	568.859	624.76	331.994	173.456	188.013	188.734	203.555	191.904
CDS	Rv0702	rplD	454.246	945.83	837.977	486.61	409.255	500.859	88.5888	241.147	152.474	134.692	134.473	127.935
CDS	Rv0703	rplW	1826.74	984.669	1103.5	989.908	908.91	986.716	370.506	-	237.143	309.468	250.589	248.314
CDS	Rv0704	rplB	561.358	1059.51	1093.11	443.463	315.993	410.827	120.431	230.608	133.659	100.019	111.772	106.641
CDS	Rv0705	rpsS	1230.79	1657.96	2077.57	938.132	765.904	922.029	311.09	403.085	182.047	325.286	400.521	396.795
CDS	Rv0706	rplV	220.013	343.59	284.621	194.662	134.714	168.479	70.7585	-	103.518	102.183	85.079	96.5089
CDS	Rv0707	rpsC	435.078	722.669	727.641	155.815	113.844	141.198	157.01	137.46	173.828	89.7402	69.4702	77.836
CDS	Rv0708	rplP	384.595	556.704	501.118	172.155	153.827	152.781	100.865	194.483	196.75	56.7827	118.946	68.7858
CDS	Rv0709	rpmC	703.554	1337.59	1532.89	309.39	240.795	240.481	150.071	-	263.46	154.274	137.414	122.811
CDS	Rv0710	rpsQ	1047.22	966.856	1043.73	780.29	990.245	720.024	213.21	197.329	149.722	443.375	466.183	512.613
CDS	Rv0711	atsA	319.258	437.379	451.625	140.97	144.659	136.002	96.1838	109.562	90.9231	74.3214	70.6217	81.844
CDS	Rv0712	-	270.546	317.35	338.787	142.03	122.092	108.944	70.0108	89.9943	102.424	85.6807	69.0707	75.7327
CDS	Rv0713	-	365.445	454.255	561.461	47.5668	39.6851	38.5075	118.908	-	-	27.2855	20.6212	28.3119
CDS	Rv0714	rplN	998.648	1112.69	1169.34	396.262	537.099	437.593	218.541	-	-	139.542	126.551	185.01
CDS	Rv0715	rplX	669.688	1175.12	1615.39	362.661	399.777	406.833	231.639	-	161.372	106.914	107.123	140.071
CDS	Rv0716	rplE	633.28	815.694	945.222	211.73	206.1	213.853	149.058	-	218.068	105.804	98.2291	96.3937
CDS	Rv0717	rpsN1	2030.58	1157.28	1672.17	553.934	464.111	505.627	359.115	-	331.817	166.545	204.534	229.346
CDS	Rv0718	rpsH	757.35	886.441	1116.04	227.294	214.529	251.317	175.711	243.934	231.355	77.414	63.3817	57.0215
CDS	Rv0719	rplF	690.691	1392.29	1559.47	322.558	265.715	317.88	227.055	210.142	474.537	181.016	131.404	183.065
CDS	Rv0720	rplR	1804.75	1049.76	866.613	1179.18	722.843	755.012	456.085	351.76	361.422	524.676	511.479	434.372
CDS	Rv0721	rpsE	765.812	810.568	595.136	508.527	378.446	422.328	264.097	342.196	231.821	221.85	244.755	256.369
CDS	Rv0722	rpmD	1694.22	1879.67	2033.88	596.725	488.311	595.885	692.23	903.506	675.143	453.56	531.901	581.013
CDS	Rv0723	rplO	354.031	720.075	581.364	329.278	309.206	271.53	389.4	330.974	209.271	217.076	235.942	228.74
CDS	Rv0724	sppA	1000.44	1077.26	992.806	2063.32	2014.73	2320.32	1396.04	1513.45	1219.41	1074.78	1051.64	1096.94
CDS	Rv0724A	-	-	8.82523	9.9908	14.7678	14.447	15.551	-	-	-	21.4602	31.8582	23.5635
CDS	Rv0725c	-	32.0017	59.3468	52.8322	38.7863	37.6985	39.0159	30.9096	-	-	40.8541	36.4505	39.2508
CDS	Rv0726c	-	67.2997	111.682	132.646	73.2586	87.8643	90.1588	-	-	55.6538	26.0714	14.9536	30.4157
CDS	Rv0727c	fucA	33.433	25.914	25.5101	11.8509	9.47254	6.88258	-	-	-	34.443	25.1431	28.5788
CDS	Rv0728c	serA2	30.4134	40.2238	27.8097	12.7406	11.3403	8.26918	24.9761	-	-	20.9597	24.7507	26.1783
CDS	Rv0729	xylB	56.612	49.0546	33.0358	56.3574	44.3907	43.5207	158.466	180.323	121.617	204.49	196.064	200.863
CDS	Rv0730	-	473.526	554.335	560.885	193.189	261.652	260.32	216.139	488.985	267.018	279.329	309.193	299.54
CDS	Rv0731c	-	43.2359	39.172	38.5106	34.0065	49.9999	45.7746	32.9183	-	-	51.5662	45.6697	42.3175
CDS	Rv0732	secY	310.678	318.888	366.267	44.2714	65.7474	60.1123	71.2525	-	77.2152	42.6313	40.2736	46.9158
CDS	Rv0733	adk	810.005	720.127	718.513	103.742	103.822	113.007	166.813	178.139	225.27	81.0314	87.2315	92.3353
CDS	Rv0734	mapA	259.037	306.424	286.281	129.275	153.258	149.631	139.866	161.81	191.832	163.04	171.003	160.342
CDS	Rv0735	sigL	73.8559	79.9666	81.6322	74.2544	71.1842	71.6766	196.81	242.866	191.952	402.718	389.547	370.252
CDS	Rv0736	rslA	22.8085	25.2268	19.0744	76.7518	55.6977	58.9619	255.739	150.621	190.471	325.043	309.647	288.668
CDS	Rv0737	-	32.248	38.1702	29.8231	28.9144	29.3339	35.872	70.3551	-	123.513	111.588	87.8476	67.502
CDS	Rv0738	-	796.848	223.892	198.931	234.721	264.077	250.128	484.937	295.273	130.688	202.407	200.065	250.281
CDS	Rv0739	-	65.5854	71.2214	71.779	73.3633	78.1344	53.8625	56.3976	-	76.1614	113.406	84.2629	88.1438
CDS	Rv0740	-	190.425	199.511	265.935	775.312	735.423	607.535	161.229	233.155	206.389	411.402	506.084	460.659
CDS	Rv0741	-	137.904	351.51	382.2	144.049	149.184	165.173	77.9508	360.722	228.08	130.831	219.383	175.976
CDS	Rv0742	PE_PGRS8	4.26839	19.6349	26.3108	14.3047	15.0792	15.8166	-	-	-	25.3346	25.7745	29.9574
CDS	Rv0743c	-	57.5485	71.6555	79.8316	43.9864	45.9119	59.8588	-	-	110.208	57.1594	43.547	40.7443
CDS	Rv0744c	-	148.925	80.8253	70.8693	57.2657	70.4954	66.3496	110.566	-	-	32.4751	34.514	29.2506
CDS	Rv0745	-	4.80194	4.20748	-	20.563	13.0384	10.3247	53.0801	-	-	40.9251	36.8208	59.9147
CDS	Rv0746	PE_PGRS9	12.0796	14.9856	7.52482	16.2331	7.75147	10.8333	49.081	-	-	20.5318	18.5709	14.6896
CDS	Rv0747	PE_PGRS10	10.7562	8.09285	5.96421	312.769	158.157	219.455	773.479	309.49	306.292	310.457	293.691	313.863
CDS	Rv0748	vapB31	140.043	57.5185	78.1382	120.082	80.9064	106.309	258.507	-	318.475	247.765	222.737	226.523
CDS	Rv0749	vapC31	63.081	31.1639	43.3627	20.8031	30.8018	29.2875	100.143	-	195.342	102.948	69.4674	63.5834
CDS	Rv0749A	-	326.333	222.993	251.281	400.66	726.593	592.363	510.46	-	373.395	614.716	601.966	785.055
CDS	Rv0750	-	276.854	181.936	161.829	1069.17	1370.57	1088.22	1022.1	-	787.001	1437.84	1418.02	1882.36
CDS	Rv0751c	mmsB	52.4827	93.0859	97.357	80.2148	78.4724	73.7304	110.754	164.738	196.75	89.4582	70.2427	84.8312
CDS	Rv0752c	fadE9	107.722	85.7674	88.1197	126.233	134.743	123.276	77.5707	110.45	104.754	137.579	128.315	134.706
CDS	Rv0753c	mmsA	42.7643	52.4262	44.6297	65.815	71.4112	83.0481	41.0834	84.4959	40.0693	73.0717	74.097	68.2718
CDS	Rv0754	PE_PGRS11	14.4277	14.889	11.1764	25.2504	14.9886	20.1968	21.9288	46.1259	-	34.5465	29.317	36.0035
CDS	Rv0755c	PPE12	105.533	152.631	168.346	142.054	78.8131	80.6854	135.389	292.377	205.994	154.293	149.266	160.973
CDS	Rv0755A	-	550.201	621.921	762.425	230.487	365.605	327.281	396.917	-	553.028	366.399	330.402	309.35
CDS	Rv0756c	-	218.739	82.5768	50.7808	265.15	437.781	332.455	458.182	200.867	254.011	439.142	429.577	488.597
CDS	Rv0757	phoP	315.24	331.59	393.187	447.699	471.405	519.478	244.718	196.001	234.088	142.374	182.815	150.067
CDS	Rv0758	phoR	159.985	147.958	123.061	487.654	428.747	427.637	232.79	155.479	175.549	249.531	282.345	250.574
CDS	Rv0759c	-	92.3152	291.638	315.394	64.5719	74.1474	66.2531	52.6604	-	-	43.3083	61.3698	83.2174
CDS	Rv0760c	-	195.283	366.323	401.676	26.4255	27.2368	35.6424	83.4523	-	-	19.6091	20.8402	47.0988
CDS	Rv0761c	adhB	531.672	666.754	751.773	65.6366	54.0241	61.7364	145.823	-	-	38.2743	30.1313	41.1498
CDS	Rv0762c	-	67.0705	82.7264	93.8716	31.9871	16.0064	19.9674	-	-	-	24.4979	12.4616	16.2945
CDS	Rv0763c	-	40.9486	69.3666	69.6308	57.1798	46.6977	35.9669	-	-	-	49.8556	42.3886	33.5293
CDS	Rv0764c	cyp51	43.7852	56.0017	44.4609	38.4232	40.8768	47.3327	56.7722	59.7084	98.1574	96.26	78.0478	73.5489
CDS	Rv0765c	-	61.88	52.73	46.8303	62.6697	49.2015	53.8947	109.931	136.961	74.2274	109.285	100.894	107.382
CDS	Rv0766c	cyp123	84.4937	99.7313	102.117	89.708	106.59	101.777	153.413	-	110.102	137.73	130.916	92.3009
CDS	Rv0767c	-	40.7952	39.5885	33.5662	93.7178	103.933	120.284	174.56	-	207.493	248.345	227.042	240.138
CDS	Rv0768	aldA	98.3843	55.5132	62.1668	103.758	112.016	122.861	180.902	308.419	243.761	237.705	207.387	226.361
CDS	Rv0769	-	133.052	134.084	146.131	89.685	91.9475	103.043	60.9336	195.213	137.145	134.918	111.849	134.914
CDS	Rv0770	-	47.5502	40.8304	40.4282	25.2313	20.3432	22.971	43.3632	-	-	61.3668	70.0051	67.8579
CDS	Rv0771	-	110.14	71.5271	62.796	22.7982	25.0564	31.4762	64.4544	-	-	106.489	87.1864	97.7627
CDS	Rv0772	purD	98.0139	78.4968	59.2008	31.3984	25.9639	26.7509	55.1522	-	40.3431	51.8373	45.1447	56.8065
CDS	Rv0773c	ggtA	146.075	142.248	127.46	16.3896	14.9957	14.8286	50.0171	-	-	16.6942	19.556	14.1143
CDS	Rv0774c	-	414.826	229.604	178.446	45.5129	40.0737	46.892	69.0886	-	-	23.6746	25.5603	38.9923
CDS	Rv0775	-	63.6379	114.288	86.7236	99.4507	108.087	96.4428	168.378	233.754	114.955	146.718	126.145	136.209
CDS	Rv0776c	-	53.0597	44.2772	28.8475	64.1119	79.2319	74.4545	53.8637	-	105.068	58.0092	70.9923	69.6658
CDS	Rv0777	purB	130.874	184.17	185.79	110.48	129.233	106.053	59.1817	102.7	57.7208	82.5677	73.2118	81.4149
CDS	Rv0778	cyp126	341.304	178.639	186.794	63.4402	99.8073	82.2664	70.2703	-	-	73.477	67.0736	73.7661
CDS	Rv0779c	-	13.152	7.94745	4.62708	11.779	16.1903	15.1246	28.1988	-	-	41.4123	31.2977	30.2382
CDS	Rv0780	purC	251.267	195.883	184.72	58.3017	69.7193	59.3751	62.6499	-	-	20.7015	21.7296	32.0436
CDS	Rv0781	ptrBa	561.568	567	718.544	278.384	323.743	266.268	157.596	113.95	72.0494	65.0932	54.6607	76.4361
CDS	Rv0782	ptrBb	135.672	209.668	250.601	134.983	106.202	98.0332	46.397	68.3153	55.5363	40.8828	40.9626	42.8492
CDS	Rv0783c	emrB	116.321	152.501	164.192	27.4506	29.3224	26.8366	40.9595	-	44.1536	42.4234	41.8717	38.9335
CDS	Rv0784	-	87.3052	120.672	83.6381	64.5615	60.708	53.8341	25.4858	-	104.398	55.3935	60.816	46.0278
CDS	Rv0785	-	132.982	152.895	166.221	23.9738	28.6448	25.0605	45.2508	85.6639	36.1095	19.9364	24.5411	17.9931
CDS	Rv0786c	-	36.1414	72.8346	61.4565	115.065	130.405	126.185	125.843	207.982	-	369.624	316.758	385.557
CDS	Rv0787	-	39.5822	42.6461	45.8687	15.2305	10.9033	10.261	18.2307	-	-	20.3478	20.2342	16.4625
CDS	Rv0787A	-	3336.51	1860.67	1808.5	2702.77	2235.5	1854.72	1550.82	-	299.653	511.365	507.441	627.538
CDS	Rv0788	purQ	964.106	737.651	691.659	678.431	684.109	750.263	389.093	120.037	212.514	141.711	190.015	194.709
CDS	Rv0789c	-	62.9017	81.8495	83.8127	742.532	947.12	978.718	5493.07	3403.68	3518.51	4859.09	4936.98	4319.17
CDS	Rv0790c	-	21.6292	28.4274	22.9871	45.6276	46.536	55.1809	-	-	98.3752	105.806	83.962	65.0585
CDS	Rv0791c	-	18.0624	14.8815	22.4625	63.6949	46.975	62.2686	30.1724	201.68	117.711	108.315	108.837	112.579
CDS	Rv0792c	-	37.1895	30.4538	27.7777	158.122	157.979	138.522	298.231	320.019	265.576	242.475	249.453	241.497
CDS	Rv0793	-	15.6723	14.5399	9.40586	38.6198	53.0892	52.001	263.682	424.419	268.355	164.998	197.227	148.817
CDS	Rv0794c	-	256.42	121.46	85.8021	119.126	119.54	135.231	125.963	-	61.427	78.7912	60.8415	63.8505
CDS	Rv0795	-	-	-	-	-	-	-	-	-	-	-	-	-
CDS	Rv0796	-	-	-	-	-	-	-	-	-	-	-	-	-
CDS	Rv0797	-	-	-	-	-	-	-	-	-	-	-	-	-
CDS	Rv0798c	cfp29	163.346	208.658	249.564	15.0748	14.0191	16.4139	30.7109	-	-	18.0406	21.9123	25.9989
CDS	Rv0799c	-	174.237	195.237	202.268	26.2017	37.7961	29.0858	48.6128	-	-	48.9546	50.1011	46.0535
CDS	Rv0800	pepC	99.2019	80.8612	62.8443	24.4454	25.5349	27.4072	29.5643	-	55.0477	26.84	43.2538	28.8204
CDS	Rv0801	-	748.733	419.612	383.056	215.893	284.802	238.543	130.998	-	-	91.7516	47.5328	73.933
CDS	Rv0802c	-	102.871	102.154	95.4805	71.1052	100.737	84.3558	74.6236	-	124.768	120.55	113.883	108.299
CDS	Rv0803	purL	236.594	235.162	198.729	27.3665	23.7785	26.4366	47.8782	42.8824	36.152	24.4962	21.4273	26.1498
CDS	Rv0804	-	113.098	121.423	77.5348	12.7341	8.73925	13.4358	-	-	-	13.0623	9.25495	9.41228
CDS	Rv0805	-	1801.79	2411.4	2492.18	789.541	1032.56	942.133	1086.3	930.913	1038.08	854.065	791.608	830.868
CDS	Rv0806c	cpsY	38.1828	62.9033	76.2975	42.0154	50.5518	53.1029	39.3865	60.7546	70.4263	54.6291	56.4651	54.3376
CDS	Rv0807	-	106.979	53.8343	30.7282	69.0391	69.8874	76.7822	323.597	-	-	208.573	219.486	207.998
CDS	Rv0808	purF	530.921	439.826	376.947	904.524	1220.25	1096.84	934.354	1022.17	626.916	1119.15	1190.26	1196.16
CDS	Rv0809	purM	359.314	281.728	276.215	110.469	129.112	102.858	178.988	207.069	177.687	171.797	211.96	228.19
CDS	Rv0810c	-	3052.81	740.467	606.859	9375.34	10929.3	9796.44	4073.02	622.345	787.001	5118.2	5197.65	5090.83
CDS	Rv0811c	-	355.67	201.374	156.495	312.262	395.343	377.033	859.936	614.467	388.52	616.587	600.909	670.899
CDS	Rv0812	-	37.5338	46.2123	40.7154	11.1149	13.3389	15.5868	24.1426	-	58.8666	26.0007	27.9122	23.8448
CDS	Rv0813c	-	1211.56	1890.17	1495.57	2162.15	2155.56	2501.28	1887.16	2236.78	1534.65	2263.99	2181.59	2253.5
CDS	Rv0814c	sseC2	-	-	-	-	-	-	-	-	-	-	-	-
CDS	Rv0815c	cysA2	-	-	-	-	-	-	-	-	-	-	-	-
CDS	Rv0816c	thiX	47.3076	69.4743	91.774	74.8053	114.827	103.424	82.859	191.718	193.953	97.3485	89.6656	109.895
CDS	Rv0817c	-	72.0264	43.9948	56.5278	17.1173	27.1523	23.9521	43.0622	-	62.9989	56.9165	38.2356	35.24
CDS	Rv0818	-	705.7	433.639	323.533	537.505	566.494	516.204	588.094	400.832	306.797	408.4	446.532	415.529
CDS	Rv0819	mshD	146.083	236.225	209.53	57.2161	65.9331	76.7716	96.001	153.779	162.054	82.4224	103.477	92.733
CDS	Rv0820	phoT	248.569	177.476	204.561	25.8046	24.3311	23.2731	85.6139	166.814	105.474	52.9395	65.0153	61.0343
CDS	Rv0821c	phoY2	446.993	348.994	366.244	637.649	890.842	750.961	643.689	757.3	893.817	535.143	494.952	467.961
CDS	Rv0822c	-	117.866	86.1219	81.4732	103.568	124.503	119.545	146.403	110.289	114.563	225.006	232.874	249.322
CDS	Rv0823c	-	93.0853	138.044	122.703	131.595	167.698	146.964	236.301	581.352	446.349	420.826	424.111	404.311
CDS	Rv0824c	desA1	885.33	553.365	527.074	584.779	870.725	717.628	1311.24	812.234	946.57	623.696	648.41	583.68
ncRNA	RVnc0002	ASdes	14.4938	19.0493	19.7168	9.71468	15.0915	15.5154	-	-	-	26.4697	35.0082	35.6033
CDS	Rv0825c	-	142.564	139.136	146.945	67.6239	119.034	116.491	218.2	126.217	111.727	105.747	92.3306	98.5181
CDS	Rv0826	-	13.5926	14.4787	12.2365	67.2131	107.323	100.625	49.7154	-	-	60.356	64.3753	46.764
CDS	Rv0827c	kmtR	81.7718	50.2798	60.9861	116.589	151.661	159.477	124.88	-	-	83.8389	121.278	140.96
CDS	Rv0828c	-	18.1173	15.2394	19.7168	19.4294	24.3311	19.6926	-	-	-	34.4107	62.5147	71.2066
CDS	Rv0829	-	16.7369	-	-	-	5.69046	-	-	-	-	-	-	-
CDS	Rv0830	-	25.4771	34.8459	43.3224	48.1574	63.249	54.2385	19.3185	-	-	26.1012	33.2343	28.3478
CDS	Rv0831c	-	296.705	559.247	667.037	154.067	247.797	233.1	90.0977	119.124	100.427	78.1296	92.8561	82.3276
CDS	Rv0832	PE_PGRS12	87.8262	144.363	126.19	116.364	115.015	119.693	59.2653	313.433	123.862	223.807	173.842	210.246
CDS	Rv0833	PE_PGRS13	12.3884	9.64871	3.40458	25.0573	12.8434	18.3416	132.272	72.0114	63.7447	35.194	37.9973	38.6433
CDS	Rv0834c	PE_PGRS14	47.4651	48.6601	33.5847	458.173	252.831	350.41	977.161	409.413	374.777	586.817	531.647	545.528
CDS	Rv0835	lpqQ	112.21	82.2512	111.366	223.143	278.616	267.131	173.747	-	174.753	133.96	112.992	136.364
CDS	Rv0836c	-	10.3343	10.1869	7.32207	1.80384	3.93452	4.60947	-	-	-	61.3385	56.4604	63.4644
CDS	Rv0837c	-	22.9758	11.264	10.6975	12.1457	16.2162	17.9058	91.8381	-	49.7618	104.901	116.088	102.703
CDS	Rv0838	lpqR	55.5057	60.4729	53.4017	21.1105	27.547	24.8076	81.7399	-	93.0092	44.0154	36.541	58.947
CDS	Rv0839	-	105.269	122.579	94.2131	268.365	333.922	364.129	856.938	956.51	1007.98	1269.87	1169.77	1193.3
CDS	Rv0840c	pip	45.7735	44.977	35.0259	465.957	428.462	522.439	825.372	1053.64	785.171	2789.69	2381.57	2636.61
CDS	Rv0841	-	5.80951	-	-	6.81432	7.16011	11.9596	115.592	-	-	84.8782	192.442	118.243
CDS	Rv0842	-	29.1626	28.6035	25.5349	14.9517	16.9723	17.8312	105.549	162.812	197.969	86.6454	70.5893	86.2999
CDS	Rv0843	-	24.6453	33.8638	30.0023	10.7935	13.2116	15.1053	20.8963	161.165	152.854	57.2843	70.5444	46.1911
CDS	Rv0844c	narL	247.871	188.758	197.873	98.5816	119.316	106.507	75.3125	124.469	-	85.3222	105.979	78.9377
CDS	Rv0845	-	57.0287	77.7506	84.6184	10.8843	12.9138	9.24698	43.8108	76.0265	104.153	33.7785	24.3127	26.2713
CDS	Rv0846c	-	25.0722	22.6193	18.001	21.9398	27.7438	26.457	16.1668	-	-	50.1981	44.8586	35.8452
CDS	Rv0847	lpqS	54.5145	45.2518	36.5917	24.6398	32.9234	24.5122	80.2802	-	-	102.179	76.7272	93.1344
CDS	Rv0848	cysK2	52.8156	95.4192	78.6907	36.4539	33.0281	31.272	37.5311	72.3657	118.965	87.2697	89.3859	86.4925
CDS	Rv0849	-	26.3537	19.1774	19.7481	6.17488	7.02381	5.79303	30.5506	-	-	35.8929	25.4309	22.7283
CDS	Rv0850	-	7.62235	13.3575	21.6023	-	5.21911	4.53311	-	-	-	34.028	23.379	17.8323
CDS	Rv0851c	-	92.48	88.777	100.02	19.6555	26.0096	24.3576	38.053	-	-	27.3211	19.9442	15.5107
CDS	Rv0852	fadD16	52.8054	62.4769	66.9155	8.45386	9.93449	9.55506	50.1912	-	-	19.656	18.5689	25.9663
CDS	Rv0853c	pdc	129.724	218.394	189.035	78.8538	87.3513	88.0997	56.1293	-	48.6612	39.6889	51.9147	50.4506
CDS	Rv0854	-	283.719	279.183	335.663	53.1785	58.2662	50.6977	86.8243	-	-	44.0485	41.6125	42.3198
CDS	Rv0855	far	122.479	177.871	192.759	33.8416	32.9483	31.7586	32.4064	74.9813	-	27.6031	30.5725	37.4936
CDS	Rv0856	-	377.227	743.382	719.564	165.606	185.018	153.307	103.861	-	-	68.6379	67.2435	87.9256
CDS	Rv0857	-	516.587	355.233	374.014	254.009	315.55	266.782	450.942	239.465	302.821	186.732	184.61	194.006
CDS	Rv0858c	dapC	82.2564	80.1274	88.5725	8.49118	16.8281	13.3915	-	-	-	-	8.13267	6.61674
CDS	Rv0859	fadA	561.896	546.248	568.941	1040.95	990.338	1230.91	736.289	561.19	726.563	842.145	801.179	785.466
CDS	Rv0860	fadB	335.283	490.691	479.458	805.682	631.906	744.196	363.897	523.898	482.684	450.808	454.149	445.439
CDS	Rv0861c	ercc3	316.759	210.959	222.031	241.369	265.681	247.466	169.678	218.662	157.11	250.448	237.193	265.469
CDS	Rv0862c	-	57.7224	38.6379	28.8564	20.2371	25.7688	22.8987	56.9939	-	27.0423	59.7213	61.1201	70.8526
CDS	Rv0863	-	1152.74	1089.82	1619.86	322.771	456.098	431.351	983.044	518.252	473.321	299.702	303.844	259.848
CDS	Rv0864	moaC2	649.565	1261.73	1270.9	415.428	476.455	445.122	451.853	514.703	488.16	377.733	441.714	457.069
CDS	Rv0865	mog	336.599	639.951	547.569	178.885	190.902	199.353	253.906	469.987	530.654	323.875	279.796	298.882
CDS	Rv0866	moaE2	127.689	91.5921	85.5011	59.311	44.4258	60.1997	98.7289	266.51	-	144.992	146.105	141.623
CDS	Rv0867c	rpfA	126.715	167.834	125.275	68.3082	64.0811	84.7284	88.5614	113.055	53.6123	99.5632	85.5834	87.9
CDS	Rv0868c	moaD2	286.237	210.036	228.746	78.8094	81.4576	79.9553	75.4673	-	-	96.0528	90.7407	88.7339
CDS	Rv0869c	moaA2	103.948	175.556	149.361	247.556	261.751	274.014	277.922	403.776	359.315	275.266	263.629	288.174
CDS	Rv0870c	-	816.796	616.244	562.941	491.147	648.801	700.564	871.915	665.541	368.211	456.749	416.524	372.874
CDS	Rv0871	cspB	824.887	810.543	667.269	330.508	359.967	368.07	584.207	357.81	326.789	234.677	150.183	223.043
CDS	Rv0872c	PE_PGRS15	35.5338	48.7327	26.5337	498.603	180.366	261.243	541.789	373.407	382.258	274.25	245.755	284.089
CDS	Rv0873	fadE10	226.154	284.867	346.841	277.58	261.253	273.468	123.601	174.078	104.826	140.48	119.29	122.329
CDS	Rv0874c	-	119.986	43.9645	28.8527	258.733	297.513	320.759	280.335	153.44	194.037	313.42	344.598	335.145
CDS	Rv0875c	-	126.185	105.011	90.1395	94.6186	88.0331	83.9797	35.8263	-	-	117.855	125.255	131.428
CDS	Rv0876c	-	223.27	253.406	210.599	137.398	178.741	172.106	161.449	176.949	93.2353	122.919	138.52	126.487
CDS	Rv0877	-	147.37	404.574	327.047	340.217	297.157	294.71	279.555	472.287	519.341	215.05	224.088	212.871
CDS	Rv0878c	PPE13	13.5203	24.2484	24.4274	8.49578	7.27234	7.48016	28.8979	-	-	17.7473	26.971	24.4641
CDS	Rv0879c	-	522.484	222.182	132.138	65.9627	78.6526	65.6724	152.581	-	-	130.712	88.2025	172.228
CDS	Rv0880	-	78.2868	78.8845	116.482	25.1432	17.6061	22.2942	81.1288	-	-	50.0407	36.0177	52.6556
CDS	Rv0881	-	56.8205	81.934	83.9214	21.7627	20.2156	20.8544	32.3016	93.4236	82.6987	48.6236	40.3328	35.3214
CDS	Rv0882	-	42.573	33.8326	37.0383	9.95412	9.46741	12.2291	61.5607	-	-	18.0814	37.5792	24.3206
CDS	Rv0883c	-	136.341	301.408	284.617	302.448	294.588	328.138	119.465	106.314	107.553	117.413	114.744	117.992
CDS	Rv0884c	serC	337.167	323.771	309.727	305.421	456.478	387.056	349.665	243.43	181.08	216.312	257.583	217.428
CDS	Rv0885	-	477.071	417.529	380.353	421.833	430.059	449.028	520.05	506.645	320.345	458.243	421.508	394.881
CDS	Rv0886	fprB	86.4543	114.127	102.991	111.038	89.7805	95.8593	188.297	224.866	159.952	306.264	288.765	309.671
CDS	Rv0887c	-	20.8736	33.8895	36.5384	61.7243	52.0528	61.6758	-	-	-	40.3635	27.5392	28.0074
CDS	Rv0888	-	13.1803	18.913	18.8394	4.80124	6.21041	5.5053	-	-	-	14.6519	17.7963	20.7801
CDS	Rv0889c	citA	109.863	117.142	92.5553	44.5523	48.1304	40.7927	71.7422	86.6064	82.1402	48.557	39.8131	61.615
CDS	Rv0890c	-	102.894	108.95	114.658	11.8324	13.3354	10.2303	47.5375	30.5532	46.3641	13.5747	20.5184	14.1599
CDS	Rv0891c	-	195.547	144.603	171.837	28.0388	32.838	24.5856	40.8011	-	-	5.99198	13.5855	17.2705
CDS	Rv0892	-	301.98	424.978	528.613	48.9539	32.8283	28.1831	72.8959	54.4081	68.8031	22.1014	15.6594	17.2527
CDS	Rv0893c	-	52.9551	36.3126	39.6404	13.7442	12.6594	8.41307	25.0528	-	-	7.35843	16.8822	5.04975
CDS	Rv0894	-	15.2375	13.5598	23.8863	5.18637	7.23474	7.64602	-	-	-	13.914	17.2521	9.19046
CDS	Rv0895	-	9.63834	12.9925	6.93401	3.88235	3.54482	4.50254	-	-	-	17.6023	15.9892	16.2611
CDS	Rv0896	gltA2	523.277	585.012	596.649	177.55	247.212	266.402	145.806	87.4647	63.2032	64.2387	47.9495	45.7168
CDS	Rv0897c	-	55.9911	42.3139	37.4888	106.283	105.222	111.446	167.543	140.967	127.331	145.714	155.164	167.626
CDS	Rv0898c	-	673.549	414.053	505.401	796.317	971.219	835.911	1037.03	369.148	544.617	538.896	512.782	465.222
CDS	Rv0899	ompA	330.243	135.504	129.291	91.1073	126.511	116.241	139.152	-	-	88.0308	79.2023	111.761
CDS	Rv0900	-	601.208	405.216	320.851	189.085	226.421	214.02	299.056	-	-	216.216	121.278	175.273
CDS	Rv0901	-	148.86	237.956	194.156	122.037	121.2	94.4601	86.2551	-	155.31	77.9527	75.4826	121.702
CDS	Rv0902c	prrB	212.564	167.679	169.13	122.889	124.538	147.216	229.631	181.13	167.972	130.294	162.187	147.272
CDS	Rv0903c	prrA	600.379	510.092	565.003	353.371	336.03	377.145	458.012	455.802	489.936	238.675	181.747	195.954
CDS	Rv0904c	accD3	30.4438	35.6219	22.8294	15.3674	17.3584	17.6728	51.7326	65.2897	41.2818	26.2455	46.9781	53.7487
CDS	Rv0905	echA6	1107.03	906.619	859.459	394.461	470.234	425.224	239.169	287.76	97.9714	189.67	193.78	206.523
CDS	Rv0906	-	531.928	829.023	698.38	222.517	203.032	255.25	281.483	144.731	73.2094	93.7001	85.0468	95.3183
CDS	Rv0907	-	97.8324	165.892	165.461	30.5164	24.1916	26.6601	37.1984	-	-	19.9235	20.6431	21.6115
CDS	Rv0908	ctpE	71.4407	82.6728	83.1185	14.1762	13.8326	12.675	18.9956	-	21.377	24.034	18.6504	17.3181
CDS	Rv0909	-	2444.23	861.611	1097.83	232.949	360.836	270.342	546.962	-	-	154.915	140.927	143.323
CDS	Rv0910	-	460.643	382.613	427.454	116.705	177.46	149.379	241.704	-	117.869	137.252	89.4219	104.583
CDS	Rv0911	-	118.947	123.345	175.047	113.067	118.031	114.121	49.7583	-	92.6483	55.8022	81.5845	70.2065
CDS	Rv0912	-	72.6434	66.394	72.4119	23.0859	22.4894	23.4631	62.3011	-	-	16.0115	17.2869	24.1736
CDS	Rv0913c	-	163.525	86.9161	101.143	61.2385	83.206	70.7816	27.8248	-	-	32.6905	24.4487	38.6051
CDS	Rv0914c	-	106.521	111.643	79.946	62.6059	59.8464	64.5237	96.0308	65.3512	41.3207	38.9905	42.3201	49.4157
CDS	Rv0915c	PPE14	11.5038	14.9257	21.0664	42.816	31.2147	39.2575	30.2621	-	-	51.7149	47.3282	57.4487
CDS	Rv0916c	PE7	27.2717	20.5996	33.5811	37.0311	30.1747	32.1364	105.25	-	-	27.479	35.694	33.0007
CDS	Rv0917	betP	112.409	89.7781	101.21	51.7193	56.5292	51.8066	37.3028	54.512	-	27.1029	20.7011	24.3772
CDS	Rv0918	-	72.6579	36.231	25.1119	104.923	144.479	117.228	242.415	-	-	185.555	187.523	163.762
CDS	Rv0919	-	68.0456	45.825	36.338	22.6158	25.0949	25.9322	90.9129	-	122.772	49.2973	65.9755	82.8845
CDS	Rv0920c	-	163.293	120.477	99.6862	297.914	500.332	312.988	87.4825	122.676	69.8098	167.408	174.332	178.792
CDS	Rv0921	-	262.306	199.726	130.025	88.3935	43.604	49.2166	90.275	-	-	49.4952	28.3888	47.5528
CDS	Rv0922	-	563.382	495.725	385.226	281.357	244.027	192.083	289.976	421.175	272.497	246.81	240.795	268.78
CDS	Rv0923c	-	49.4179	64.3714	59.7664	8.85643	9.60266	10.5541	39.4359	-	-	16.4093	21.8848	19.4748
CDS	Rv0924c	mntH	150.866	157.67	136.45	41.5839	28.8063	32.498	32.6282	-	-	15.9724	16.598	24.5529
CDS	Rv0925c	-	370.456	358.358	371.736	148.956	155.982	138.388	104.378	-	-	34.8381	38.1772	66.9417
CDS	Rv0926c	-	184.753	153.638	159.97	32.8412	38.3154	32.1699	45.4954	-	-	30.5435	28.8544	31.1789
CDS	Rv0927c	-	132.947	108.391	94.2964	13.9979	13.219	17.8556	39.7849	-	-	20.7742	12.2658	18.7115
CDS	Rv0928	pstS3	303.938	385.509	424.384	58.8952	59.4812	50.8049	81.7562	-	-	24.0132	17.4501	37.2682
CDS	Rv0929	pstC2	117.495	176.81	172.304	31.9268	29.2615	28.645	-	-	94.5371	17.9255	13.9458	22.2873
CDS	Rv0930	pstA1	110.529	115.47	100.686	21.879	37.5534	30.2549	26.4326	-	-	31.0548	22.003	40.4918
CDS	Rv0931c	pknD	353.379	559.833	602.1	129.014	137.269	143.521	163.083	202.871	189.843	130.31	125.049	119.752
CDS	Rv0932c	pstS2	1032.43	973.077	990.66	352.312	549.731	438.713	402.492	436.537	340.421	335.261	304.505	283.948
CDS	Rv0933	pstB	468.182	281.1	274.781	35.7629	42.2568	38.2176	105.321	-	-	27.2224	37.4064	30.9093
CDS	Rv0934	pstS1	648.666	823.94	1026.45	62.6679	36.6792	45.7306	105.771	-	72.8186	25.5843	30.2117	28.0917
CDS	Rv0935	pstC1	224.999	435.757	454.131	25.2739	13.5849	22.5612	82.598	127.409	70.4893	44.4775	36.288	41.7608
CDS	Rv0936	pstA2	54.0612	121.416	116.759	6.76807	5.54584	7.41942	27.0459	-	-	22.6967	33.2343	16.3545
CDS	Rv0937c	mku	159.255	139.54	164.23	42.4677	48.5422	38.2135	25.5541	-	-	16.2623	12.9994	9.61482
CDS	Rv0938	ligD	121.158	126.699	114.13	28.9437	28.8393	23.4687	47.563	-	26.9355	23.8843	30.2265	21.6481
CDS	Rv0939	-	520.779	323.824	266.755	211.097	192.38	187.301	287.47	133.865	169.283	162.497	151.504	144.896
CDS	Rv0940c	-	54.223	56.6141	51.3467	65.016	65.7525	65.3705	56.5278	-	70.8846	65.2268	57.1381	76.3398
CDS	Rv0941c	-	135.316	147.568	147.212	164.876	179.791	192.898	81.4226	209.327	158.826	138.177	131.79	123.819
CDS	Rv0942	-	-	-	-	-	1.07464	-	-	-	-	-	-	-
CDS	Rv0943c	-	2.97402	2.36895	2.29871	2.71824	2.98749	2.7829	-	-	-	11.8503	10.262	4.74385
CDS	Rv0944	-	52.5736	21.221	21.094	9.40344	8.15912	6.5667	-	-	-	28.049	24.4595	18.6565
CDS	Rv0945	-	96.8058	93.8865	109.323	14.8592	19.0791	18.1031	41.3533	-	-	31.0402	20.399	12.9661
CDS	Rv0946c	pgi	61.6192	95.8192	105.644	50.0663	47.0876	52.413	29.4721	-	30.7978	35.8624	26.2855	26.7323
CDS	Rv0948c	-	1342.92	1126.16	1102.57	746.873	1134.31	971.799	319.883	-	-	165.231	153.033	143.183
CDS	Rv0949	uvrD1	128.262	133.562	116.693	35.1082	46.6126	40.2565	45.313	-	39.775	26.6184	25.5654	26.8524
CDS	Rv0950c	-	541.229	572.973	584.968	211.74	303.24	270.165	276.789	145.921	112.767	194.497	180.824	164.124
CDS	Rv0951	sucC	414.638	697.592	827.993	110.599	127.103	120.348	87.1908	-	96.768	47.6865	45.8835	49.2088
CDS	Rv0952	sucD	945.704	886.233	904.828	386.86	401.983	375.39	245.648	-	101.075	126.264	130.997	125.642
CDS	Rv0953c	-	68.3056	38.6407	35.5215	39.7265	41.8531	36.5872	24.7404	-	-	32.7001	25.171	38.3983
CDS	Rv0954	-	618.843	1036.87	967.809	336.692	311.539	339.173	272.516	124.332	179.689	117.246	107.566	127.808
CDS	Rv0955	-	102.229	250.516	218.954	90.3031	84.5327	91.9712	138.127	106.532	97.2957	69.8708	62.458	68.5724
CDS	Rv0956	purN	507.602	153.078	129.325	47.6988	50.9767	48.1325	135.11	-	94.878	73.0189	100.472	108.28
CDS	Rv0957	purH	292.098	177.525	162.522	42.2876	58.1905	47.8992	131.319	61.7987	58.6118	85.64	95.7258	104.262
CDS	Rv0958	-	118.059	160.079	139.729	139.401	170.671	186.371	273.849	352.015	289.347	280.775	301.129	311.257
CDS	Rv0959	-	120.665	108.047	87.9022	66.0747	52.9399	61.2116	168.075	136.311	177.446	161.332	167.795	159.401
CDS	Rv0959A	vapB9	195.935	193.975	279.09	54.3648	47.3132	42.9549	126.576	-	-	32.5302	52.682	49.1128
CDS	Rv0960	vapC9	75.6176	91.9871	84.8901	31.9849	27.6129	27.5064	127.815	-	-	61.6752	48.1314	51.5259
CDS	Rv0961	-	115.065	90.8804	118.499	31.9087	35.8155	40.0352	151.152	-	176.905	71.0335	72.6972	54.0279
CDS	Rv0962c	lprP	-	3.28982	3.54697	-	1.59569	2.23292	-	-	-	10.6664	-	-
CDS	Rv0963c	-	14.4105	16.63	14.9416	5.59505	7.91686	6.07785	56.8206	-	-	23.1081	30.3196	34.5352
CDS	Rv0964c	-	5.83361	10.734	8.92776	3.91006	4.09076	4.32331	-	-	-	29.8306	20.1292	32.7542
CDS	Rv0965c	-	57.7124	90.5517	98.1367	18.5541	22.8162	22.9327	100.143	-	146.506	56.3761	43.996	47.0988
CDS	Rv0966c	-	269.97	202.581	196.971	71.6135	99.55	78.0765	418.204	188.151	220.936	95.5373	96.7004	108.179
CDS	Rv0967	csoR	198.158	325.978	395.557	106.307	60.4156	58.6905	448.039	766.23	598.472	414.816	351.336	420.524
CDS	Rv0968	-	136.79	226.395	219.682	84.3634	56.9239	79.0042	342.577	710.651	691.285	249.817	252.39	213.345
CDS	Rv0969	ctpV	94.3753	120.095	112.915	72.0397	61.7398	79.7661	467.329	636.881	473.494	378.027	350.826	347.828
CDS	Rv0970	-	177.072	149.694	118.776	41.003	50.6739	51.1067	193.644	332.836	323.766	182.005	173.474	190.475
CDS	Rv0971c	echA7	70.5557	49.0306	33.0968	36.1088	25.4805	28.334	25.9331	-	88.5255	45.702	50.3703	46.3478
CDS	Rv0972c	fadE12	61.2519	61.9097	46.747	36.9737	30.4386	40.4098	23.9907	-	-	44.9214	31.6198	32.1573
CDS	Rv0973c	accA2	54.6076	37.1463	33.4191	39.4007	28.816	35.3143	54.1169	48.4702	45.9706	53.8381	50.8607	67.9818
CDS	Rv0974c	accD2	20.3497	16.28	12.036	9.48847	6.73079	7.94133	28.607	-	-	30.3777	19.5389	34.1533
CDS	Rv0975c	fadE13	12.4915	13.9496	8.7463	5.95109	4.73627	5.34472	21.321	-	-	33.9956	38.0316	42.9756
CDS	Rv0976c	-	11.0332	8.05613	7.67511	8.96384	8.24136	10.1865	66.5237	-	54.7438	75.7142	66.3354	75.676
CDS	Rv0977	PE_PGRS16	11.3649	20.1827	20.1881	13.5176	7.93502	10.1522	30.285	-	18.4609	21.1261	12.955	15.3118
CDS	Rv0978c	PE_PGRS17	-	-	-	-	1.31801	-	-	-	-	40.2755	21.4021	16.929
CDS	Rv0979c	-	50.7284	13.9695	14.7876	10.929	10.7796	10.1447	198.264	-	-	-	30.007	30.5171
CDS	Rv0979A	rpmF	149.529	146.683	207.282	200.176	222.076	233.545	141.483	-	-	94.9851	106.557	108.368
CDS	Rv0980c	PE_PGRS18	-	-	-	4.82624	3.06017	2.96462	26.8629	-	78.5994	13.1501	18.6343	22.7413
CDS	Rv0981	mprA	356.189	356.987	394.493	727.004	834.408	825.4	1080.6	1816.23	1491.4	1155.78	1138.53	1081.65
CDS	Rv0982	mprB	229.921	343.52	341.703	549.896	568.255	626.94	1233.3	2864.27	3162.56	1685.71	1516.86	1455.97
CDS	Rv0983	pepD	679.552	708.715	700.047	701.166	621.759	845.011	2721.57	3284.95	3060.5	2370.12	2417.22	2238.88
CDS	Rv0984	moaB2	1886.74	1401.38	1224.72	1644.74	1256.61	1287.69	3990.67	3265.88	2778.33	3546.54	3788.34	3753.16
CDS	Rv0985c	mscL	54.3821	69.3088	102.982	28.9946	40.84	40.201	99.9043	-	112.429	99.3168	76.7653	78.0702
CDS	Rv0986	-	116.09	105.682	151.259	129.475	202.797	158.445	103.118	347.045	288.004	331.787	269.219	341.252
CDS	Rv0987	-	71.0892	68.1431	90.5227	24.8704	29.7469	27.9161	42.2268	113.462	135.51	82.0181	83.5295	79.5681
CDS	Rv0988	-	127.016	122.548	163.636	38.3834	39.3525	31.4372	93.445	195.288	176.397	95.6197	74.4399	87.614
CDS	Rv0989c	grcC2	18.9948	25.2171	24.9587	150.463	152.157	163.522	136.001	198.743	157.078	311.156	317.782	287.836
CDS	Rv0990c	-	81.0107	225.715	197.521	903.539	554.508	696.023	628.971	715.317	888.976	1069.3	1097.42	1078.47
CDS	Rv0991c	-	354.016	486.063	714.317	552.764	556.286	606.041	579.264	877.281	1325.1	760.989	774.429	766.789
CDS	Rv0992c	-	557.619	196.931	142.714	379.393	520.62	408.802	524.792	-	86.2649	273.643	338.68	344.437
CDS	Rv0993	galU	104.22	65.0741	64.9635	33.2886	29.9399	32.843	34.2064	-	66.724	49.1186	61.1665	58.9887
CDS	Rv0994	moeA1	275.249	199.022	184.902	174.109	175.562	181.25	264.981	214.903	279.754	132.39	137.196	136.445
CDS	Rv0995	rimJ	179.016	165.726	136.162	121.453	112.85	115.2	85.8425	-	-	84.0447	125.447	109.815
CDS	Rv0996	-	587.97	652.105	563.893	1160.61	962.772	900.004	679.182	481.218	380.335	381.794	361.581	356.723
CDS	Rv0997	-	143.526	255.517	212.996	508.33	456.234	420.635	235.273	262.8	308.592	285.947	252.124	217.491
CDS	Rv0998	-	108.427	128.231	123.235	147.326	111.74	131.266	241.028	274.802	224.858	141.588	162.835	150.817
CDS	Rv0999	-	163.218	75.7315	61.1857	112.818	82.767	103.245	235.263	170.775	202.461	276.403	252.157	259.047
CDS	Rv1000c	-	147.198	118.594	88.3419	89.3451	107.007	92.8775	56.6718	131.126	-	69.911	97.4945	78.3619
CDS	Rv1001	arcA	60.5189	84.843	99.7426	107.065	141.263	106.664	196.831	187.528	152.449	148.783	149.389	154.379
CDS	Rv1002c	-	123.005	106.962	109.486	36.4831	44.5257	46.7365	67.1098	53.5439	47.3972	91.7595	90.5375	95.9947
CDS	Rv1003	-	29.8569	38.8099	22.8744	29.4133	31.7922	31.0697	102.003	113.286	107.444	119.84	139.251	135.861
CDS	Rv1004c	-	214.179	62.0331	38.7366	317.725	206.87	262.525	591.57	359.863	260.042	282.249	322.125	271.956
CDS	Rv1005c	pabB	131.803	127.304	88.2597	373.574	342.65	380.707	271.905	399.82	364.331	373.939	404.732	398.704
CDS	Rv1006	-	188.884	262.429	289.462	79.9564	115.851	96.2585	78.0227	85.513	72.0917	51.2608	48.4259	50.9873
ncRNA	ncRv1006c	-	212.542	287.848	276.898	314.108	445.81	425.264	364.97	653.776	344.479	344.071	416.512	377.08
CDS	Rv1007c	metS	99.0173	106.355	117.463	41.102	48.4054	52.4263	49.3434	-	-	35.5737	31.7393	28.4814
CDS	Rv1008	tatD	40.7251	33.8217	31.9156	7.12083	8.42819	8.01923	-	101.895	64.4271	31.0436	30.5487	45.9807
CDS	Rv1009	rpfB	664.185	681.823	619.198	429.805	525.118	498.826	446.723	490.783	451.368	446.492	476.196	438.039
CDS	Rv1010	ksgA	332.813	452.154	413.41	127.802	143.889	143.344	242.16	305.622	203.976	216.613	210.742	194.652
CDS	Rv1011	ispE	38.8151	71.5012	62.8847	8.96232	12.6644	11.8285	30.4057	-	122.327	54.7003	51.6752	50.4086
CDS	Rv1012	-	9.59659	34.4751	29.3732	4.82418	10.4001	10.273	-	-	174.591	52.5781	43.0476	40.4118
CDS	Rv1013	pks16	216.306	144.144	133.432	127.018	137.125	153.602	109.137	217.859	93.92	165.933	166.851	165.46
CDS	Rv1014c	pth	43.5218	117.83	136.371	38.9221	34.8108	39.2606	30.4057	-	-	25.0059	37.1218	30.8886
CDS	Rv1015c	rplY	250.759	309.582	308.162	116.516	161.98	162.649	113.493	-	-	84.1304	77.9781	88.4541
CDS	Rv1016c	lpqT	475.525	363.76	382.505	94.9253	117.127	103.17	113.127	166.569	-	55.8823	57.0722	43.5318
CDS	Rv1017c	prsA	422.631	665.202	738.664	215.629	280.885	283.987	153.424	132.09	83.5185	98.5107	90.0926	100.686
CDS	Rv1018c	glmU	284.962	236.596	234.082	69.391	86.9929	93.8917	91.7077	-	48.1621	51.8002	43.0632	49.7674
ncRNA	ncRv1018	-	144.607	168.57	122.948	308.204	354.007	320.844	446.94	486.646	707.709	364.478	376.419	415.461
CDS	Rv1019	-	137.508	205.24	178.191	421.9	467.419	437.695	495.31	845.885	621.107	684.107	710.082	585.709
CDS	Rv1020	mfd	222.652	128.374	102.364	136.871	153.278	150.462	339.847	279.585	248.594	344.375	386.362	358.832
CDS	Rv1021	-	184.192	155.085	201.628	50.8778	78.2803	75.1252	85.8952	99.3713	115.191	68.3283	55.6118	48.4776
CDS	Rv1022	lpqU	185.787	243.001	234.16	78.3121	73.6452	60.9725	81.3174	110.677	69.9796	56.1984	41.1451	49.9435
CDS	Rv1023	eno	305.393	410.937	327.904	110.571	77.7351	85.5915	100.369	125.531	71.4346	81.2697	77.5279	62.7704
CDS	Rv1024	-	158.215	215.485	125.457	49.7948	42.1559	55.0154	30.5829	-	89.4841	65.8734	82.0309	100.686
CDS	Rv1025	-	177.017	220.521	134.122	31.7807	20.9828	30.7394	112.312	-	-	57.1792	68.56	52.8223
CDS	Rv1026	-	85.0284	96.8529	62.8202	10.5631	8.72261	10.5025	61.9844	-	-	58.9014	52.6088	60.7054
CDS	Rv1027c	kdpE	151.341	141.301	131.486	76.2174	82.7711	89.0397	71.9899	-	-	55.8823	62.7794	55.1403
CDS	Rv1028c	kdpD	110.534	109.827	85.1822	107.389	100.293	103.169	226.158	175.471	130.76	108.192	96.9476	98.9778
ncRNA	ncRv1028	-	444.776	404.944	257.322	1225.88	1510.69	1105.48	1118.93	823.758	930.092	1564.81	1584.12	1819.15
CDS	Rv1028A	kdpF	6225.69	6660.05	8705.11	1270.09	1754.83	1415.65	1444.27	-	-	256.757	189.827	278.856
CDS	Rv1029	kdpA	1451.97	2047.97	2365.29	280.637	256.768	236.397	385.345	103.785	131.243	91.6239	95.6084	84.5761
CDS	Rv1030	kdpB	1041.38	1205.01	1053.73	170.738	127.807	141.87	290.703	159.606	134.555	104.198	100.714	103.353
CDS	Rv1031	kdpC	1018.47	641.691	489.895	265.391	213.272	210.784	399.442	255.938	197.788	270.745	300.106	254.917
CDS	Rv1032c	trcS	23.9067	20.4638	19.7006	11.8638	18.1321	18.6259	22.8689	-	-	13.434	19.0365	23.8775
CDS	Rv1033c	trcR	73.8416	65.019	78.5545	64.6095	91.905	71.438	36.1878	-	-	25.2439	41.4198	29.3591
CDS	Rv1034c	-	-	5.06676	-	25.4355	14.4383	16.3683	-	-	-	29.0419	22.4474	30.4387
CDS	Rv1035c	-	26.6424	34.8367	23.0005	63.5313	67.2404	70.2037	-	-	89.4841	35.9309	31.1152	50.3429
CDS	Rv1036c	-	74.0386	66.3307	66.4857	41.1221	47.5524	55.1442	62.0707	-	-	21.2698	-	20.435
CDS	Rv1037c	esxI	-	-	-	-	-	-	-	-	-	-	-	-
CDS	Rv1038c	esxJ	-	51.8676	125.824	99.192	75.4735	73.117	-	-	-	-	-	-
CDS	Rv1039c	PPE15	22.4944	37.1129	32.1467	169.217	85.0228	122.074	136.89	151.481	104.487	146.843	156.888	162.074
CDS	Rv1040c	PE8	9.86	24.4286	35.8454	181.742	137.417	148.665	71.8779	117.395	222.682	153.992	164.247	149.142
CDS	Rv1041c	-	-	-	-	-	-	-	-	-	-	-	-	-
CDS	Rv1042c	-	-	-	-	-	-	-	-	-	-	-	-	-
CDS	Rv1043c	-	45.5375	59.3694	60.641	24.5923	28.5634	30.1563	85.2842	110.504	79.8518	122.241	99.3892	78.9377
CDS	Rv1044	-	34.3013	36.3822	35.3034	19.2851	21.4831	18.3966	-	-	-	28.0248	15.5735	15.8382
CDS	Rv1045	-	81.3859	42.7864	55.3569	18.4507	20.0749	17.3456	23.8137	-	-	32.641	16.5192	19.04
CDS	Rv1046c	-	111.613	235.087	186.143	164.547	168.531	210.549	326.977	401.436	507.646	329.276	340.691	333.301
CDS	Rv1047	-	-	-	-	-	-	-	-	-	-	-	-	-
CDS	Rv1048c	-	33.0355	38.2262	39.4512	35.4956	46.2459	43.2964	75.2642	87.0725	82.5822	103.163	93.9772	98.2296
CDS	Rv1049	-	30.892	55.2402	30.0172	13.7334	23.1765	20.2465	-	-	-	18.422	15.2278	22.1238
CDS	Rv1050	-	23.3022	13.6117	11.0948	3.38404	7.06435	7.41942	-	-	-	6.80901	8.5766	5.4515
CDS	Rv1051c	-	12.29	6.85271	4.433	24.3382	32.2095	26.9871	-	-	-	23.1251	14.1358	30.059
ncRNA	RVnc0033	mpr5	137.466	153.298	69.0634	15.7054	45.8082	47.5937	-	-	-	57.057	-	-
CDS	Rv1052	-	395.387	297.039	356.447	210.145	241.457	236.001	215.732	207.982	131.504	179.532	132.19	157.267
CDS	Rv1053c	-	-	-	-	-	-	-	-	-	-	-	-	-
CDS	Rv1054	-	320.581	322.479	334.996	131.295	127.111	118.349	66.815	-	162.914	160.268	120.506	106.842
CDS	Rv1055	-	984.13	535.03	613.721	135.371	109.244	109.721	234.85	-	381.754	76.6437	101.367	44.1815
CDS	Rv1056	-	127.341	187.036	194.632	191.795	173.306	227.9	96.1121	-	107.131	100.821	139.692	127.86
CDS	Rv1057	-	437.841	358.604	331.574	1293	1226.92	1631.25	1542.55	1507.12	1212.82	2101.88	2190.2	2167.28
CDS	Rv1058	fadD14	122.919	118.276	126.055	248.292	215.7	262.059	276.559	248.022	326.188	387.89	428.899	430.745
CDS	Rv1059	-	371.559	196.356	175.255	182.442	165.772	162.228	325.346	273.738	240.39	253.861	264.442	255.954
CDS	Rv1060	-	2130.55	369.817	298.2	200.717	179.376	183.076	1071.91	342.092	237.931	197.589	211.276	214.867
CDS	Rv1061	-	347.973	196.697	250.977	192.996	262.124	225.098	348.449	356.244	331.945	393.912	442.954	391.03
CDS	Rv1062	-	103.679	71.8702	51.328	76.4195	80.2475	80.6463	106.083	-	107.444	147.403	140.383	132.407
CDS	Rv1063c	-	61.8492	51.2324	53.0275	97.5418	102.215	102.822	148.656	-	-	73.0878	76.2194	72.0434
CDS	Rv1064c	lpqV	37.5802	35.8679	38.7982	20.8031	19.679	23.4853	-	-	-	19.6091	32.4181	28.2593
CDS	Rv1065	-	203.185	309.052	336.212	215.602	321.657	296.989	401.559	771.884	506.128	419.157	478.257	420.141
CDS	Rv1066	-	155.183	171.524	134.361	198.604	173.35	196.953	247.864	696.396	492.125	317.208	400.372	379.7
CDS	Rv1067c	PE_PGRS19	2.02288	1.32934	2.57984	12.005	6.12544	9.78619	48.2152	-	-	14.7774	18.0318	24.2539
CDS	Rv1068c	PE_PGRS20	13.0472	4.43281	4.52776	1.56162	2.26325	1.31555	19.8673	-	-	9.72563	4.59388	7.47516
CDS	Rv1069c	-	99.681	93.6294	82.717	16.4359	24.0626	22.8517	37.6837	-	-	30.8749	38.5229	28.5438
CDS	Rv1070c	echA8	241.531	322.864	275.869	85.9428	95.3061	101.84	126.657	209.327	132.355	99.6468	82.8396	89.3538
CDS	Rv1071c	echA9	463.934	202.419	226.386	51.796	70.5244	67.2061	94.4129	-	78.9278	46.548	34.6176	35.206
CDS	Rv1072	-	2988.38	4779.48	5404.71	3942.6	4243.96	4330.8	2266.97	3658.14	3463.37	4812.04	4579.57	4778.99
CDS	Rv1073	-	953.898	1706.65	1932.75	987.724	1076.27	1025.05	994.347	1140.84	973.81	1356.5	1303.14	1258.04
CDS	Rv1074c	fadA3	539.949	616.636	658.462	439.028	483.547	545.168	367.766	212.733	285.83	218.57	224.021	209.182
CDS	Rv1075c	-	55.9977	45.9336	49.6365	128.022	160.198	156.361	122.235	-	97.5415	110.971	149.029	137.974
CDS	Rv1076	lipU	56.362	61.5238	76.5652	132.432	130.941	128.084	191.865	144.958	194.767	274.87	283.572	261.873
CDS	Rv1077	cbs	305.183	208.903	180.757	163.419	157.176	145.334	215.719	185.721	124.768	238.706	224.113	227.923
CDS	Rv1078	pra	1397.72	1517.13	1969.48	148.462	96.1625	141.424	285.737	-	184.215	99.5732	100.785	109.332
CDS	Rv1079	metB	263.817	470.556	403.91	42.4288	31.6172	42.9912	77.9699	97.1413	61.4212	50.2063	55.7506	49.0822
CDS	Rv1080c	greA	1226.04	1742.05	1937.69	6027.34	5233.8	5198.1	1840.34	1932.54	2319.58	4471.93	4067.49	4693.91
CDS	Rv1081c	-	58.3092	100.479	81.5247	71.1085	116.058	111.234	72.5112	-	-	151.451	73.7731	77.3007
CDS	Rv1082	mca	167.539	213.939	172.26	299.237	355.256	283.406	238.224	168.162	177.212	271.581	266.645	281.432
CDS	Rv1083	-	95.1361	193.577	275.015	97.4207	103.327	93.5723	-	-	346.162	81.081	120.367	96.4464
CDS	Rv1084	-	45.9126	61.0747	37.853	64.6944	50.7623	60.2042	112.46	120.096	177.182	139.749	155.064	144.029
CDS	Rv1085c	-	39.7824	86.636	86.6941	29.7712	32.3372	33.0767	-	-	84.3216	47.9655	39.9819	52.86
CDS	Rv1086	-	147.013	166.019	177.176	531.851	580.135	496.718	789.852	698.164	740.061	772.876	817.552	727.519
CDS	Rv1087	PE_PGRS21	23.4419	27.4934	22.6297	107.305	63.3561	75.9558	265.703	147.547	173.256	156.529	151.243	162.383
CDS	Rv1087A	-	27.2393	16.1681	16.4358	19.1409	14.9375	25.6862	131.124	-	-	96.2837	84.8949	80.1711
CDS	Rv1088	PE9	3.88728	5.10908	7.71179	31.4832	35.3818	26.9415	40.284	-	-	94.6568	138.604	95.4891
CDS	Rv1089	PE10	9.32089	-	6.60402	27.9834	39.4481	23.3456	-	-	-	70.9272	125.969	125.384
CDS	Rv1089A	celA2a	16.2219	11.8448	-	-	9.76681	5.5658	-	-	-	59.2515	158.595	56.9262
CDS	Rv1090	celA2b	60.5619	38.9862	36.7793	20.7104	19.6978	20.1005	92.2193	248.938	224.858	106.088	153.531	119.274
CDS	Rv1091	PE_PGRS22	21.9586	16.6428	8.58807	31.7358	15.4916	24.4104	122.881	50.5458	35.9544	49.3261	41.2943	57.4078
CDS	Rv1092c	coaA	84.2341	59.6229	66.2655	9.54379	13.5679	11.6015	22.3666	-	-	19.7084	32.0651	26.2985
ncRNA	RVnc0034	MTS0858	116.448	291.166	202.844	76.1474	68.8029	83.0259	282.558	-	516.718	114.114	68.602	59.8013
CDS	Rv1093	glyA1	759.186	474.264	352.995	221.777	316.721	281.462	267.712	227.545	127.888	251.14	249.379	228.179
CDS	Rv1094	desA2	716.72	670.594	608.215	191.712	269.272	234.057	291.74	117.395	74.2274	280.663	293.297	282.772
CDS	Rv1095	phoH2	269.725	479.107	497.609	243.005	243.776	210.448	209.638	149.248	196.599	158.672	170.032	150.17
CDS	Rv1096	-	366.98	308.034	272.125	103.117	136.161	128.602	219.789	129.448	140.311	107.984	100.904	82.3207
CDS	Rv1097c	-	100.855	152.968	170.412	22.7291	29.9088	28.3837	43.6585	-	-	67.6135	37.4435	60.48
CDS	Rv1098c	fum	284.932	245.16	233.358	42.3516	45.8194	49.1041	120.32	56.8152	100.586	72.8439	60.6392	61.67
CDS	Rv1099c	glpX	121.983	234.37	248.734	53.9151	53.9286	53.0961	70.7043	74.3611	-	92.5079	70.4485	77.0876
CDS	Rv1100	-	230.239	269.216	203.257	124.008	115.323	118.576	219.476	138.496	262.708	186.066	156.399	139.351
CDS	Rv1101c	-	127.102	159.918	168.606	106.286	99.0495	126.775	184.352	279.706	336.023	231.68	197.903	257.554
CDS	Rv1102c	mazF3	339.044	331.135	419.71	152.256	186.742	271.367	258.595	832.461	230.28	396.28	327.569	301.41
CDS	Rv1103c	mazE3	130.925	222.504	230.101	167.115	210.805	246.37	327.811	606.786	511.551	458.952	372.931	357.686
CDS	Rv1104	-	208.13	160.195	136.014	91.6338	103.63	90.2289	86.2744	117.424	74.2454	102.852	105.613	74.4695
CDS	Rv1105	-	13.6495	20.0924	14.8546	7.31902	7.54125	9.89091	-	-	-	31.9076	45.2145	21.0756
CDS	Rv1106c	-	89.7652	106.126	116.523	88.5547	82.6397	71.5225	59.7449	72.7562	55.2033	81.2755	78.5256	66.5504
CDS	Rv1107c	xseB	564.548	544.509	662.314	55.9161	37.6633	40.0911	231.296	-	-	31.9697	18.876	53.7513
CDS	Rv1108c	xseA	331.689	322.238	284.502	214.611	203.399	188.553	221.52	168.687	65.636	140.012	141.605	180.411
CDS	Rv1109c	-	767.296	793.176	821.367	659.11	796.602	648.159	323.358	202.896	176.397	218.927	211.382	272.199
CDS	Rv1110	lytB2	282.855	374.817	354.681	870.737	756.1	750.714	684.052	964.109	924.551	905.66	955.775	941.647
CDS	Rv1111c	-	130.722	159.903	95.3344	27.5603	39.0228	38.1577	28.457	-	-	24.0301	18.7531	21.0795
CDS	Rv1112	-	83.5941	69.5717	69.0684	22.8336	25.6707	31.1809	172.714	286.522	123.955	86.1439	102.177	117.708
CDS	Rv1113	vapB32	161.286	302.649	395.611	106.43	49.4377	53.4769	106.497	-	363.539	67.7733	93.5753	80.1398
CDS	Rv1114	vapC32	120.291	231.879	175.144	71.8081	49.685	47.3599	93.4933	-	-	90.62	90.7967	92.3402
CDS	Rv1115	-	63.6482	56.4747	62.3352	31.7258	48.1937	48.5963	30.0572	-	87.9457	110.354	152.901	110.264
CDS	Rv1116	-	24.3183	15.9808	20.6759	12.7341	8.72025	9.38664	-	-	-	38.8605	52.4447	69.3371
CDS	Rv1116A	-	86.9102	131.697	159.957	14.5632	17.1645	18.9439	-	-	-	-	17.6405	21.5285
CDS	Rv1117	-	1917.77	405.025	313.82	1526.54	2822.67	2134.37	1428.97	651.246	855.224	1952.3	1955.47	1707.67
CDS	Rv1118c	-	71.9298	73.0519	58.3765	23.5581	27.6517	28.2691	-	-	-	31.0496	36.1015	34.4205
CDS	Rv1119c	-	13.2098	-	-	12.6486	24.8624	9.32364	-	-	-	41.3568	71.6275	86.0897
CDS	Rv1120c	-	7.96867	6.98218	7.74302	4.29196	5.32185	3.98394	-	-	-	22.869	15.7122	13.9819
CDS	Rv1121	zwf1	373.568	246.899	232.918	37.3564	41.4408	35.8056	127.378	-	73.0787	82.1621	65.8369	66.956
CDS	Rv1122	gnd2	192.864	290.004	316.727	25.8171	18.8838	18.6906	123.17	126.661	50.0539	40.1967	22.7842	48.274
CDS	Rv1123c	bpoB	113.029	89.8115	75.3004	52.1495	53.4985	43.732	77.0187	-	67.6058	102.929	67.3176	92.3692
CDS	Rv1124	ephC	309.298	102.957	68.9516	168.626	134.217	132.098	121.463	-	53.8475	67.027	86.8098	64.3965
CDS	Rv1125	-	56.5073	63.7713	43.8159	26.8911	21.8538	30.7103	50.5946	-	-	35.5001	31.197	34.1069
CDS	Rv1126c	-	232.845	172.663	146.996	49.4525	55.6019	55.301	40.4571	133.727	-	42.4391	67.3546	52.1902
CDS	Rv1127c	ppdK	204.39	261.267	222.825	119.231	147.589	125.993	66.5124	131.91	55.6033	85.1204	90.2997	103.23
CDS	Rv1128c	-	98.5687	84.9117	76.2187	36.3368	47.9763	40.8394	25.8055	-	-	34.1079	24.3452	25.4873
CDS	Rv1129c	-	24.2662	27.1683	27.8364	13.7153	10.7222	11.5769	19.1597	-	-	25.3239	23.9234	31.7643
CDS	Rv1130	prpD	214.444	152.189	193.068	92.4431	68.5233	69.9008	39.8353	-	-	32.5008	34.3878	41.2174
CDS	Rv1131	prpC	158.328	166.264	225.098	43.4857	27.7247	26.8591	29.6075	-	-	14.7836	9.03684	9.19046
CDS	Rv1132	-	133.276	141.841	166.931	50.5205	47.3164	41.757	28.2966	46.7658	29.5694	23.1526	16.2639	19.3922
CDS	Rv1133c	metE	574.328	1494.77	1317.75	444.079	257.64	365.542	432.67	447.302	466.883	367.278	373.361	358.926
CDS	Rv1134	-	44.0833	33.4062	18.2338	29.9467	34.6853	34.3381	-	-	-	47.8699	61.667	58.5343
CDS	Rv1135c	PPE16	30.1481	23.8937	15.9721	28.1783	26.72	23.3907	56.5191	52.3092	60.6364	83.5565	72.6625	69.6446
CDS	Rv1135A	-	-	6.10837	-	8.76127	9.62911	5.26221	-	-	-	-	-	-
CDS	Rv1136	-	27.211	33.2348	21.0322	8.29024	5.95746	3.39497	-	-	-	-	14.2262	-
CDS	Rv1137c	-	12.2252	30.7964	55.8686	12.1631	12.0149	11.9544	-	-	-	97.6791	71.1852	109.934
CDS	Rv1138c	-	98.5237	74.6873	72.002	29.2157	28.4047	33.2721	82.598	111.483	110.769	91.9876	103.134	78.6657
CDS	Rv1139c	-	134.966	121.215	109.97	38.6353	48.5169	49.0859	111.893	-	-	106.811	135.832	122.353
CDS	Rv1140	-	164.464	196.109	205.799	66.396	75.1806	73.584	86.5916	-	84.4541	43.6002	51.4861	26.7625
CDS	Rv1141c	echA11	41.863	78.5575	88.9822	23.0904	30.1715	27.5776	43.3828	120.454	-	79.002	81.8554	85.6953
CDS	Rv1142c	echA10	139.195	62.3569	42.7115	81.5472	83.9908	85.8928	125.81	200.756	88.855	197.505	184.175	230.153
CDS	Rv1143	mcr	69.1256	89.2583	93.24	20.0309	15.5173	19.5801	45.2432	-	47.2783	23.7298	20.6241	23.7105
CDS	Rv1144	-	66.9298	71.749	63.5813	28.1945	20.2609	23.8619	41.8482	-	-	24.5831	23.2235	27.5547
ncRNA	ncRv11144c	-	17942	5919.75	6904.44	25678.3	37595.7	50415.4	12196.6	12521	15833.7	21453.4	23720.5	21723.5
CDS	Rv1145	mmpL13a	78.7057	34.6164	39.3632	39.048	60.4713	54.6438	111.309	88.8088	67.3832	95.8257	108.631	88.8157
CDS	Rv1146	mmpL13b	37.0393	34.0243	34.8778	35.3705	35.6299	33.0416	12.3819	-	43.4746	32.0036	33.6694	30.7477
CDS	Rv1147	-	17.736	25.0161	21.332	19.2089	23.808	22.4413	53.7946	-	-	74.2619	73.1402	60.7213
ncRNA	ncRv11147c	-	225.17	286.884	256.324	523.128	872.124	692.445	841.44	1038.35	1600.31	2288.84	2369.79	2366.55
CDS	Rv1148c	-	97.5896	74.2854	88.1587	23.507	28.3844	30.3861	-	-	-	11.1391	31.5692	36.3867
CDS	Rv1149	-	-	-	-	-	-	-	-	-	-	-	-	-
CDS	Rv1151c	-	136.844	66.6895	61.6944	77.9763	91.1751	75.6636	88.2745	-	-	41.7725	65.3169	51.2043
CDS	Rv1152	-	244.973	257.846	153.264	399.519	448.37	381.878	507.733	531.977	280.302	298.26	358.851	335.215
CDS	Rv1153c	omt	87.2056	83.3827	75.5538	51.95	91.2454	77.4066	37.1107	-	-	65.4003	56.0627	61.67
CDS	Rv1154c	-	82.9065	75.7178	58.1813	53.2905	93.866	80.731	43.6399	-	-	43.2601	56.0038	41.5623
CDS	Rv1155	-	437.956	270.841	264.429	145.709	217.959	180.578	315.725	292.207	184.759	111.28	102.936	129.187
CDS	Rv1156	-	889.526	938.477	869.107	476.78	475.861	458.933	458.675	358.352	418.304	362.171	327.266	339.553
CDS	Rv1157c	-	87.2541	80.6506	64.7514	38.4536	32.6883	36.3399	68.9922	-	73.4064	73.688	80.0547	69.0262
ncRNA	RVnc0012	mcr10	175.161	264.546	242.985	397.784	297.77	322.634	716.527	928.416	1257.91	589.277	612.357	768.348
CDS	Rv1158c	-	21.4076	46.5328	28.0018	33.1124	23.795	38.1375	40.9564	-	-	84.2071	83.8118	86.6812
CDS	Rv1159	pimE	30.1807	34.0544	29.1679	12.5522	18.271	18.1475	32.4014	62.4748	71.1036	38.8605	49.4479	45.7168
CDS	Rv1159A	-	698.99	380.834	543.79	441.299	459.695	457.775	320.116	-	-	112.105	78.5748	104.231
CDS	Rv1160	mutT2	447.242	252.748	203.628	75.9402	87.8675	86.6221	98.7289	-	-	60.4133	66.2038	69.6509
CDS	Rv1161	narG	500.391	494.541	537.995	941.687	857.293	1008.14	679.852	875.12	816.157	643.488	602.391	601.692
CDS	Rv1162	narH	327.652	369.116	383.703	215.762	278.536	252.329	275.392	308.944	317.43	183.835	214.77	200.17
ncRNA	ncRv1162c	-	473.206	636.959	396.499	6423.89	13978.6	10758.9	2473.24	3025.71	3202.39	6542.07	6598.34	6253.24
CDS	Rv1163	narJ	116.19	118.91	91.6747	56.8509	39.6028	47.0728	150.269	-	135.286	113.737	120.276	130.475
CDS	Rv1164	narI	372.374	222.733	278.479	78.3147	72.6688	84.1669	151.206	153.063	207.385	137.399	127.178	149.342
CDS	Rv1165	typA	123.594	131.415	109.265	20.7351	21.7963	24.7374	74.1601	145.852	146.467	95.2967	114.719	75.3382
CDS	Rv1166	lpqW	95.5452	117.436	105.053	62.138	89.4211	95.4317	203.528	271.521	214.599	292.974	304.245	300.621
CDS	Rv1167c	-	340.669	238.227	217.332	132.393	172.04	152.508	271.641	347.69	169.108	220.683	203.668	282.153
CDS	Rv1168c	PPE17	4823.86	1160.08	1019.25	154.034	185.397	180.888	729.59	280.055	206.588	219.231	227.63	222.961
CDS	Rv1169c	lipX	390.114	783.982	1211.16	49.1444	77.9518	86.2514	104.205	-	-	119.026	89.9549	88.2168
CDS	Rv1170	mshB	183.955	219.868	172.673	56.1153	64.6689	66.5892	126.662	88.8088	123.536	121.755	105.436	112.644
CDS	Rv1171	-	173.181	262.609	323.825	59.9661	105.92	82.8798	79.4693	-	-	72.3587	52.9215	58.3062
CDS	Rv1172c	PE12	71.6615	79.0197	64.5426	143.231	156.085	182.529	98.1781	-	77.3403	181.892	178.12	219.508
CDS	Rv1173	fbiC	190.307	228.869	223.762	89.4693	107.559	90.7351	83.2536	69.4733	75.874	50.5095	60.9706	55.0746
CDS	Rv1174c	-	713.96	3400.22	3312.35	2535.33	2772.07	3064.38	1148	1852.04	1694.9	1364.21	1282.92	1266.09
CDS	Rv1175c	fadH	172.82	90.1981	90.004	30.7279	30.7015	33.1176	34.5519	-	-	12.1782	9.58723	15.6003
ncRNA	ncRv1175	-	733.216	512.418	421.685	1296.51	1913.24	1252.55	922.727	1067.49	674.963	1105.48	899.482	1147.75
CDS	Rv1176c	-	73.6307	46.7629	59.6614	24.8416	39.4832	37.4366	30.7263	-	-	14.4397	10.2309	15.6072
CDS	Rv1177	fdxC	829.74	848.695	849.196	2094.21	2842.88	2126.45	772.266	545.984	502.136	1373.57	1476.17	1540.62
CDS	Rv1178	-	248.875	268.563	233.792	337.781	371.899	371.247	359.949	208.211	282.105	482.362	432.5	406.297
CDS	Rv1179c	-	184.827	135.028	114.996	36.2689	42.5604	36.2624	37.2116	-	18.1465	25.1383	20.6505	20.6515
CDS	Rv1180	pks3	1145.82	490.053	532.598	278.487	324.671	329.38	336.308	231.787	174.472	100.181	118.466	132.595
CDS	Rv1181	pks4	397.312	385.072	393.945	197.029	191.796	192.72	125.932	115.87	112.05	50.1833	46.1819	52.1624
CDS	Rv1182	papA3	872.69	850.484	1090.8	150.685	189.7	188.185	172.613	57.0556	57.7208	23.9012	28.0531	23.659
CDS	Rv1183	mmpL10	205.09	222.946	252.259	47.0692	55.6977	41.5274	60.4474	-	37.414	23.5588	18.7078	20.338
CDS	Rv1184c	-	166.78	351.404	351.841	351.297	408.392	456.422	71.2941	134.966	189.639	79.9538	57.5483	67.6713
CDS	Rv1185c	fadD21	1320.38	1256.12	1610.11	245.623	394.328	291.555	237.676	-	64.8279	46.1452	40.2399	62.5226
ncRNA	ncRv1185	-	588.491	465.654	467.492	211.838	235.324	178.502	288.336	254.151	187.479	100.821	91.4351	81.3657
CDS	Rv1186c	-	69.947	61.8977	49.115	160.067	176.477	171.145	136.317	60.0779	82.304	188.754	189.723	187.453
CDS	Rv1187	rocA	65.1662	92.7479	87.6525	217.815	270.065	270.292	233.682	406.756	294.824	232.356	230.213	218.397
CDS	Rv1188	-	35.8227	39.6087	33.358	164.597	126.206	130.284	219.204	245.414	289.655	137.075	135.381	153.645
CDS	Rv1189	sigI	57.0744	54.8119	51.5417	139.133	134.506	138.338	160.397	111.337	175.992	162.534	193.6	202.549
CDS	Rv1190	-	42.5933	35.3562	34.3078	54.468	45.6631	52.3464	59.7378	165.864	139.832	57.317	54.1471	42.7055
CDS	Rv1191	-	77.2169	65.5013	60.6819	65.7255	62.1033	62.1908	126.247	106.221	78.3557	83.1509	98.7212	103.638
CDS	Rv1192	-	369.92	577.646	692.625	94.5742	113.72	104.29	186.037	-	173.197	86.9309	99.7211	82.3262
CDS	Rv1193	fadD36	104.478	223.312	179.005	61.5063	71.5232	73.0784	66.4388	68.3222	79.1986	78.0569	91.4923	76.3823
CDS	Rv1194c	-	1940.7	676.595	676.187	281.021	434.214	407.066	1664.02	1036.09	638.933	697.404	737.066	700.455
CDS	Rv1195	PE13	591.513	309.818	396.577	104.79	93.5215	78.9859	222.195	-	-	89.3066	126.551	79.2017
CDS	Rv1196	PPE18	98.6461	122.165	103.023	80.0454	63.8762	63.4808	67.6148	-	-	55.3232	60.3042	58.6036
ncRNA	RVnc0041	ncrMT1234	-	-	-	-	-	-	-	-	-	-	-	-
CDS	Rv1197	esxK	-	-	-	-	-	-	-	-	-	-	-	-
CDS	Rv1198	esxL	20.7004	18.1377	-	26.0151	8.43096	12.074	-	-	-	-	-	-
CDS	Rv1199c	-	-	-	-	-	-	-	-	-	-	-	-	-
CDS	Rv1200	-	123.746	72.5415	65.1487	48.1493	71.2132	66.6327	128.694	76.0265	80.1176	125.463	115.485	128.266
CDS	Rv1201c	dapD	579.768	620.71	446.022	80.587	107.587	94.6314	179.786	-	-	53.8839	45.8135	62.123
CDS	Rv1202	dapE	107.557	183.157	159.077	30.3333	34.8728	37.5377	111.735	197.7	115.387	102.317	86.6275	84.3906
CDS	Rv1203c	-	46.7029	61.1709	79.4156	60.1054	58.4198	38.8538	131.723	-	175.189	138.93	147.86	135.167
CDS	Rv1204c	-	124.765	120.704	67.6975	60.57	50.4759	54.3865	105.645	143.788	72.7323	88.222	87.9412	80.0834
CDS	Rv1205	-	487.945	281.817	298.089	112.978	111.965	109.394	310.537	172.444	-	65.6713	75.826	82.3728
CDS	Rv1206	fadD6	115.734	181.515	184.533	70.9502	58.8501	62.5008	62.4054	90.2452	85.5913	75.6093	55.7353	75.3936
CDS	Rv1207	folP2	227.062	194.829	135.037	162.147	158	146.648	223.113	118.48	-	124.618	139.039	120.76
CDS	Rv1208	gpgS	360.857	306.826	295.028	162.536	186.488	161.054	172.32	132.903	84.033	134.969	146.431	169.181
CDS	Rv1209	-	268.191	484.708	393.679	117.15	120.474	127.094	285.053	-	139.008	80.9341	65.9122	64.3514
CDS	Rv1210	tagA	128.225	238.747	287.346	61.0055	61.7934	71.8368	74.0333	158.12	116.64	50.1804	52.1458	51.4252
CDS	Rv1211	-	1339.01	919.279	579.234	692.214	704.101	641.572	231.056	-	-	162.876	183.788	134.75
CDS	Rv1212c	glgA	18.8582	20.7604	23.8449	7.29227	7.55222	7.96344	15.0329	-	-	12.3632	7.50821	4.24214
CDS	Rv1213	glgC	180.891	147.133	129.97	85.5776	80.4212	76.1936	132.493	93.3005	84.2753	62.6029	87.9119	65.8356
CDS	Rv1214c	PE14	71.9889	60.8507	53.2857	22.7066	17.2771	18.4811	-	-	-	58.7756	32.1461	41.6087
CDS	Rv1215c	-	76.4276	66.8199	64.9804	17.6161	17.198	19.9933	24.902	-	66.79	36.5707	41.4578	40.9914
CDS	Rv1216c	-	227.781	239.06	297.236	69.9053	66.3986	65.4419	119.322	-	166.975	42.6658	70.5358	61.487
ncRNA	ncRv1216	-	116.084	76.5672	94.3103	128.597	167.944	150.685	232.575	296.898	234.656	230.845	233.656	209.339
CDS	Rv1217c	-	185.347	214.04	166.445	91.3127	63.634	90.7299	140.206	176.949	136.745	119.799	130.857	98.9119
CDS	Rv1218c	-	449.587	324.367	330.857	350.978	330.19	378.631	258.042	207.67	207.903	297.673	323.755	298.655
CDS	Rv1219c	-	473.335	189.219	209.838	176.501	274.962	280.712	339.8	-	112.253	199.61	244.838	197.963
CDS	Rv1220c	-	111.69	110.048	65.7708	51.3399	58.9187	58.6895	27.022	-	-	52.3831	47.9865	64.053
CDS	Rv1221	sigE	1172.37	1693.36	1746.14	4239.54	5199.32	5550.3	10399.5	10571	9489.83	13105.5	12560.2	12127.9
ncRNA	RVnc0033a	mpr6	593.259	657.892	341.522	768.874	632.298	798.93	4111.45	7823.76	7083.01	2550.64	2686.78	2678.24
CDS	Rv1222	rseA	292.088	507.609	424.548	668.156	604.195	923.903	2396.41	3940.62	4939.11	3125.35	2919.05	2855.96
CDS	Rv1223	htrA	926.334	837.444	806.733	1147.16	1178.46	1253.23	3655.39	4856.33	4831.67	4068.6	3721.24	3743.44
CDS	Rv1224	tatB	750.288	702.314	875.162	1346.09	1262.61	1309.21	3664.84	3522.94	3781.59	5618.74	5504.51	6162.63
CDS	Rv1225c	-	26.0854	29.9801	18.434	17.0299	24.9798	24.2696	143.236	-	-	89.0914	74.8127	74.8957
CDS	Rv1226c	-	14.0302	32.8383	23.8575	16.4246	9.22999	13.1357	69.3116	176.962	90.9113	73.71	63.665	68.1195
CDS	Rv1227c	-	30.0699	43.9123	31.397	40.2211	29.4826	37.5759	104.965	273.225	-	186.907	169.289	159.208
CDS	Rv1228	lpqX	32.308	33.1738	21.4601	64.7107	92.682	82.9294	784.706	813.406	1138.82	1181.91	1194.93	1271.93
CDS	Rv1229c	mrp	1140.32	353.58	291.285	209.048	302.165	272.925	423.656	248.513	96.0249	218.199	237.59	219.739
CDS	Rv1230c	-	39.388	41.8931	35.2307	27.2778	36.8175	29.8092	39.6381	-	-	40.7484	64.42	60.7213
CDS	Rv1231c	-	108.426	106.367	74.9837	37.38	29.9852	39.9423	-	-	-	30.3181	17.9009	25.4873
CDS	Rv1232c	-	224.17	337.04	310.95	90.1228	85.4876	88.0443	117.714	61.9012	78.2786	47.9331	34.8896	49.8268
CDS	Rv1233c	-	113.227	263.733	235.054	28.8547	32.7822	39.6255	35.2012	-	-	24.1248	21.1627	24.8336
CDS	Rv1234	-	223.023	294.991	361.093	261.508	241.721	250.209	464.451	829.006	640.652	418.996	375.572	385.701
CDS	Rv1235	lpqY	91.1936	79.2032	83.656	125.33	128.636	124.085	226.312	264.696	203.747	354.273	336.06	325.632
CDS	Rv1236	sugA	95.6561	93.4235	83.401	38.7956	38.5817	35.3702	223.513	122.716	177.352	251.471	220.745	260.845
CDS	Rv1237	sugB	112.609	127.371	146.805	18.8693	20.3759	20.3719	152.766	196.371	198.661	125.885	127.166	95.7981
CDS	Rv1238	sugC	384.748	272.03	282.587	78.1945	113.783	85.4786	198.371	191.815	207.912	168.707	159.377	176.29
CDS	Rv1239c	corA	139.312	198.665	248.194	337.523	300.433	300.367	111.257	161.81	158.116	182.997	164.057	143.523
CDS	Rv1240	mdh	396.04	396.585	389.66	40.4942	51.5939	47.0566	120.208	-	72.4137	89.3066	82.4056	100.767
CDS	Rv1241	vapB33	432.585	363.871	286.879	44.3979	61.5883	56.1032	94.1406	-	-	154.054	134.339	144.213
CDS	Rv1242	vapC33	80.244	137.762	118.701	7.10569	14.4176	10.207	-	-	-	83.4012	87.7932	82.4175
CDS	Rv1243c	PE_PGRS23	2.49864	3.06504	1.69952	6.41986	3.57508	4.86941	26.9292	-	48.4882	37.7225	31.6129	26.3048
CDS	Rv1244	lpqZ	134.051	146.39	114.529	14.7923	20.4956	23.1537	77.2516	-	-	87.1778	64.3058	73.4304
CDS	Rv1245c	-	113.827	141.589	166.482	184.775	152.758	167.655	219.067	253.437	172.571	327.906	333.15	292.45
CDS	Rv1246c	relE	90.208	166.49	221.931	45.0257	69.7422	84.1594	107.406	-	-	140.208	162.256	144.809
CDS	Rv1247c	relB	298.95	296.744	335.936	113.85	160.814	148.476	220.978	-	304.268	213.805	158.699	121.048
CDS	Rv1248c	-	332.318	492.475	516.692	223.212	237.043	242.91	301.876	306.541	279.657	240.983	255.751	248.349
CDS	Rv1249c	-	166.995	119.434	106.184	130.048	176.444	145.445	133.121	-	90.8847	122.513	137.9	122.714
CDS	Rv1250	-	27.0023	39.102	38.2175	23.0298	20.2373	22.6345	48.2574	83.7428	88.2491	62.0114	56.3502	71.4933
CDS	Rv1251c	-	229.698	170.997	144.32	27.5614	26.1089	26.919	50.1129	23.6633	38.9012	36.9477	33.2017	38.0951
CDS	Rv1252c	lprE	157.701	128.453	89.6496	42.6215	45.2055	44.3653	-	-	-	27.027	23.9365	27.5892
CDS	Rv1253	deaD	488.864	269.391	285.295	158.958	187.518	178.616	202.644	114.827	121.006	111.752	121.637	122.538
CDS	Rv1254	-	251.865	291.75	286.214	95.5832	98.2161	115.467	130.631	154.64	53.3328	65.1372	69.1213	72.0109
CDS	Rv1255c	-	40.6971	26.339	18.0872	51.5333	48.4485	54.4569	34.5064	-	-	111.486	127.662	98.9967
CDS	Rv1256c	cyp130	36.967	56.0762	44.3951	43.5544	38.6877	47.5631	51.7171	-	50.4405	97.0485	105.234	98.1045
CDS	Rv1257c	-	394.31	427.86	296.252	244.198	203.989	208.417	194.4	153.879	134.717	136.736	120.657	111.159
CDS	Rv1258c	-	373.418	396.268	297.36	135.286	161.168	149.239	141.643	64.2612	56.8841	67.707	63.9626	55.6451
CDS	Rv1259	udgB	69.1221	65.498	72.8632	86.2137	98.564	93.8768	241.148	179.989	159.326	233.052	205.054	181.1
CDS	Rv1260	-	474.334	463.874	503.364	78.8079	90.4799	70.7244	106.338	72.3657	118.965	88.1883	83.3111	89.1402
CDS	Rv1261c	-	273.039	462.563	385.487	125.398	227.688	196.471	77.8764	-	-	98.3566	73.4694	48.3471
CDS	Rv1262c	-	71.9147	159.517	105.762	29.8547	48.7361	45.0804	-	-	-	37.8627	15.6488	22.7355
CDS	Rv1263	amiB2	61.5841	40.1152	24.1132	16.9727	17.9077	16.7648	73.0568	-	36.8552	78.4328	74.0952	76.0656
CDS	Rv1264	-	176.769	218.285	168.328	107.818	113.089	115.283	234.478	122.069	171.517	119.662	123.617	129.853
ncRNA	RVnc0013	mcr11	2266.74	2450.44	1463.82	6442.23	3845.13	3692.13	699.33	15060.7	12119.8	22950.1	16904.4	18929.9
CDS	Rv1265	-	437.483	165.214	145.549	6212.41	8532.72	6809.41	714.756	237.955	376.14	3724.48	3992.2	4653.55
CDS	Rv1266c	pknH	110.528	124.496	142.422	62.028	70.4921	75.8038	29.7587	43.0345	59.8623	36.0552	33.029	28.342
CDS	Rv1267c	embR	52.3294	66.5582	63.5595	25.8614	29.7724	26.2118	14.9942	-	-	13.2122	14.1457	12.6937
CDS	Rv1268c	-	11.2794	21.884	15.755	15.8629	11.0426	8.79045	-	-	-	26.4849	22.2402	19.791
CDS	Rv1269c	-	218.779	154.805	129.121	45.9824	39.141	81.4094	46.7467	-	-	24.7145	15.5651	-
CDS	Rv1270c	lprA	194.221	294.705	381.072	65.4748	76.4375	85.0126	52.4021	-	-	41.9765	19.8275	25.5418
CDS	Rv1271c	-	6.5966	5.05747	8.41287	3.45427	12.4406	10.8639	-	-	-	60.2361	73.9763	52.085
CDS	Rv1272c	-	46.2946	57.8549	47.4347	33.8143	29.0394	37.8768	53.5107	59.7714	118.777	84.0048	66.0472	77.0631
CDS	Rv1273c	-	36.0322	33.5448	33.0972	17.116	17.5695	18.8753	32.006	-	-	17.6263	13.8763	14.1121
CDS	Rv1274	lprB	468.465	486.992	533.069	272.377	265.924	264.792	313.882	290.502	385.73	258.139	249.089	258.638
CDS	Rv1275	lprC	523.97	564.563	539	252.967	259.063	255.46	374.18	507.521	264.27	282.337	352.647	269.437
CDS	Rv1276c	-	15.9493	45.03	43.1925	9.89836	5.89967	6.32349	-	-	-	-	18.3446	-
CDS	Rv1277	-	485.838	320.499	305.271	129.917	142.77	179.427	295.806	129.138	130.643	192.619	200.55	181.122
CDS	Rv1278	-	272.403	213.171	175.636	82.8614	73.6013	80.8661	153.07	92.3923	136.31	202.903	189.466	203.579
CDS	Rv1279	-	153.178	218.72	229.72	22.2807	28.2173	24.161	79.3691	51.0119	51.6066	42.7388	37.9282	31.7294
CDS	Rv1280c	oppA	215.281	238.737	206.337	57.6012	79.0718	65.1565	66.9781	45.5802	63.4035	61.3323	63.953	70.0433
CDS	Rv1281c	oppD	181.895	128.413	110.558	39.7335	36.3115	33.4457	72.292	-	33.3983	37.4378	42.7576	37.5791
CDS	Rv1282c	oppC	144.607	144.162	145.898	23.4235	22.6025	22.0953	31.9694	-	-	15.2587	17.7413	18.0429
CDS	Rv1283c	oppB	174.982	141.972	123.326	26.7651	26.3584	27.7276	53.6845	-	52.3593	25.2289	21.8475	31.3084
CDS	Rv1284	canA	178.673	260.421	301.875	130.985	152.843	166.226	64.0934	-	-	69.0262	59.2807	62.298
CDS	Rv1285	cysD	214.97	190.58	189.24	197.34	220.739	195.809	409.928	340.481	225.533	388.994	404.424	422.174
CDS	Rv1286	cysN	224.609	123.453	137.424	37.5601	42.6414	49.4716	123.255	201.823	133.159	101.923	103.126	87.7561
CDS	Rv1287	-	343.214	265.166	218.856	158.349	203.766	201.7	129.773	166.814	-	211.758	244.057	274.654
CDS	Rv1288	-	66.7245	66.09	56.5409	26.5496	23.0938	26.6451	66.6029	77.0522	48.7191	62.7627	78.5422	78.3112
CDS	Rv1289	-	92.9852	124.355	152.064	35.7844	51.1466	43.5964	-	179.22	-	56.8765	73.6882	57.7669
CDS	Rv1290c	-	34.8556	40.4584	47.9659	15.9563	22.2964	16.2002	20.1085	51.6964	-	17.7187	16.7388	15.1318
CDS	Rv1290A	-	14.3277	25.1079	21.318	14.2549	13.7006	13.2728	-	-	-	71.9572	67.9777	78.5606
CDS	Rv1291c	-	15.9475	28.682	27.1179	4.21936	15.6955	11.7496	-	-	-	21.4602	-	-
CDS	Rv1292	argS	182.291	194.919	176.26	94.6887	133.027	123.337	76.1982	97.9477	61.9311	73.359	83.3973	83.6204
CDS	Rv1293	lysA	398.426	475.865	455.346	166.292	156.649	149.129	203.082	277.113	159.979	104.767	111.977	85.2268
CDS	Rv1294	thrA	613.291	655.626	619.225	254.25	214.198	237.304	372.096	280.877	355.19	180.602	214.548	187.663
CDS	Rv1295	thrC	697.358	648.405	594.457	308.151	234.854	293.116	426.973	404.15	388.04	381.928	352.728	383.37
CDS	Rv1296	thrB	297.459	254.929	192.259	204.335	222.395	185.717	438.001	204.391	236.929	274.594	231.833	202.537
CDS	Rv1297	rho	999.216	1313.34	1352.15	3491.76	3320.05	3238.96	2106.11	2854.94	2936.89	3102.66	3184.9	3286.52
CDS	Rv1298	rpmE	4477.97	2753.86	3550.42	5000.74	5416.75	5319.61	5302.77	4680.45	5073.23	4112.35	3584.23	3967.27
CDS	Rv1299	prfA	341.714	461.974	496.847	1431.93	1106.18	1369.48	1424.08	1402.45	1754.43	1588.88	1589.62	1622.16
CDS	Rv1300	hemK	529.839	444.577	468.833	449.219	471.272	584.531	640.635	1059.96	1151.91	820.99	787.503	852.397
CDS	Rv1301	-	437.487	594.611	500.83	479.459	370.577	374.963	610.441	1189.41	548.37	1009.73	998.458	1059.25
CDS	Rv1302	rfe	162.13	215.727	215.829	60.3506	61.5709	74.0957	288.027	306.559	269.681	236.876	223.776	227.58
CDS	Rv1303	-	419.741	739.621	893.169	100.547	71.4534	75.4286	108.144	300.265	400.803	114.349	106.025	105.793
CDS	Rv1304	atpB	444.579	407.561	555.065	62.6545	41.3164	49.5711	106.945	150.621	-	32.7774	50.3177	55.1094
CDS	Rv1305	atpE	3999.64	756.208	638.159	361.545	445.319	428.58	485.249	-	-	155.102	126.724	153.042
CDS	Rv1306	atpF	703.223	1675.8	2217.04	241.985	233.547	242.327	251.216	188.516	178.794	93.7286	122.456	118.79
CDS	Rv1307	atpH	566.557	647.368	737.892	82.1017	70.2284	95.2931	195.708	96.6028	129.796	63.6143	65.8886	63.3269
CDS	Rv1308	atpA	559.291	738.067	785.771	98.5754	81.5627	87.195	127.228	58.8756	80.6569	52.9395	44.7164	50.8619
CDS	Rv1309	atpG	614.487	673.02	741.964	95.5683	105.947	111.224	156.339	-	111.571	88.4788	70.889	59.1817
CDS	Rv1310	atpD	741.468	882.042	974.929	206.698	134.314	138.05	201.177	121.911	133.143	135.061	114.301	120.299
CDS	Rv1311	atpC	875.895	991.559	1006.04	252.362	153.058	173.177	344.875	-	168.181	87.2269	108.984	110.837
CDS	Rv1312	-	619.485	453.812	429.563	157.408	100.617	122.563	181.542	182.629	207.854	183.149	153.309	147.006
CDS	Rv1313c	-	-	-	-	-	-	-	-	-	-	-	-	-
CDS	Rv1314c	-	166.482	98.8029	94.6387	87.9881	116.929	102.219	66.2016	-	-	37.1214	51.7677	42.4579
CDS	Rv1315	murA	386.847	321.891	289.696	145.55	185.006	163.79	214.365	-	48.8743	89.9466	98.8767	109.199
ncRNA	RVnc0021	mcr3	3097.55	2686.05	3661.79	4317.07	1197.43	896.971	2217.39	4209.68	5157.1	3924.41	3612.72	3674.13
CDS	Rv1316c	ogt	697.01	220.098	241.471	212.829	259.677	237.826	154.781	-	-	68.1929	76.1346	93.3116
CDS	Rv1317c	alkA	198.902	151.791	123.865	122.059	142.357	134.494	136.111	195.475	137.329	170.941	156.278	156.286
CDS	Rv1318c	-	25.263	32.7484	32.9543	12.1777	12.9427	12.9661	17.2143	-	37.7761	12.0083	15.5236	16.3947
CDS	Rv1319c	-	49.867	47.5265	49.6876	14.2199	21.0816	15.8488	34.8142	-	38.1992	22.3683	18.1125	20.8765
CDS	Rv1320c	-	364.065	129.623	152.732	28.3582	33.9974	23.9287	67.7566	-	42.0535	34.3749	34.7527	41.7169
CDS	Rv1321	-	160.025	228.256	208.831	43.9982	66.3399	64.6942	154.264	190.364	195.593	135.93	162.656	158.166
CDS	Rv1322	-	181.437	198.928	188.991	97.0975	136.859	106.773	106.317	-	-	187.363	127.834	143.341
CDS	Rv1322A	-	3423.89	1869.3	1929.23	1076.57	1594.59	1240.59	793.999	388.626	647.815	452.968	485.114	454.581
CDS	Rv1323	fadA4	545.283	767.354	835.605	798.033	790.242	801.467	786.672	1231.91	1304.04	795.967	766.886	752.069
CDS	Rv1324	-	596.2	583.581	578.047	285.326	247.236	257.756	317.53	407.18	503.715	414.631	355.609	374.608
CDS	Rv1325c	PE_PGRS24	12.8868	16.7331	15.0489	33.6916	18.6739	21.0314	40.5465	-	-	34.5934	34.8232	30.5115
CDS	Rv1326c	glgB	125.41	133.007	121.112	61.2832	63.588	66.2966	38.2322	-	-	44.9178	33.5933	44.054
CDS	Rv1327c	glgE	85.3559	86.1421	71.3222	99.0447	99.7723	94.3748	74.7502	-	43.7431	59.5236	55.3099	52.5001
CDS	Rv1328	glgP	251.988	258.732	254.29	62.7367	67.9133	57.5045	89.0694	49.9605	51.3328	72.5379	77.1389	66.2638
CDS	Rv1329c	dinG	77.4162	55.2296	47.2376	19.6121	20.8855	20.9591	28.0574	40.5741	51.309	31.9336	25.3018	32.6598
CDS	Rv1330c	pncB1	41.5712	49.4206	46.8895	16.6272	20.4641	17.7179	-	60.1076	45.6063	26.7057	25.2288	27.1238
CDS	Rv1331	-	2071.51	962.867	1163.19	1250.51	1490.81	1141.74	1134.98	954.942	771.519	548.87	591.68	559.681
CDS	Rv1332	-	1310.32	1536.06	1353.49	1879.62	2951.7	2107.84	884.823	1060.64	686.227	1138.18	1122.57	1067.94
CDS	Rv1333	-	502.535	400.77	261.724	354.966	425.01	362.756	442.999	297.329	326.522	417.167	459.779	404.613
CDS	Rv1334	mec	1342.64	717.836	696.55	1117.4	1985.73	1741.26	1287.4	772.273	604.56	1433.17	1305.4	1563.06
CDS	Rv1335	cysO	1007.65	541.841	638.075	1224.01	1543.08	1814.39	398.195	691.002	473.321	1037.99	1001.3	884.888
CDS	Rv1336	cysM	366.026	410.28	438.246	658.219	677.186	730.737	601.381	833.212	611.121	682.216	657.477	641.216
CDS	Rv1337	-	461.494	598.184	666.867	795.493	862.153	716.739	871.741	1523.97	1601.25	847.794	826.44	800.856
CDS	Rv1338	murI	209.419	270.857	221.172	212.456	171.918	174.86	266.003	416.933	464.476	448.615	396.424	386.213
CDS	Rv1339	-	453.793	442.028	431.541	89.5265	129.106	123.242	332.203	275.924	361.388	170.129	158.356	171.865
CDS	Rv1340	rphA	422.673	364.971	340.645	135.482	163.373	141.478	139.148	249.258	223.27	179.301	207.995	216.597
CDS	Rv1341	-	170.357	347.086	330.175	78.6549	78.9204	79.3788	113.897	368.947	166.629	103.706	126.414	104.457
CDS	Rv1342c	-	203.506	371.598	348.692	239.486	364.111	416.703	106.252	223.494	-	190.085	166.172	92.6754
CDS	Rv1343c	lprD	566.06	362.425	343.5	584.613	989.489	917.009	110.421	-	-	248.648	273.196	275.243
CDS	Rv1344	mbtL	749.521	163.991	215.159	181.839	194.747	169.312	688.403	303.393	287.747	141.216	142.502	166.509
CDS	Rv1345	mbtM	87.6779	153.018	131.677	102.963	121.37	94.7601	129.588	206.786	156.897	132.562	137.01	155.732
CDS	Rv1346	mbtN	119.502	156.106	152.095	49.1471	52.5902	49.002	123.588	139.491	79.3786	107.129	100.368	112.282
CDS	Rv1347c	mbtK	17.7962	19.8812	21.9396	16.0284	21.839	18.501	33.196	-	-	21.1255	12.2814	12.4901
CDS	Rv1348	irtA	35.3247	39.4538	32.444	50.0575	47.9806	47.4925	88.1281	75.2895	99.1762	139.379	118.504	96.0321
CDS	Rv1349	irtB	24.0919	26.2097	15.397	26.4165	26.4906	25.1642	54.2896	55.8285	76.4826	67.3266	84.2463	74.3303
CDS	Rv1350	fabG2	99.151	112.74	106.18	55.8038	59.7499	56.0924	70.5919	-	68.8494	31.7922	28.7281	31.8725
CDS	Rv1351	-	969.174	305.53	229.619	474.026	431.325	448.295	201.934	-	-	106.136	109.114	125.964
CDS	Rv1352	-	494.149	551.181	668.868	747.382	592.506	524.859	141.374	-	137.884	177.169	227.52	242.026
CDS	Rv1353c	-	18.9841	22.2832	18.2725	7.80268	8.98151	8.40613	-	-	-	13.0831	-	15.0836
CDS	Rv1354c	-	19.8374	15.5381	17.8884	6.67332	5.62051	5.69252	-	-	-	10.9784	5.70417	6.85589
CDS	Rv1355c	moeY	60.6364	33.6221	43.426	12.8379	14.7218	12.0783	35.8297	-	-	18.6558	12.2013	6.89372
ncRNA	ncRv1355	-	484.965	461.013	393.613	1433.71	1613.1	1439.51	724.054	612.915	361.703	682.091	588.017	615.455
CDS	Rv1356c	-	32.3482	13.3931	20.5518	25.0174	23.1899	15.2212	26.5233	-	-	14.2823	14.719	9.97948
CDS	Rv1357c	-	1.82782	2.66924	-	-	1.16522	1.12884	-	-	-	-	5.25584	5.34518
CDS	Rv1358	-	9.37537	6.01941	5.08504	8.12581	8.14068	7.15442	25.1268	23.2552	32.3487	31.5872	30.1192	29.7803
CDS	Rv1359	-	11.9651	13.1048	19.7102	3.446	4.76728	4.15658	23.249	-	-	13.6573	7.74118	19.6819
ncRNA	ncRv1359c	-	389.974	343.062	451.627	159.579	158.648	143.491	77.531	107.634	68.0555	69.4552	70.9923	56.8841
CDS	Rv1360	-	223.128	138.373	155.322	38.2646	56.4759	41.2326	92.3773	-	60.0647	29.1426	33.227	27.0334
CDS	Rv1361c	PPE19	193.793	386.447	567.289	41.7758	35.6096	42.5402	70.3165	-	112.223	54.4493	51.438	45.0969
CDS	Rv1362c	-	217.893	287.309	291.068	171.17	122.027	133.081	116.203	-	154.547	85.3269	79.1424	71.5447
CDS	Rv1363c	-	499.319	337.387	412.959	354.422	299.587	276.812	191.536	-	78.1989	100.74	138.427	80.446
ncRNA	RVnc0015	mcr15	1234.75	425.176	514.911	691.773	657.648	590.846	444.39	-	171.087	226.701	220.654	237.605
CDS	Rv1364c	-	79.5793	98.4982	103.624	228.253	221.023	211.583	151.563	198.033	172.169	152.404	142.491	131.328
CDS	Rv1365c	rsfA	54.6334	58.0823	82.9917	20.7507	33.8995	29.392	-	-	-	29.2676	27.649	15.3376
CDS	Rv1366	-	173.297	66.3191	73.9618	12.9125	12.8815	12.9728	80.9213	-	-	12.5095	10.6359	6.00926
CDS	Rv1366A	-	840.296	361.976	290.557	300.819	281.054	268.049	497.6	-	-	122.453	123.144	106.262
CDS	Rv1367c	-	112.422	171.786	140.528	65.4969	61.8593	56.8114	43.2066	-	-	29.0069	40.2477	40.9319
CDS	Rv1368	lprF	170.499	209.965	189.425	177.361	197.365	154.997	102.45	-	91.232	87.657	114.944	109.356
CDS	Rv1369c	-	-	-	-	-	-	-	-	-	-	-	-	-
CDS	Rv1370c	-	-	-	-	-	-	-	-	-	-	-	-	-
CDS	Rv1371	-	11.4846	14.0879	14.3212	8.65988	8.09409	8.98408	16.6621	-	-	16.7792	15.8512	12.0905
CDS	Rv1372	-	66.9023	74.8918	89.4725	39.0973	38.8551	33.8189	53.2936	-	43.3151	44.3508	37.7904	30.9134
CDS	Rv1373	-	186.497	153.856	182.47	220.917	266.192	235.554	99.9043	115.578	93.9583	160.342	134.644	143.981
CDS	Rv1374c	-	7.9811	17.7516	21.923	12.8592	18.2642	14.1551	45.8076	-	-	17.9393	23.3024	19.3897
ncRNA	RVnc0035	MTS1082	5892.65	1386.06	1984.76	857.582	857.561	739.586	1081.7	-	368.022	155.162	251.282	156.172
CDS	Rv1375	-	95.9295	163.812	136.661	362.748	364.162	374.69	288.957	294.422	318.022	366.739	378.087	378.53
CDS	Rv1376	-	87.3862	60.8914	55.403	61.0648	41.1406	63.5835	145.206	227.596	164.464	159.591	154.665	166.546
CDS	Rv1377c	-	164.83	167.98	129.65	126.283	166.7	176.012	202.784	152.172	112.253	154.537	149.032	139.193
CDS	Rv1378c	-	123.743	159.01	106.884	159.145	159.905	166.798	583.183	294.818	329.802	356.256	322.956	356.796
CDS	Rv1379	pyrR	151.963	257.396	213.143	65.2815	86.0768	66.552	36.11	-	88.0466	54.7983	61.7873	84.9157
CDS	Rv1380	pyrB	104.673	101.734	67.8059	24.074	30.093	35.8532	32.8153	-	-	56.7595	55.6439	57.6187
CDS	Rv1381	pyrC	84.6587	94.7728	51.8099	34.4619	33.1122	35.1248	83.898	-	-	73.9268	69.8384	61.0973
CDS	Rv1382	-	209.895	156.151	90.4313	58.3027	54.3399	60.0972	105.533	-	102.928	92.9903	91.7519	99.2677
CDS	Rv1383	carA	115.707	84.8127	68.1231	25.4344	25.9092	28.2762	61.8876	71.5972	45.27	35.446	49.7993	53.2655
CDS	Rv1384	carB	101.652	73.0206	63.1413	19.0745	16.1916	17.7786	44.9226	24.1723	27.5109	30.9918	32.1767	33.6081
CDS	Rv1385	pyrF	25.5929	55.9119	41.7785	4.28849	3.33555	5.05785	-	-	-	8.72474	7.06476	5.98738
CDS	Rv1386	PE15	311.307	460.746	546.436	322.012	411.459	462.698	317.877	420.285	564.699	140.049	220.506	221.051
CDS	Rv1387	PPE20	209.973	310.893	300.05	328.998	286.977	346.805	205.177	329.816	278.051	232.81	207.949	248.661
CDS	Rv1388	mihF	1780.48	2247.49	2672.35	446.451	399.864	428.87	672.433	367.749	715.456	290.871	218.81	263.931
CDS	Rv1389	gmk	636.473	1530.57	1212.9	556.212	493.557	598.631	469.199	491.116	294.183	421.639	457.216	444.497
CDS	Rv1390	rpoZ	410.76	1070.82	1286.06	844.401	1004.77	1220.45	684.585	1120.97	647.143	1057.96	932.237	945.112
CDS	Rv1391	dfp	193.423	257.552	275.991	292.601	298.844	331.268	395.322	373.605	537.617	511.878	438.765	481.576
CDS	Rv1392	metK	544.017	511.256	459.18	644.103	705.848	680.559	502.409	815.061	709.666	775.146	818.004	794.428
CDS	Rv1393c	-	58.7853	46.1737	40.7608	48.1363	64.9244	56.5527	106.461	76.6352	69.222	343.269	327.567	390.549
CDS	Rv1394c	cyp132	130.338	114.736	104.257	81.6454	111.001	113.345	401.42	327.124	243.772	964.737	818.914	939.7
CDS	Rv1395	-	37.5269	36.6936	32.8311	21.8721	44.0901	27.9905	57.4884	-	138.524	43.7032	38.4713	37.2167
CDS	Rv1396c	PE_PGRS25	51.035	60.0975	24.5975	413.152	270.636	292.901	1679.6	617.309	680.096	1497.8	1441.32	1518.87
CDS	Rv1397c	vapC10	1669.55	1728.28	1231.69	3758.72	4128.7	4094.63	3688.49	3671.99	3342.3	9486.55	8323.15	8863.26
CDS	Rv1398c	vapB10	6227.54	4683.93	4286.44	10222.6	20099.4	16782.8	9932.12	7240.51	7683.21	16832	15874.7	15814.4
CDS	Rv1399c	nlhH	83.8556	102.762	70.2988	30.4609	22.4296	26.4372	80.2151	-	-	40.6955	50.5854	53.5031
CDS	Rv1400c	lipI	139.129	120.881	97.9125	42.1205	51.9861	47.6553	72.6954	-	-	58.7177	63.5388	82.0558
CDS	Rv1401	-	191.968	201.353	170.761	114.268	79.6996	97.1148	63.8923	-	169.95	88.7132	69.302	67.2019
CDS	Rv1402	priA	46.6013	58.3675	35.4892	40.3613	34.325	38.8446	53.3297	41.1311	41.6106	83.0184	78.9204	97.8193
CDS	Rv1403c	-	10.9196	6.57787	11.0249	239.012	286.785	331.149	335.237	235.645	211.077	425.019	399.159	383.193
CDS	Rv1404	-	357.6	309.242	313.464	2423.75	2069.43	1852.54	877.79	537.128	594.333	1301.89	1288.27	1351.11
CDS	Rv1405c	-	13.6495	14.6507	11.6051	201.273	231.386	229.008	670.474	1099.68	881.556	444.962	447.435	447.856
CDS	Rv1406	fmt	129.799	105.062	74.4213	219.507	180.078	209.075	383.961	310.509	425.383	573.733	505.801	501.776
CDS	Rv1407	fmu	151.137	170.468	113.526	105.694	78.506	84.1493	247.032	271.058	342.773	355.308	336.364	301.119
CDS	Rv1408	rpe	324.687	253.077	182.895	121.841	124.893	124.393	180.343	162.273	73.2881	142.724	176.531	147.019
CDS	Rv1409	ribG	141.004	192.213	182.994	49.2431	48.6091	57.373	113.238	158.793	200.805	136.063	119.017	101.674
CDS	Rv1410c	-	902.089	996.885	958.721	383.349	428.732	458.685	397.755	353.569	348.486	269.297	255.651	253.022
CDS	Rv1411c	lprG	907.697	939.68	1008.79	297.296	371.88	388.722	334.89	250.691	158.509	183.708	163.982	152.872
CDS	Rv1412	ribC	305.348	245.557	278.976	163.544	170.559	179.298	213.845	-	270.572	159.571	189.234	161.463
CDS	Rv1413	-	55.1441	144.474	142.047	53.9778	60.2139	55.7487	61.1065	-	139.062	71.7921	54.6342	67.0587
CDS	Rv1414	-	53.9922	112.434	76.3102	49.3486	49.1707	52.832	43.5991	-	178.596	79.396	89.5222	83.6621
CDS	Rv1415	ribA2	340.191	361.357	380.034	226.172	237.315	225.372	167.029	139.382	152.223	123.854	123.083	129.811
CDS	Rv1416	ribH	307.431	443.161	390.838	210.654	208.133	206.558	130.58	-	-	117.192	142.917	135.111
CDS	Rv1417	-	194.523	288.849	243.187	66.0033	61.2951	61.6268	67.823	-	-	30.9879	54.3662	55.2904
CDS	Rv1418	lprH	372.584	317.122	246.732	65.5918	75.8632	92.8174	147.818	-	89.4841	76.3533	62.2303	66.1649
CDS	Rv1419	-	771.611	862.559	938.067	407.909	421.154	386.466	251.345	273.674	389.341	212.788	198.968	260.761
CDS	Rv1420	uvrC	212.769	255.896	253.607	139.77	119.469	122.333	138.785	200.177	195.128	163.583	153.036	147.499
CDS	Rv1421	-	182.068	207.442	171.176	56.4874	53.8079	59.7391	115.911	196.675	135.66	122.562	126.505	136.287
CDS	Rv1422	-	163.019	163.688	144.184	37.5829	31.9673	41.3298	132.655	141.662	129.381	111.894	90.6049	95.0247
CDS	Rv1423	whiA	139.295	202.493	152.689	41.7149	24.8907	34.7187	78.7373	-	62.8312	63.0722	71.5009	76.7562
CDS	Rv1424c	-	69.0942	90.3253	119.376	42.1012	41.8485	41.3785	-	-	-	29.6906	20.399	15.5593
CDS	Rv1425	-	151.703	157.041	158.452	79.4381	78.5977	80.677	70.998	140.806	66.7724	79.6895	72.4681	71.5534
CDS	Rv1426c	lipO	27.8506	43.7299	36.7502	2.80009	5.06596	3.94457	16.6243	-	-	8.95189	4.61281	11.7281
CDS	Rv1427c	fadD12	88.1859	72.5162	52.0678	8.9424	7.99391	8.71686	30.4624	-	-	10.2255	12.6788	15.9644
CDS	Rv1428c	-	71.4	146.869	172.867	9.11559	12.8603	13.1587	50.7374	-	-	7.45122	15.2515	17.897
CDS	Rv1429	-	66.0818	50.712	51.2822	49.6058	30.3461	26.6596	63.425	76.5661	64.549	50.2174	48.9705	47.4684
CDS	Rv1430	PE16	20.3882	24.8546	19.897	6.09005	6.29144	7.81036	13.2282	-	-	7.77069	12.2349	19.2865
CDS	Rv1431	-	51.1815	80.3596	97.302	25.8353	23.6432	24.1484	45.4624	54.8817	-	30.1896	17.0023	21.1958
CDS	Rv1432	-	23.1514	24.273	17.1602	16.4127	11.8154	14.9904	19.6856	-	35.9994	24.5735	17.0695	13.1933
CDS	Rv1433	-	338.796	229.443	222.932	35.2649	27.7122	28.9777	81.517	-	-	25.2031	29.7616	21.7926
CDS	Rv1434	-	129.302	179.833	90.7402	122.089	95.0764	94.6429	229.707	-	-	149.931	148.721	136.844
CDS	Rv1435c	-	140.59	309.179	276.813	173.973	192.91	161.276	92.0171	-	-	38.8513	55.8519	42.1953
CDS	Rv1436	gap	443.155	607.586	679.425	78.3728	99.2704	93.0466	99.5121	-	-	36.2836	35.2291	40.6695
CDS	Rv1437	pgk	223.718	306.869	357.247	35.9651	33.6395	38.3402	48.0154	-	-	32.3538	16.4578	15.9406
CDS	Rv1438	tpi	315.925	321.067	386.159	46.516	46.0493	46.16	71.2693	-	-	31.3995	37.0788	27.6533
CDS	Rv1439c	-	62.852	57.39	46.1256	34.3671	65.2328	55.8413	57.5919	-	-	31.4149	41.092	32.5037
CDS	Rv1440	secG	473.058	576.276	615.62	122.34	164.633	160.486	90.0425	-	-	66.1176	79.1173	127.046
CDS	Rv1441c	PE_PGRS26	20.2068	7.51641	9.07639	19.1659	10.9373	13.1074	40.3004	-	-	20.1924	12.4978	17.393
CDS	Rv1442	bisC	214.43	172.353	140.529	351.425	375.541	396.684	190.035	196.986	129	195.135	195.311	205.495
CDS	Rv1443c	-	332.778	356.095	335.185	192.351	211.404	187.855	122.563	-	-	71.9977	82.0192	120.034
CDS	Rv1444c	-	288.724	328.695	379.006	35.6244	51.5889	52.237	102.341	-	-	35.0692	18.9313	28.8796
CDS	Rv1445c	devB	74.5525	83.229	81.7263	45.3406	57.5786	48.3018	28.2367	-	-	91.2298	101.854	104.914
CDS	Rv1446c	opcA	96.2988	144.145	120.714	25.0838	25.8413	25.6699	57.5738	-	89.8443	54.1133	40.4705	34.6598
CDS	Rv1447c	zwf2	153.52	171.215	173.415	67.8973	41.7166	47.987	65.6754	73.3593	99.3946	69.8431	72.2644	77.9663
CDS	Rv1448c	tal	360.944	447.028	512.68	267.314	155.691	222.036	240.18	129.91	173.407	125.515	147.135	147.876
CDS	Rv1449c	tkt	366.524	337.91	268.636	337.457	419.017	435.702	279.466	354.103	228.762	363.026	360.489	383.516
ncRNA	ncRv1449	-	135.611	181.558	149.97	1289.14	894.837	741.856	583.758	1309.76	1104.19	739.528	854.062	740.457
CDS	Rv1450c	PE_PGRS27	1.47504	1.69633	1.09735	9.42324	4.70163	6.56655	30.954	26.5262	80.5064	15.8263	18.4502	22.3225
CDS	Rv1451	ctaB	333.104	312.088	258.687	166.382	179.766	142.148	154.819	139.792	110.486	117.565	115.254	117.213
CDS	Rv1452c	PE_PGRS28	1.96782	1.72421	-	5.49567	3.29879	4.14102	21.7521	-	-	10.3821	14.3346	18.4147
CDS	Rv1453	-	51.1237	11.4908	10.5831	30.5417	28.3399	28.1871	27.6415	-	-	53.584	55.2224	53.0411
CDS	Rv1454c	qor	75.5707	103.196	98.4388	41.812	47.509	53.8923	56.7408	-	-	37.4979	16.7281	28.0205
CDS	Rv1455	-	24.7621	29.4047	32.688	24.8411	26.6555	26.9635	28.3622	-	71.1311	57.1231	68.5792	64.0282
CDS	Rv1456c	-	19.3085	63.1788	49.2496	7.33031	7.30846	7.08027	33.7659	-	-	20.9372	24.9844	16.9394
CDS	Rv1457c	-	84.8913	83.1699	71.2629	20.1069	18.8003	19.9092	124.721	-	-	23.5496	30.899	26.3964
CDS	Rv1458c	-	196.019	153.164	142.271	106.9	141.215	131.885	85.4654	85.9775	65.235	99.3192	93.8265	88.0813
CDS	Rv1459c	-	69.0673	53.9934	39.5973	28.9333	40.6636	35.5458	43.3388	-	34.5837	42.8169	45.3684	44.4719
CDS	Rv1460	-	141.986	119.823	73.5587	743.571	1030.35	1111	1839.43	983.706	799.695	1450.07	1448.12	1360.11
CDS	Rv1461	-	558.375	603.221	720.397	880.924	798.813	939.549	1186.66	1197.65	1083.52	742.37	768.161	753.637
CDS	Rv1462	-	337.51	535.491	386.753	868.47	684.194	879.958	1301.35	1600.46	1320.68	1112.25	1103.6	977.623
CDS	Rv1463	-	436.532	585.131	658.028	657.565	576.287	710.53	778.005	1031.54	844.059	820.337	813.778	825.145
CDS	Rv1464	csd	358.151	417.042	354.115	443.336	278.674	427.133	1096.71	1330.12	1224.78	630.314	721.67	624.477
CDS	Rv1465	-	647.636	469.014	597.664	374.13	408.821	449.315	917.154	895.258	1215.98	540.872	475.173	531.778
CDS	Rv1466	-	602.876	554.512	531.869	715.569	651.05	545.147	584.455	652.834	560.2	553.469	542.433	619.899
CDS	Rv1467c	fadE15	175.103	273.177	329.124	155.079	168.338	182.926	105.148	141.55	67.1253	84.2285	76.918	90.0942
CDS	Rv1468c	PE_PGRS29	104.684	130.718	129.422	208.252	157.542	197.494	122.634	-	73.6044	115.448	95.9758	91.3959
CDS	Rv1469	ctpD	109.166	91.7804	70.0354	19.2238	21.8043	21.3582	42.534	73.8108	46.6696	41.6432	37.8649	38.0085
CDS	Rv1470	trxA	276.669	173.909	223.725	255.738	327.027	294.993	74.7947	-	-	137.303	121.927	158.297
CDS	Rv1471	trxB1	273.601	300.825	385.34	477.512	891.578	724.88	235.623	523.374	386.076	262.985	326.896	359.049
CDS	Rv1472	echA12	1066.98	628.721	525.554	1014.07	1242.62	1291.02	930.264	925.166	573.032	1018.64	1038.15	999.386
CDS	Rv1473	-	327.468	477.76	351.256	432.67	473.228	477.225	388.755	427.384	490.184	459.26	448.164	463.056
CDS	Rv1473A	-	297.374	296.677	265.35	328.087	340.668	412.16	201.378	423.586	267.828	247.347	213.348	149.816
CDS	Rv1474c	-	125.357	96.7105	92.5689	24.6879	18.0417	15.4221	31.0537	-	-	10.9452	10.3399	8.76306
CDS	Rv1475c	acn	218.011	318.429	343.863	63.4096	58.4624	67.1057	55.5808	28.5782	25.2975	18.8645	19.1921	19.8669
CDS	Rv1476	-	322.855	180.379	187.837	129.99	226.623	186.884	81.1722	-	-	99.0347	81.4298	86.3381
CDS	Rv1477	ripA	246.479	207.105	185.79	52.8313	45.929	54.292	128.227	-	86.5812	78.9463	62.9485	55.6683
CDS	Rv1478	-	123.719	160.056	140.472	32.8189	25.2186	23.4731	28.9378	156.23	98.7822	53.8303	50.8533	28.5809
CDS	Rv1479	moxR1	3550.61	794.346	716.564	458.478	409.284	508.748	3203.46	671.232	288.961	392.5	375.931	358.808
CDS	Rv1480	-	275.869	481.367	469.602	260.301	239.376	242.835	223.815	237.706	343.539	259.72	267.754	229.855
CDS	Rv1481	-	419.397	400.506	395.04	74.8619	75.8295	75.1863	156.255	241.027	203.198	122.386	131.034	114.644
CDS	Rv1482c	-	3.67337	4.97424	5.67852	1.95851	4.61252	2.74985	-	-	-	13.4172	18.4366	15.2344
CDS	Rv1483	fabG1	302.373	282.846	283.79	75.1449	103.577	94.7339	197.657	130.667	137.699	93.9943	108.383	106.242
CDS	Rv1484	inhA	576.958	448.584	443.852	100.173	111.893	119.06	164.243	220.013	101.172	152.34	155.908	141.483
CDS	Rv1485	hemZ	96.8086	163.93	181.727	17.9989	15.9487	19.2574	64.2518	187.787	108.841	73.5009	53.4845	54.3937
CDS	Rv1486c	-	1508.83	739.967	649.839	1398.52	1458.42	1344.97	565.278	485.803	330.795	556.207	535.53	568.561
CDS	Rv1487	-	3445.43	854.351	863.721	1983.98	1416.37	1382.02	1595.25	857.517	495.049	473.284	549.945	732.083
CDS	Rv1488	-	1093.29	1081.88	1109.52	2225.37	1606.15	1941.88	653.522	621.801	446.769	639.537	614.336	687.688
CDS	Rv1489	-	666.618	653.299	803.153	727.257	705.753	757.048	343.772	409.069	431.082	369.268	343.395	277.169
CDS	Rv1489A	-	206.606	536.66	519.708	278.6	249.391	271.301	243.245	-	622.758	192.009	156.08	201.634
CDS	Rv1490	-	46.6841	77.474	119.624	30.4615	24.6862	26.307	48.1559	86.6616	133.074	31.4316	34.1473	45.297
CDS	Rv1491c	-	85.6895	138.462	118.587	25.485	26.8796	33.7531	55.3559	-	-	46.0671	38.3995	40.354
CDS	Rv1492	mutA	21.1608	18.808	19.9329	96.0435	92.0672	117.9	202.567	192.735	221.57	225.757	220.1	225.445
CDS	Rv1493	mutB	54.0635	59.5142	50.7431	95.7178	92.729	90.5791	93.1612	222.74	163.551	158.25	180.517	163.869
CDS	Rv1494	mazE4	221.592	181.107	142.489	110.77	160.058	129.185	254.723	-	169.388	197.243	218.462	205.839
CDS	Rv1495	mazF4	141.921	198.962	137.255	115.933	146.453	126.359	341.944	-	290.47	226.788	306.065	249.015
CDS	Rv1496	-	89.8992	118.278	77.6249	36.1349	44.5148	45.3158	188.067	322.33	193.615	166.738	154.618	171.988
CDS	Rv1497	lipL	88.1278	80.8495	64.1712	74.9326	68.5571	70.5928	189.888	188.297	182.555	123.498	100.862	103.342
CDS	Rv1498c	-	286.193	308.663	374.291	112.254	182.445	155.546	153.014	183.577	281.892	219.72	199.706	183.911
CDS	Rv1498A	-	1214.91	647.305	924.688	393.376	450.379	407.374	857.669	-	482.595	198.623	288.322	228.063
CDS	Rv1499	-	8.47779	6.80925	6.00667	2.95956	4.50376	3.78139	-	-	-	18.0633	-	-
CDS	Rv1500	-	218.27	255.958	406.039	110.228	133.74	114.079	64.6268	-	-	28.9725	16.9884	19.1969
CDS	Rv1501	-	1114.1	244.871	298.759	337.733	453.036	415.977	242.764	98.5443	124.617	225.17	203.263	290.848
CDS	Rv1502	-	375.637	440.947	616.944	165.09	166.755	129.805	151.69	215.986	147.946	118.811	111.161	86.7085
CDS	Rv1503c	-	34.891	46.307	47.9876	54.5963	88.5345	72.2497	95.7112	-	392.064	125.567	131.016	86.4281
CDS	Rv1504c	-	7.04124	28.38	40.709	6.29265	10.6732	8.50387	-	-	-	-	16.1975	-
CDS	Rv1505c	-	75.2633	66.6869	126.543	11.6905	23.1812	15.4938	26.2906	-	-	-	8.75393	16.3217
CDS	Rv1506c	-	389.716	257.211	291.66	42.8757	76.4798	62.052	97.9062	-	-	36.9729	27.1664	11.8406
CDS	Rv1507c	-	854.464	439.923	514.593	319.983	435.529	275.013	150.935	-	-	70.9313	68.4045	92.2832
CDS	Rv1507A	-	3.35404	5.87764	12.3573	3.27846	2.85089	3.22219	-	-	-	-	11.5733	15.6934
CDS	Rv1508c	-	108.94	127.499	148.835	24.8807	35.9695	30.7601	33.0423	44.9721	-	14.8431	14.5615	15.3575
CDS	Rv1508A	-	90.1019	80.3088	118.872	31.2372	37.7976	29.102	-	-	-	45.3934	21.4415	32.709
CDS	Rv1509	-	34.1501	51.7351	65.6684	27.0076	37.7082	27.201	35.7206	-	-	54.7903	50.6589	49.28
CDS	Rv1510	-	28.1613	33.4062	28.7321	28.1318	26.0543	28.0056	118.531	74.7965	110.35	68.8377	44.1013	52.4528
CDS	Rv1511	gmdA	343.634	281.085	271.814	39.6477	53.2019	46.8965	123.17	-	-	32.1574	36.075	31.8608
CDS	Rv1512	epiA	275.08	173.325	143.736	38.6956	39.3189	31.2145	46.9591	83.5794	-	26.5244	27.0621	19.3675
CDS	Rv1513	-	230.022	239.967	261.631	45.1181	38.7434	40.3844	57.4006	-	-	19.6694	30.527	33.7456
CDS	Rv1514c	-	41.7488	51.2752	62.4968	2.69064	4.24618	2.49755	-	-	-	-	11.0813	12.5218
CDS	Rv1515c	-	111.719	113.012	133.407	17.3531	20.9391	16.7968	19.5126	-	-	12.6086	18.4083	24.2275
CDS	Rv1516c	-	64.3095	71.7159	84.7381	18.4266	26.7395	26.3631	-	-	-	16.2697	21.1337	24.4238
CDS	Rv1517	-	37.5398	23.8632	26.2847	4.31693	4.92702	7.12189	-	-	-	9.40993	8.88952	12.9152
CDS	Rv1518	-	14.0737	18.754	23.4329	5.65001	5.7943	6.51877	-	-	-	13.9221	17.199	8.23125
CDS	Rv1519	-	36.5848	18.3176	14.2195	13.1365	12.2165	7.31623	-	-	-	26.7256	18.034	33.013
CDS	Rv1520	-	75.432	63.0141	78.6158	68.1826	81.639	66.6782	70.6054	-	-	35.5509	34.5177	33.2069
CDS	Rv1521	fadD25	232.845	252.281	319.209	83.2807	89.9148	87.4049	97.8503	73.9279	93.4873	48.6826	42.6656	52.4072
CDS	Rv1522c	mmpL12	48.7978	51.7809	59.2104	16.2989	19.8529	17.7018	26.4282	-	-	29.5569	23.9736	18.3576
CDS	Rv1523	-	39.899	56.9275	67.846	13.1004	12.2593	11.7655	-	-	-	12.8009	6.51159	10.4065
CDS	Rv1524	-	56.2812	85.9526	66.1082	9.27931	6.96441	5.95594	22.4865	-	41.1214	15.6861	11.6989	10.3114
CDS	Rv1525	wbbL2	50.1468	91.3299	86.49	16.2056	17.7347	10.3233	26.726	-	-	13.0831	22.2473	25.1394
CDS	Rv1526c	-	24.6033	21.1725	16.0622	55.5824	74.734	59.7836	103.807	-	55.9509	80.2364	75.799	80.9419
CDS	Rv1527c	pks5	18.0016	33.9997	32.6514	24.7647	20.7887	23.6442	46.4304	33.2521	50.1362	66.0765	65.1829	68.3186
CDS	Rv1528c	papA4	32.8138	20.3244	17.3166	155	223.731	164.452	140.71	-	102.928	57.8606	62.4694	73.4581
CDS	Rv1529	fadD24	179.545	95.2335	86.9577	61.9172	80.9382	62.8345	55.8188	-	40.8307	87.2445	81.3133	105.198
CDS	Rv1530	adh	213.88	76.3907	52.0179	25.6298	25.0809	24.2453	50.722	-	-	14.8979	25.5092	22.3645
CDS	Rv1531	-	402.396	268.571	333.678	67.4278	79.385	70.3611	98.8452	-	-	32.6616	15.4276	34.8665
CDS	Rv1532c	-	25.9152	25.5454	24.2371	37.4541	89.9001	78.6906	-	-	-	42.5956	24.591	56.8388
CDS	Rv1533	-	194.606	132.258	105.214	142.143	143.622	153.673	121.002	172.291	118.015	205.952	223.832	235.517
CDS	Rv1534	-	91.7885	107.719	108.056	18.7908	21.3582	24.2823	51.6492	-	-	21.2384	24.3632	24.7773
CDS	Rv1535	-	2890.44	7437.07	7935.76	14722.8	13827	17316.2	2059.47	2056.9	2210.94	2772.1	3071.02	3277.92
CDS	Rv1536	ileS	689.859	1034.21	1220.8	2467.83	2130.29	3092.63	572.891	859.533	906.877	910.356	863.425	890.417
CDS	Rv1537	dinX	13.7457	24.2652	26.4674	37.7675	30.4978	37.036	125.688	302.448	286.851	226.669	201.579	217.774
CDS	Rv1538c	ansA	64.8436	58.3246	33.1765	24.0389	27.9849	27.7608	53.5202	-	-	46.1114	52.4715	53.3635
CDS	Rv1539	lspA	236.783	398.732	387.695	159.25	143.97	150.804	212.79	239.521	286.065	167.23	132.449	168.781
CDS	Rv1540	-	231.078	181.453	190.53	78.6118	91.4315	87.389	222.789	87.3702	143.632	192.983	200.123	179.016
CDS	Rv1541c	lprI	82.979	45.2857	68.5348	27.0143	25.7942	23.427	-	-	-	15.5872	13.0891	21.6313
CDS	Rv1542c	glbN	39.0909	27.6416	23.3235	4.5967	7.57803	7.62378	-	-	-	32.5642	37.8625	19.2531
CDS	Rv1543	-	355.796	404.049	460.872	364.978	291.521	310.26	85.2842	-	-	100.198	122.107	132.846
CDS	Rv1544	-	359.967	291.779	342.373	181.306	133.116	168.967	148.052	-	-	67.7863	56.7879	86.0155
CDS	Rv1545	-	127.584	329.942	431.793	61.2303	44.4834	45.8994	169.441	-	-	36.1948	34.193	60.855
CDS	Rv1546	-	117.43	306.963	285.104	45.9137	38.8166	41.0965	56.7901	-	-	33.3605	40.5199	48.0769
CDS	Rv1547	dnaE1	398.747	357.98	382.344	59.989	83.1858	68.7641	95.4347	45.5289	54.6959	46.2364	48.3203	49.9746
CDS	Rv1548c	PPE21	22.9253	20.9343	20.1961	38.415	53.9392	44.5789	60.1094	63.5794	65.3257	111.984	110.08	118.251
CDS	Rv1549	-	2.66774	9.81744	5.44362	6.70534	5.89562	7.68861	39.8101	-	-	23.3858	22.0925	20.5957
CDS	Rv1550	fadD11	1.96744	5.60261	4.73949	4.12095	3.83235	3.51018	-	-	-	17.9655	22.6292	23.5892
CDS	Rv1551	plsB1	8.89524	10.0398	7.43475	2.52634	2.24262	1.80015	22.4986	-	-	7.70958	8.8439	5.8198
CDS	Rv1552	frdA	4.97806	2.11055	2.73062	5.11255	5.08437	4.76033	-	-	29.2148	8.21152	11.6361	14.088
CDS	Rv1553	frdB	8.32566	5.63702	6.43514	5.70721	5.87044	5.76506	-	-	-	12.4404	7.83495	-
CDS	Rv1554	frdC	25.8982	11.6702	13.8406	4.9596	7.23288	7.00705	-	-	-	-	-	-
CDS	Rv1555	frdD	26.8501	13.0701	30.4381	3.12442	4.27917	5.52741	-	-	-	-	-	18.3211
CDS	Rv1556	-	58.7334	51.8676	53.4752	34.0972	45.0089	55.5994	-	-	-	23.6486	23.9365	19.4748
CDS	Rv1557	mmpL6	42.1888	69.3887	82.5608	81.7523	94.8085	73.8473	41.0336	-	-	51.6526	63.4348	60.3777
CDS	Rv1558	-	417.988	477.275	396.656	219.735	264.855	233.354	235.201	-	114.697	151.981	167.506	176.99
CDS	Rv1559	ilvA	181.491	334.866	321.598	86.995	93.3563	100.59	127.496	100.425	142.869	101.189	79.786	95.6866
CDS	Rv1560	vapB11	540.433	292.707	346.535	146.968	251.607	224.634	272.675	-	-	169.601	151.32	162.945
CDS	Rv1561	vapC11	28.5356	95.7432	142.019	55.3965	93.0264	77.3701	77.8957	-	-	96.6015	81.6528	80.5985
CDS	Rv1562c	treZ	33.7352	27.296	29.3686	4.32755	8.0947	8.57299	16.0581	-	-	18.8662	18.3797	20.3915
CDS	Rv1563c	treY	91.6865	60.2789	55.7854	27.0759	31.4227	28.9799	56.3239	-	26.7245	78.6925	78.5644	76.0338
CDS	Rv1564c	treX	86.497	96.7277	108.214	26.4416	32.5933	32.0837	62.9882	-	28.3539	34.6295	29.5774	43.2972
CDS	Rv1565c	-	112.523	119.077	119.915	53.5949	76.7277	81.3395	44.7265	59.1356	46.7383	53.0169	53.6307	52.2885
CDS	Rv1566c	-	84.1102	268.089	309.542	66.7252	67.0891	79.1308	30.3178	-	118.278	48.9767	35.0516	72.7207
CDS	Rv1567c	-	53.4638	131.861	205.394	19.9082	47.337	35.0567	-	-	-	61.4769	92.2399	34.7437
CDS	Rv1568	bioA	65.7443	77.3076	63.7266	35.8844	40.9557	39.7651	85.2192	147.884	38.9605	57.8827	66.5046	63.8776
CDS	Rv1569	bioF1	83.6269	115.964	53.9959	67.8311	63.819	66.7665	45.2153	-	70.5587	58.4342	59.3846	55.2904
CDS	Rv1570	bioD	74.0165	102.534	60.4695	56.4701	48.9422	52.7768	82.2741	-	-	64.9443	85.6083	74.0041
CDS	Rv1571	-	45.2982	46.9509	32.8774	12.4964	9.39094	8.87028	-	-	-	10.0887	34.3106	27.1397
CDS	Rv1572c	-	-	-	-	36.2432	24.1298	24.4895	-	-	-	256.757	307.861	351.045
CDS	Rv1573	-	5.48644	10.2154	11.6617	5.17129	7.57803	5.64725	51.1705	-	-	27.5544	35.4961	-
CDS	Rv1574	-	-	-	-	38.4099	46.5443	31.0394	-	-	-	55.8166	17.5766	32.1757
CDS	Rv1575	-	7.86095	3.17898	5.1412	21.2783	31.6096	28.382	-	-	-	37.5472	16.6921	36.0737
CDS	Rv1576c	-	70.1399	68.7083	73.1798	1341.89	1038.96	1332.83	1142.39	1464.5	1294.87	1691.31	1392.16	1545.79
CDS	Rv1577c	-	33.5655	98.8377	123.509	1609.42	1789.81	1887.41	260.025	1361.61	1301.4	1221.98	1034.78	1204.92
CDS	Rv1578c	-	46.6639	16.25	12.2076	292.221	247.39	241.39	119.035	-	-	131.11	117.666	104.97
CDS	Rv1579c	-	50.1468	21.9694	24.3634	18.0062	14.4618	17.6971	-	-	-	58.8741	37.0788	69.1333
CDS	Rv1580c	-	20.675	19.0213	28.1254	-	6.80973	8.08678	-	-	-	-	-	-
CDS	Rv1581c	-	6.40664	4.36607	12.1046	-	1.96645	6.15478	-	-	-	-	-	-
CDS	Rv1582c	-	6.95499	8.35746	8.78545	7.65846	8.14963	7.93608	17.2979	-	36.152	37.0165	35.655	35.5638
CDS	Rv1583c	-	9.3487	6.93116	7.33705	27.1129	20.4769	21.0219	71.5427	-	-	76.1733	96.7746	83.2782
CDS	Rv1584c	-	62.3431	150.498	144.954	190.81	362.825	336.305	142.398	-	-	348.538	346.823	383.973
CDS	Rv1585c	-	26.7531	34.9225	30.6375	24.7017	23.8999	23.8281	54.3169	-	-	47.8614	43.3306	28.7394
CDS	Rv1586c	-	20.5547	33.2225	25.7899	24.578	23.5353	27.1962	19.8532	-	-	45.921	48.2015	41.3176
CDS	Rv1587c	-	23.2978	34.492	25.9557	36.3468	37.0449	37.3767	-	-	-	88.0308	66.5299	62.0224
CDS	Rv1588c	-	-	-	-	-	-	-	-	-	-	-	-	-
CDS	Rv1589	bioB	625.351	454.929	396.999	136.093	175.092	162.672	436.665	339.353	195.062	211.475	227.527	219.167
CDS	Rv1590	-	255.297	378.319	258.071	69.9843	72.9998	77.0176	204.825	338.514	-	133.213	125.845	115.599
CDS	Rv1591	-	279.066	258.227	190.533	39.6768	34.2326	44.0443	163.002	194.658	-	105.019	90.4573	97.9302
CDS	Rv1592c	-	149.403	120.795	100.978	101.968	145.272	153.264	112.206	96.6028	-	143.324	150.602	141.381
CDS	Rv1593c	-	51.0877	39.5582	37.0383	58.7293	87.8576	82.8316	123.121	-	86.4593	147.545	176.281	166.77
CDS	Rv1594	nadA	820.22	630.372	677.315	362.018	448.096	400.61	303.332	370.203	321.853	307.423	328.342	336.745
CDS	Rv1595	nadB	591.313	556.553	357.315	288.412	200.84	215.741	247.394	153.326	200.355	213.45	194.904	210.06
CDS	Rv1596	nadC	1519.09	901.827	694.601	370.277	336.607	335.148	493.693	264.333	298.454	299.599	294.351	321.231
CDS	Rv1597	-	205.135	280.824	228.342	91.3731	112.484	109.812	59.9689	149.428	107.979	170.719	131.838	166.623
CDS	Rv1598c	-	371.706	250.577	268.22	877.395	1099.4	944.502	1944.48	1183.97	973.194	420.83	470.915	442.821
CDS	Rv1599	hisD	271.138	249.554	157.682	356.415	302.79	382.406	531.406	565.596	497.557	448.739	429.82	426.629
CDS	Rv1600	hisC1	571.224	311.308	318.615	570.593	593.261	637.437	410.29	269.21	331.478	569.271	564.125	571.987
CDS	Rv1601	hisB	270.058	277.557	284.458	165.13	230.302	266.891	132.784	256.028	291.39	242.131	211.853	181.107
CDS	Rv1602	hisH	388.664	366.378	433.403	98.0321	80.1805	91.3078	124.075	208.787	264.026	87.7942	84.5037	85.9402
CDS	Rv1603	hisA	540.995	363.707	301.67	178.044	130.769	132.419	289.411	219.552	208.23	188.126	179.038	178.065
CDS	Rv1604	impA	187.338	202.376	209.035	80.3644	54.1575	64.4426	55.9809	119.564	151.197	134.07	130.24	131.239
CDS	Rv1605	hisF	199.242	240.542	194.706	108.842	77.0126	84.9162	274.332	241.808	178.374	159.873	192.112	188.005
CDS	Rv1606	hisI	344.385	251.341	206.685	63.8173	58.8889	55.7157	211.613	279.786	176.905	94.7113	109.046	85.3073
CDS	Rv1607	chaA	44.9576	74.0024	52.1437	20.0309	23.4692	26.8557	42.0115	119.637	85.1009	60.7483	60.0788	58.3643
CDS	Rv1608c	bcpB	180.586	348.849	486.375	136.576	198.823	177.146	52.7512	-	-	30.9879	43.9112	46.7842
CDS	Rv1609	trpE	368.618	287.062	233.513	94.9923	97.2188	98.1419	135.354	104.393	66.0066	111.316	83.8777	99.9453
CDS	Rv1610	-	201.241	158.904	111.586	28.9894	29.5791	34.3867	103.861	-	-	40.6743	35.6802	36.2868
CDS	Rv1611	trpC	924.32	935.487	935.22	101.663	95.1031	77.8395	200.908	-	87.5515	32.6439	51.0022	47.0441
CDS	Rv1612	trpB	378.635	461.546	454.458	30.5949	25.7526	20.1092	79.4693	-	-	24.1751	17.3255	21.6246
CDS	Rv1613	trpA	258.672	307.964	247.309	17.1173	9.8602	8.55433	55.9809	-	-	8.85367	11.9486	10.9366
CDS	Rv1614	lgt	399.572	356.94	302.318	65.6812	73.7312	51.8735	114.4	69.0511	36.3834	55.5149	77.977	63.8631
CDS	Rv1615	-	283.097	558.254	732.41	188.465	229.63	226.012	111.257	-	302.28	91.0319	77.1772	78.4891
CDS	Rv1616	-	197.815	305.178	434.883	92.3382	134.662	125.658	175.711	-	179.942	131.604	168.205	121.481
CDS	Rv1617	pykA	723.176	618.534	561.416	249.37	219.617	239.13	246.59	239.634	245.314	170.205	174.477	166.309
CDS	Rv1618	tesB1	584.805	725.456	785.577	87.2328	93.6655	115.127	127.926	215.268	90.7407	88.8116	90.3538	83.1383
CDS	Rv1619	-	132.081	98.1079	67.0831	88.6264	93.0766	85.3534	88.9794	66.7715	105.547	69.9282	84.0775	75.3274
CDS	Rv1620c	cydC	38.3575	13.529	8.56767	7.48957	7.66732	7.36101	14.1483	-	-	13.0604	18.5072	15.97
CDS	Rv1621c	cydD	61.4582	45.9125	35.9429	15.7748	18.7591	18.2831	33.1331	-	51.7044	25.9514	15.9355	26.8029
CDS	Rv1622c	cydB	121.664	88.8357	90.5691	29.6741	23.4978	26.4932	26.8973	-	-	24.6881	27.0544	20.8729
CDS	Rv1623c	cydA	89.7383	100.273	136.515	43.656	46.7501	52.362	71.9969	122.162	-	29.6054	31.9636	43.3426
CDS	Rv1624c	-	52.6913	112.903	148.245	60.6009	83.0594	77.9022	41.6977	-	-	50.7389	62.8086	50.4287
CDS	Rv1625c	cya	113.655	122.723	152.672	168.146	189.575	164.825	94.5751	85.099	84.5539	78.7052	72.8946	68.2031
CDS	Rv1626	-	777.917	856.908	898.918	235.963	298.556	232.1	266.357	157.351	149.237	78.2338	80.1971	67.1674
CDS	Rv1627c	-	902.895	295.319	272.709	696.017	755.48	749.716	758.379	522.399	643.673	559.423	578.281	559.523
CDS	Rv1628c	-	231.931	234.83	224.946	707.702	697.285	616.096	569.719	527.282	479.253	635.878	705.44	675.23
CDS	Rv1629	polA	59.1576	72.2592	58.4892	13.9751	16.4675	16.0813	18.0373	-	-	21.9482	18.5895	19.9962
CDS	Rv1630	rpsA	1277.86	1416.51	1521.09	357.203	401.337	428.864	413.79	257.552	332.774	206.827	226.275	187.101
CDS	Rv1631	coaE	248.533	343.671	286.566	180.297	157.216	170.198	205.853	264.611	192.407	232.613	262.588	224.291
CDS	Rv1632c	-	87.5911	57.8388	42.0928	30.3118	42.8904	35.5407	94.7174	-	-	41.7302	48.1829	22.2736
CDS	Rv1633	uvrB	135.224	157.156	131.623	184.778	202.825	215.851	183.507	185.278	219.654	219.027	214.32	219.847
CDS	Rv1634	-	133.734	130.585	120.969	79.5814	83.8187	81.6516	192.748	160.094	144.608	147.34	170.047	151.32
CDS	Rv1635c	-	34.1794	65.2072	69.5724	36.6773	34.5977	36.8102	60.7203	58.1352	36.7581	52.2738	41.2492	50.2223
CDS	Rv1636	-	1634.04	1176.42	1189.89	588.417	618.411	575.949	731.118	514.849	302.28	333.784	330.759	334.14
CDS	Rv1637c	-	468.87	189.588	177.643	72.3951	96.0212	94.1895	220.192	-	64.4271	62.0872	46.4341	45.9807
CDS	Rv1638	uvrA	406.449	392.944	357.533	292.014	322.113	328.818	390.647	377.075	354.124	362.521	357.102	356.748
CDS	Rv1638A	-	746.167	411.258	379.528	107.249	138.796	130.183	163.268	-	-	51.9507	60.4033	57.5907
CDS	Rv1639c	-	382.436	367.292	392.855	151.067	191.289	175.111	142.818	165.224	153.221	110.463	118.884	122.92
CDS	Rv1640c	lysX	87.5191	87.4694	92.011	67.5002	66.3736	67.3287	54.6662	50.5943	66.8884	45.8337	46.3326	48.5227
CDS	Rv1641	infC	1231.62	1931.47	2438.86	1218.01	864.744	1172.61	543.281	481.417	676.431	346.303	396.109	368.593
CDS	Rv1642	rpmI	1588.52	1592.52	1136.18	2800.26	2319.16	2725.93	594.791	917.478	474.635	1185.84	1145.27	1037.58
CDS	Rv1643	rplT	961.361	1526.36	1681.45	3135.22	2985.96	2904.04	485.396	831.926	736.423	868.616	853.002	996.867
CDS	Rv1644	tsnR	346.621	507.865	311.825	869.119	625.158	819.411	514.213	537.986	418.661	567.36	558.315	623.325
CDS	Rv1645c	-	121.8	70.2917	109.222	119.242	148.553	136.618	152.461	153.374	223.046	91.5075	79.0896	83.2399
CDS	Rv1646	PE17	244.373	254.037	296.01	551.795	689.624	675.234	476.475	434.039	504.964	483.76	464.293	473.245
CDS	Rv1647	-	137.038	150.416	143.439	379.409	341.706	393.248	386.472	357.685	312.315	525.405	564.775	569.182
CDS	Rv1648	-	212.804	239.646	231.354	128.313	138.255	168.769	264.635	421.588	393.501	384.816	379.183	358.696
CDS	Rv1649	pheS	177.486	207.673	200.582	60.2168	42.2038	50.7123	180.802	315.726	229.574	221.437	189.313	197.344
CDS	Rv1650	pheT	147.183	156.414	128.779	30.5925	21.1459	25.5665	154.161	155.649	131.219	119.785	121.327	126.158
CDS	Rv1651c	PE_PGRS30	21.5865	19.4012	17.3293	38.6555	25.3568	30.8208	71.4307	58.646	47.1941	47.0368	37.0828	38.6886
CDS	Rv1652	argC	131.554	107.816	77.2783	295.923	336.361	320.607	575.063	764.696	454.497	862.974	923.459	942.887
CDS	Rv1653	argJ	210.769	144.9	98.462	236.357	137.07	213.228	593.336	586.46	412.949	390.845	475.523	423.461
CDS	Rv1654	argB	158.72	130.153	134.677	128.983	89.422	129.126	316.439	420.998	428.221	310.199	384.14	293.561
CDS	Rv1655	argD	80.2369	100.024	64.8381	130.922	84.7533	116.732	157.087	390.389	280.885	260.601	300.27	292.24
CDS	Rv1656	argF	140.133	93.9573	75.1127	55.8962	50.2986	69.2354	212.148	140.247	232.775	199.174	186.057	208.462
CDS	Rv1657	argR	144.984	91.908	69.1049	82.3613	62.784	75.2948	143.417	-	-	190.562	200.867	227.408
CDS	Rv1658	argG	250.852	188.28	157.911	57.3194	63.3468	68.8223	201.73	-	119.761	127.09	151.699	129.528
CDS	Rv1659	argH	59.1434	59.6734	31.4916	22.5237	13.541	16.3158	89.1497	68.7577	79.7034	61.8252	62.5288	72.6763
CDS	Rv1660	pks10	237.188	219.9	228.926	665.666	788.8	859.153	477.865	411.768	414.641	1064.78	1049.78	953.241
CDS	Rv1661	pks7	30.0131	31.2019	27.279	28.8384	21.8115	24.5328	82.2096	73.5499	94.6128	75.4977	69.6496	63.8739
CDS	Rv1662	pks8	28.4221	35.2032	35.0046	25.5768	13.4338	14.8082	30.5448	33.6543	34.0466	16.6614	17.9597	18.0598
CDS	Rv1663	pks17	58.1752	72.2122	73.8757	58.4266	55.0745	52.2033	34.781	-	67.8449	59.2515	36.0297	54.3089
CDS	Rv1664	pks9	45.4972	44.7067	41.3451	36.5756	39.7093	33.0659	29.7782	42.4002	50.267	30.2759	23.5168	29.4109
CDS	Rv1665	pks11	284.625	222.222	253.261	462.502	420.614	423.685	217.511	228.76	289.284	217.795	180.146	197.158
CDS	Rv1666c	cyp139	43.9616	19.641	19.6137	14.7694	15.3074	12.2758	-	-	-	36.5659	30.789	38.1858
CDS	Rv1667c	-	114.108	49.4251	43.2002	39.3236	41.6328	40.7761	74.9665	-	-	55.0473	62.4036	77.0639
CDS	Rv1668c	-	69.1633	46.4976	39.3453	19.1752	19.5603	27.4407	40.6587	-	-	33.0706	32.1095	43.2463
CDS	Rv1669	-	48.1579	28.5845	38.3033	29.2849	34.4965	39.9753	96.5925	-	-	36.8822	72.365	65.4179
CDS	Rv1670	-	295.766	236.431	208.063	552.631	607.313	520.792	292.227	-	147.421	310.772	282.401	264.453
CDS	Rv1671	-	71.7296	142.669	202.474	97.9584	95.7217	90.961	89.2003	288.946	234.896	47.1594	47.0263	57.8943
CDS	Rv1672c	-	61.4751	66.8219	58.554	35.2221	29.8974	33.2258	-	-	-	9.25944	10.2052	8.15472
CDS	Rv1673c	-	22.0238	26.9634	38.9892	38.9265	49.877	45.3385	-	-	-	35.2627	30.1895	35.9962
CDS	Rv1674c	-	13.2875	6.76018	13.1195	21.547	21.8597	20.2948	53.3026	-	-	14.0903	16.2691	10.529
CDS	Rv1675c	cmr	10.3431	18.1254	19.5421	8.34483	5.53541	6.62436	-	-	-	-	10.5747	6.72153
CDS	Rv1676	-	294.76	504.641	476.094	104.74	125.611	112.644	89.403	-	72.6635	84.613	85.4462	68.678
CDS	Rv1677	dsbF	578.78	723.378	892.57	85.1187	87.1171	84.2913	127.615	-	93.3487	46.8534	54.8851	48.6158
CDS	Rv1678	-	110.041	164.429	124.569	37.6094	25.238	30.4181	58.1483	-	-	37.5741	26.891	62.3537
CDS	Rv1679	fadE16	64.4632	100.219	73.7883	34.465	29.262	22.6167	31.1922	-	54.7601	48.557	34.6201	68.6567
CDS	Rv1680	-	99.3003	80.7284	106.187	9.43467	8.55641	13.7686	25.461	-	-	12.4639	30.614	23.9495
CDS	Rv1681	moeX	59.8075	65.0698	54.4645	11.6366	9.81777	9.56958	-	-	-	36.2358	43.0343	38.7924
CDS	Rv1682	-	47.5277	33.3152	42.7555	12.8452	16.8108	13.6347	22.8788	-	-	22.3997	24.335	13.9884
CDS	Rv1683	-	329.747	338.134	305.309	165.197	146.735	156.417	94.441	86.3273	102.344	110.613	112.907	120.749
CDS	Rv1684	-	258.585	358.558	213.451	77.8258	56.8157	68.7376	109.27	-	-	68.7741	51.9765	83.6951
CDS	Rv1685c	-	50.5492	47.0596	49.1178	35.167	28.3884	30.1035	-	-	98.5331	41.2129	37.3763	34.8441
CDS	Rv1686c	-	23.983	29.3471	39.3755	21.8259	23.6363	25.3669	-	-	-	15.1033	9.98764	14.5106
CDS	Rv1687c	-	21.6292	31.1578	41.143	18.7359	24.7724	24.6027	-	-	-	20.0853	20.2394	20.5835
CDS	Rv1688	mpg	46.4799	40.7258	25.0412	13.1092	14.0818	14.5895	45.7827	-	-	18.4898	14.2914	14.5343
CDS	Rv1689	tyrS	322.894	198.218	179.018	28.2919	22.5117	22.0814	63.1263	-	-	18.5413	16.7543	21.6862
ncRNA	RVnc0010	G2	25.8982	106.977	75.4944	72.3275	194.187	174.668	-	-	-	40.5405	-	21.6386
CDS	Rv1690	lprJ	97.6422	166.606	151.055	42.4415	41.8093	35.9699	-	-	-	-	20.2659	30.9155
CDS	Rv1691	-	563.856	222.782	193.287	400.362	361.916	296.657	195.292	-	-	199.396	267.071	238.807
CDS	Rv1692	-	162.189	175.084	158.175	244.684	198.171	182.436	85.6861	-	77.1424	137.453	145.397	121.829
CDS	Rv1693	-	452.125	496.942	562.348	270.383	270.572	275.608	139.071	-	-	145.884	275.633	190.617
CDS	Rv1694	tlyA	135.706	185.542	139.406	64.5948	56.414	54.7243	104.119	100.378	63.4678	63.7113	65.0028	45.2961
CDS	Rv1695	ppnK	112.411	162.29	159.032	45.6869	34.9566	39.2585	71.9787	-	121.93	64.5369	67.2747	70.5564
CDS	Rv1696	recN	71.2918	83.0087	72.14	36.346	38.1274	37.1011	79.3341	55.0685	116.064	71.0704	63.838	83.3927
CDS	Rv1697	-	790.447	1249.8	1540.87	154.993	131.237	136.158	133.234	-	43.3151	30.4368	32.0397	27.5714
CDS	Rv1698	mctB	276.117	483.347	609.82	84.8491	76.1431	87.1943	74.0816	-	-	31.5506	31.8613	26.1314
CDS	Rv1699	pyrG	397.646	397.413	430.59	227.148	287.105	254.099	67.5489	82.7436	116.262	77.6105	63.9468	72.3221
CDS	Rv1700	-	794.345	412.859	297.009	668.929	597.499	535.917	202.054	129.863	229.91	178.04	183.767	205.897
CDS	Rv1701	-	233.064	239.784	226.537	48.8799	33.166	35.4116	74.7947	-	76.5958	47.2322	30.0926	33.7701
CDS	Rv1702c	-	10.7195	11.9212	9.46447	5.52683	11.8273	11.6278	46.1435	-	-	17.3179	16.3601	24.5957
CDS	Rv1703c	-	499.929	743.289	709.903	254.747	395.868	308.062	183.722	137.127	156.066	125.332	139.779	142.155
CDS	Rv1704c	cycA	275.119	158.445	137.427	41.8967	52.8804	40.6923	83.7521	-	36.7581	34.4392	38.9253	37.8144
CDS	Rv1705c	PPE22	18.7129	17.674	9.91802	15.0674	18.0231	20.5121	30.2217	-	53.0563	32.8435	31.8657	37.5244
CDS	Rv1706c	PPE23	22.7984	26.6347	20.5952	20.4939	23.1632	21.4133	53.1585	-	-	26.0226	28.6807	29.1683
CDS	Rv1706A	-	72.3997	-	-	-	3.22005	3.46612	-	-	-	-	-	-
CDS	Rv1707	-	393.074	443.299	417.546	203.955	246.898	224.718	213.152	221.657	210.226	363.68	350.877	339.27
CDS	Rv1708	-	191.179	184.263	163.045	49.0383	70.4373	67.2087	95.0972	203.108	96.3171	133.213	124.831	122.824
CDS	Rv1709	scpA	100.229	102.262	88.0768	25.3616	29.0173	24.0954	62.7389	116.131	110.143	111.794	135.785	134.553
CDS	Rv1710	scpB	142.411	150.304	150.663	59.3189	85.4552	80.6216	135.841	-	132.488	162.551	161.937	147.653
CDS	Rv1711	-	135.806	115.769	125.791	38.8524	34.9584	36.9732	173.917	148.255	160.697	185.51	182.87	202.769
CDS	Rv1712	cmk	196.257	92.9232	77.3854	29.2774	30.3067	35.1321	90.9533	116.915	162.632	133.573	126.186	122.627
CDS	Rv1713	engA	55.7913	80.7658	59.4656	8.46804	10.0514	11.735	67.8717	-	117.682	71.6186	81.6079	61.005
CDS	Rv1714	-	9.0033	32.7686	25.3198	27.8519	19.1317	24.665	60.2871	179.346	125.998	72.0942	64.5225	75.3407
CDS	Rv1715	fadB3	8.3062	12.669	4.18496	24.7437	14.3164	17.4793	72.6875	106.221	-	91.0165	75.3678	61.5351
CDS	Rv1716	-	17.2773	19.2941	14.9776	15.0431	11.734	16.4587	29.4898	97.4757	123.265	81.6671	73.6438	76.0845
CDS	Rv1717	-	22.4944	19.0058	6.83045	28.2697	15.8764	22.4922	59.9426	-	-	88.0308	80.3903	107.13
CDS	Rv1718	-	107.247	43.6721	39.1623	40.0315	34.6958	23.2103	55.5702	-	-	89.1429	105.563	89.2632
CDS	Rv1719	-	31.7636	43.3284	42.9643	28.7294	18.4082	19.6168	40.3978	-	-	48.7804	57.292	62.0659
CDS	Rv1720c	vapC12	23.1305	37.3673	34.4156	21.8018	24.115	18.7492	-	-	-	31.682	22.4474	32.9752
CDS	Rv1721c	vapB12	85.4689	52.0961	77.9333	56.0413	96.8632	68.8492	154.037	-	-	113.109	81.2085	121.71
CDS	Rv1722	-	80.5267	110.734	107.934	26.8283	31.566	28.3961	49.4809	65.4217	68.9422	53.2891	54.2648	53.1925
CDS	Rv1723	-	25.2544	21.3377	14.9536	4.1562	6.89974	6.12729	16.8243	-	-	42.8271	27.2317	30.8597
CDS	Rv1724c	-	101.332	78.2037	93.5722	35.4215	58.1813	49.7335	-	-	-	46.5716	83.3608	65.9384
CDS	Rv1725c	-	52.6718	46.8452	32.3244	91.2461	79.0213	71.7439	167.445	227.901	172.919	88.2375	71.0589	80.6054
CDS	Rv1726	-	4.06036	4.09136	3.79743	4.25236	4.22779	6.60341	20.1973	-	-	16.3138	18.9142	17.0984
ncRNA	RVnc0047	AS1726	318.317	361.422	263.874	124.458	100.898	109.216	131.949	-	-	106.578	109.837	88.4325
CDS	Rv1727	-	17.2958	8.2268	5.88211	12.4208	15.4363	13.6318	43.0168	-	-	16.2447	27.2823	22.5437
CDS	Rv1728c	-	177.472	143.343	143.439	27.5354	33.522	26.7621	77.1988	-	-	14.6718	32.7609	24.3477
CDS	Rv1729c	-	80.3372	101.385	86.1452	23.8595	34.5887	28.6336	-	-	-	15.3287	10.3436	11.5714
CDS	Rv1730c	-	73.3277	80.4315	87.4367	16.838	18.1981	14.6854	13.5093	-	-	6.61318	4.99795	6.98901
CDS	Rv1731	gabD2	266.001	286.747	310.048	145.8	117.618	135.039	58.4273	93.5917	98.628	87.7857	89.7897	84.3405
CDS	Rv1732c	-	154.444	223.442	158.795	58.0354	88.9706	104.994	44.6652	-	-	54.3499	65.5081	27.0088
CDS	Rv1733c	-	-	3.50845	-	-	1.98536	2.19814	-	-	-	13.0003	-	-
ncRNA	RVnc0036	MTS1338	5909.63	208.141	251.431	4723.8	1284.62	2367.27	320456	57330.8	67560	100896	96454	83114.2
CDS	Rv1734c	-	-	7.12644	-	-	1.2345	-	-	-	-	-	-	-
CDS	Rv1735c	-	19.8014	7.93146	-	-	1.68309	4.42576	-	-	-	-	11.713	-
CDS	Rv1736c	narX	11.6321	11.9537	5.12807	3.72983	3.38725	3.07455	12.5008	-	26.1262	7.34339	9.41487	8.56703
CDS	Rv1737c	narK2	5.92208	15.3593	10.0702	5.55709	5.13436	7.50984	-	-	-	13.8437	20.4344	13.3004
CDS	Rv1738	-	49.5035	27.7601	18.5192	14.9312	11.3609	9.78326	160.058	-	-	47.0118	-	38.2181
CDS	Rv1739c	-	30.425	42.1848	47.7563	8.26354	11.6516	10.5995	-	-	-	10.9908	6.34513	8.2129
CDS	Rv1740	vapB34	2090.28	163.86	151.108	416.712	587.916	490.378	874.163	-	-	188.934	173.909	190.828
CDS	Rv1741	vapC34	345.806	397.373	397.157	647.848	663.031	500.419	253.789	326.229	371.287	219.485	191.698	218.829
CDS	Rv1742	-	112.548	130.038	148.565	105.484	71.6674	72.5713	109.122	153.686	208.23	48.7733	71.0886	84.3465
CDS	Rv1743	pknE	160.769	136.374	143.721	54.5993	50.6468	46.7841	74.0467	57.1093	108.328	67.6629	55.36	60.3641
CDS	Rv1744c	-	34.3587	21.5037	19.0776	8.22477	9.98314	10.6819	43.5991	-	-	30.734	14.5171	19.6852
CDS	Rv1745c	idi	6.90295	9.2742	11.7381	10.7959	12.0282	12.3158	34.337	-	-	8.40447	20.6431	14.5343
CDS	Rv1746	pknF	102.051	84.0763	72.5556	38.3849	45.9614	46.5503	39.1234	67.8922	35.7728	61.047	54.2785	77.2816
CDS	Rv1747	-	251.081	234.038	203.993	49.4384	62.0506	57.9066	134.642	37.3838	82.7306	62.4837	53.0506	57.3719
CDS	Rv1748	-	57.3131	73.4732	66.716	73.8003	82.3911	71.9	38.267	-	125.963	59.0083	41.1451	45.894
CDS	Rv1749c	-	221.612	428.606	486.715	72.7467	77.0205	75.447	94.1647	-	91.8404	47.9402	59.2239	28.3439
CDS	Rv1750c	fadD1	371.27	160.804	169.051	112.631	138.494	129.968	133.477	-	38.4143	61.056	72.8581	64.2171
CDS	Rv1751	-	671.821	401.111	388.871	48.5822	35.7548	33.5913	116.386	-	37.0153	25.2669	27.3798	17.8495
CDS	Rv1752	-	352.571	307.278	248.117	38.8263	31.2722	36.8706	77.8764	-	-	18.2989	12.9652	30.7663
CDS	Rv1753c	PPE24	8.96192	10.351	10.9099	14.8465	14.3478	14.5078	7.59866	29.3027	33.3499	16.367	22.1385	24.6591
CDS	Rv1754c	-	25.1083	31.3245	37.6058	6.12984	7.59682	7.05155	-	-	-	14.5764	7.45888	11.6703
CDS	Rv1755c	plcD	-	1.46301	5.11067	1.95851	3.40617	2.33737	-	-	-	19.5159	5.76145	10.5469
CDS	Rv1756c	-	-	-	-	-	-	-	-	-	-	-	-	-
CDS	Rv1757c	-	-	-	-	-	-	-	-	-	-	-	-	-
CDS	Rv1758	cut1	-	-	-	6.29415	4.67508	5.74424	-	-	-	31.3596	37.0316	26.3628
CDS	Rv1759c	wag22	4.71366	2.42421	2.43945	13.7365	8.3615	11.9397	56.0687	29.4843	44.7421	53.1479	51.2693	53.5792
CDS	Rv1760	-	216.106	160.925	171.848	162.001	140.975	152.157	343.173	246.792	142.474	140.978	189.156	158.346
CDS	Rv1761c	-	50.6565	69.4728	61.1708	12.3019	20.4366	17.2293	63.9074	-	-	29.4968	43.0649	28.3392
CDS	Rv1762c	-	24.9779	47.836	57.036	9.56674	12.5869	12.9285	22.1869	-	-	18.2467	17.2375	11.2697
CDS	Rv1763	-	-	-	-	-	-	-	-	-	-	-	-	-
CDS	Rv1764	-	-	-	-	-	-	-	-	-	-	-	-	-
CDS	Rv1765c	-	-	-	-	-	-	-	-	-	-	-	-	-
CDS	Rv1765A	-	52.3126	90.527	122.313	167.646	268.735	159.384	-	-	-	171.967	225.634	238.649
CDS	Rv1766	-	67.9432	146.54	135.085	63.9309	69.301	53.3654	-	-	-	41.9974	50.4951	47.6854
CDS	Rv1767	-	32.8957	84.4113	71.9195	35.4356	51.0953	49.3387	136.36	-	-	105.849	62.1594	68.7131
CDS	Rv1768	PE_PGRS31	42.4194	38.6282	38.8997	56.1028	30.3256	37.4876	107.386	78.4637	71.6612	56.9955	66.9122	64.3282
CDS	Rv1769	-	330.907	419.267	399.34	85.4076	74.3992	75.7521	154.595	221.123	148.037	105.675	104.51	88.8366
CDS	Rv1770	-	519.068	448.296	408.605	155.894	156.297	148.447	157.703	100.659	103.424	91.8414	97.3245	105.884
CDS	Rv1771	-	287.084	376.07	446.528	60.2691	63.9314	66.0763	76.1324	75.4944	95.4683	40.7297	28.6692	38.3639
CDS	Rv1772	-	668.142	329.551	388.962	94.6869	101.825	103.857	157.405	-	-	39.628	34.3167	44.4183
CDS	Rv1773c	-	36.184	23.1179	15.3822	19.8949	25.0693	26.0712	32.8104	-	-	30.2876	37.7166	30.4217
CDS	Rv1774	-	125.902	73.9113	67.4379	178.795	163.643	219.269	117.425	84.5274	-	64.3807	65.8886	69.9541
CDS	Rv1775	-	332.054	196.976	220.946	422.778	410.068	407.879	188.084	-	137.581	119.276	128.099	149.576
CDS	Rv1776c	-	10.5443	14.9582	8.53806	20.6133	21.3392	22.3268	49.9521	-	-	55.0193	39.8486	56.384
CDS	Rv1777	cyp144	4.09695	9.06887	12.0999	10.4783	7.46873	8.87796	26.8148	-	-	21.2651	16.3689	27.9974
CDS	Rv1778c	-	399.539	287.524	281.128	108.084	105.394	104.166	147.965	-	136.717	100.644	77.7911	94.4966
CDS	Rv1779c	-	209.199	206.935	145.333	306.006	287.486	310.503	483.642	379.03	433.663	340.242	349.022	333.493
CDS	Rv1780	-	99.3869	153.599	169.002	35.1488	54.5496	54.0802	37.2645	-	109.034	49.2535	44.8062	28.0418
CDS	Rv1781c	malQ	43.7161	32.5246	22.8729	42.2615	44.4139	44.4649	24.1259	-	28.2365	46.7689	44.1824	29.9556
CDS	Rv1782	eccB5	653.744	742.355	811.879	738.825	511.176	587.297	770.643	745.176	969.254	500	502.986	485.57
CDS	Rv1783	eccC5	542.29	655.023	735.807	543.388	434.521	472.752	407.873	503.839	453.35	327.664	316.747	343.875
CDS	Rv1785c	cyp143	90.949	59.8717	55.8697	24.735	36.2243	32.9367	59.2151	-	60.6411	27.828	32.0397	26.7359
CDS	Rv1786	-	103.884	78.8873	98.9237	89.3583	96.5417	63.8723	103.349	-	-	86.0071	52.5739	63.189
CDS	Rv1787	PPE25	30.1832	34.7982	34.2165	24.8447	15.0781	23.3281	39.5102	-	96.3373	42.551	47.5064	29.7317
CDS	Rv1788	PE18	240.743	60.9748	35.1802	89.8201	93.3217	101.056	327.446	-	-	116.786	87.6125	105.602
CDS	Rv1789	PPE26	188.326	261.391	219.025	162.972	134.779	152.234	150.998	82.2064	173.26	109.573	119.122	108.614
CDS	Rv1790	PPE27	5.20704	11.1526	9.83809	18.9046	18.1954	20.0094	57.558	-	-	21.1322	39.9271	34.5149
CDS	Rv1791	PE19	921.594	536.413	430.158	1644.34	1373.25	1461.63	315.751	541.169	547.479	580.493	642.492	524.711
CDS	Rv1793	esxN	162.869	670.452	1191.41	1072.34	686.96	712.957	-	707.365	503.165	129.08	196.166	102.446
CDS	Rv1794	-	559.243	727.095	763.314	2428.68	2232.14	2178.17	562.1	609.926	567.13	1214.9	1150.94	1275.52
CDS	Rv1795	eccD5	441.03	694.111	712.292	724.361	632.969	769.543	805.317	995.917	920.859	613.089	641.467	622.333
CDS	Rv1796	mycP5	709.752	524.573	467.246	941.385	1152.93	1056.22	1231.89	893.315	780.282	1218.75	1314.25	1296.16
CDS	Rv1797	eccE5	326.123	427.312	380.154	290.807	242.82	267.786	713.661	822.311	796.678	558.972	592.475	543.505
CDS	Rv1798	eccA5	213.801	218.668	245.851	94.2581	81.4059	85.6258	259.577	344.464	407.677	246.105	236.731	226.752
CDS	Rv1799	lppT	465.199	277.329	212.781	233.114	134.203	127.891	366.141	-	321.393	129.05	187.95	92.9894
CDS	Rv1800	PPE28	51.7474	52.9817	50.0737	54.9729	61.9977	57.0897	58.6627	82.2622	88.4226	86.6733	80.8934	88.2882
CDS	Rv1801	PPE29	16.1496	17.4456	14.6712	122.146	157.202	143.732	236.595	178.233	321.983	233.525	229.007	222.032
CDS	Rv1802	PPE30	20.8207	21.077	18.5615	59.2763	55.3255	60.2563	118.147	244.285	220.655	149.882	131.131	171.665
CDS	Rv1803c	PE_PGRS32	14.3594	33.1234	20.1817	44.3172	20.7054	25.0359	71.0627	-	-	19.2668	21.7404	25.7092
CDS	Rv1804c	-	25.8755	48.3673	68.933	67.9282	86.3257	56.8189	-	-	-	37.8046	17.8569	18.1605
CDS	Rv1805c	-	11.3444	5.68002	-	-	3.27161	2.66902	-	-	-	32.557	30.7565	17.0615
CDS	Rv1806	PE20	337.604	992.9	1634.28	945.475	614.884	877.363	210.501	378.819	444.827	285.094	243.368	280.506
CDS	Rv1807	PPE31	687.121	779.593	659.175	733.661	589.525	796.766	487.023	566.806	486.379	430.854	456.387	473.198
CDS	Rv1808	PPE32	457.804	625.049	482.8	606.491	430.16	546.816	588.939	645.132	507.805	393.596	386.038	377.346
CDS	Rv1809	PPE33	431.769	658.158	715.837	586.607	602.811	619.601	387.964	287.713	480.261	229.364	236.001	275.103
CDS	Rv1810	-	1717.88	2022.18	2355.74	4030.68	4864.41	4659.03	736.654	1409.02	1350.72	1404.95	1580.71	1751.71
CDS	Rv1811	mgtC	214.48	504.641	487.64	606.353	548.782	647.909	233.441	666.546	595.84	412.853	394.155	494.762
CDS	Rv1812c	-	92.1672	152.906	132.858	28.8106	33.951	33.7097	46.5444	-	51.07	46.9937	55.6953	52.5375
CDS	Rv1813c	-	14.3526	20.5786	22.1871	14.2114	14.8335	10.4756	-	-	-	61.9552	69.7844	59.5238
CDS	Rv1814	erg3	151.189	98.6031	117.678	94.807	134.537	140.154	209.334	143.512	124.768	179.9	177.481	149.868
CDS	Rv1815	-	202.534	284.901	239.425	245.146	315.012	291.772	336.52	486.646	415.395	423.166	409.976	405.075
CDS	Rv1816	-	119.821	227.123	268.949	93.697	93.6138	92.4175	158.939	275.812	406.915	185.273	158.489	176.601
CDS	Rv1817	-	98.7878	70.3917	71.5726	127.21	124.36	130.012	227.055	364.984	342.666	325.026	324.957	352.063
CDS	Rv1818c	PE_PGRS33	41.1621	32.1139	17.2587	114.641	70.0543	83.3441	116.867	-	82.067	76.8897	57.0722	71.2338
CDS	Rv1819c	bacA	118.978	136.987	145.258	82.7418	90.0763	74.3839	45.553	-	42.6514	42.2799	30.841	41.1348
CDS	Rv1820	ilvG	66.9151	112.614	94.2876	80.7255	72.769	80.6786	76.6156	68.939	105.86	94.3889	89.7593	87.6818
CDS	Rv1821	secA2	773.419	807.053	751.096	402.022	456.818	413.636	402.129	340.16	320.51	356.877	370.734	361.174
CDS	Rv1822	pgsA2	105.498	151.583	183.195	27.3409	28.5925	27.7918	83.3859	-	-	50.6166	40.1048	45.4927
CDS	Rv1823	-	71.8944	79.5434	69.4145	36.2432	33.4677	35.1194	49.2486	-	77.5917	73.4385	57.8142	74.8326
CDS	Rv1824	-	220.322	242.321	231.861	51.6342	43.0526	40.5983	67.059	-	-	47.8341	58.4795	56.7702
CDS	Rv1825	-	290.788	275.273	290.8	61.9809	77.9879	57.4887	151.336	92.1467	81.5685	86.5603	132.605	104.516
CDS	Rv1826	gcvH	1191.54	943.406	1093.55	326.548	491.162	464.221	709.716	280.363	582.459	383.864	321.808	329.721
CDS	Rv1827	garA	4666.55	2475.32	2417.11	5661.67	6000.94	5371.14	5001.36	2354.2	2033.62	2942.18	3002.14	2855.02
CDS	Rv1828	-	352.705	730.492	711.727	619.549	620.578	642.726	287.074	566.225	578.335	530.791	514.495	478.088
CDS	Rv1829	-	488.184	597.034	885.863	413.832	486.674	504.031	443.338	562.529	606.747	260.432	240.077	215.908
CDS	Rv1830	-	568.59	502.932	497.2	288.126	367.59	413.655	459.678	334.614	272.021	389.876	405.575	368.745
CDS	Rv1831	-	700.215	761.162	630.687	5194.7	8618.4	4662.73	4299.38	4281.35	3582.85	11417.2	11842.8	12662.3
CDS	Rv1832	gcvB	250.425	305.936	273.846	1602.37	1531.16	1635.1	1896.24	1832.89	1709.39	3389.37	3308.05	3361.84
CDS	Rv1833c	-	101.029	177.33	239.066	46.0205	63.3626	71.2111	130.108	94.0754	130.862	87.1778	63.1776	79.1671
CDS	Rv1834	lipZ	16.8838	28.1648	26.5015	30.1957	21.3195	25.8006	165.546	261.586	389.866	257.35	218.469	236.995
CDS	Rv1835c	-	52.0317	47.0274	38.5344	30.3532	35.8309	30.7529	70.4521	77.2156	81.3708	115.99	107.003	124.517
CDS	Rv1836c	-	468.726	335.443	285.75	157.479	179.044	181.483	208.113	238.775	171.104	209.649	215.235	218.894
CDS	Rv1837c	glcB	552.25	738.781	705.27	502.079	499.052	515.521	303.305	283.621	275.893	360.959	345.357	367.637
CDS	Rv1838c	vapC13	108.913	112.27	129.519	40.5557	47.6486	40.4457	132.784	-	181.309	85.8022	85.9695	107.415
CDS	Rv1839c	vapB13	189.235	187.354	185.435	233.789	312.835	330.139	292.495	-	350.111	503.75	664.034	731.599
CDS	Rv1840c	PE_PGRS34	6.17978	4.61846	2.78163	22.2332	12.7456	19.7562	133.356	73.217	79.3615	87.6325	80.2774	88.6582
CDS	Rv1841c	-	256.235	221.9	228.23	107.227	71.4463	87.4125	488.924	795.785	749.814	663.556	630.601	592.794
CDS	Rv1842c	-	222.352	283.318	230.846	382.927	334.241	368.139	529.485	816.742	628.68	1126.95	1154.05	1172.95
CDS	Rv1843c	guaB1	335.697	588.791	510.693	1066.25	784.845	825.102	765.424	1023.26	810.518	957.083	1069.34	1124.55
CDS	Rv1844c	gnd1	539.974	335.991	356.711	408.103	379.988	366.932	379.184	399.804	491.538	653.434	649.926	674.519
CDS	Rv1845c	blaR	169.004	225.624	139.413	322.87	304.85	374.237	677.246	885.695	700.017	697.297	644.435	718.748
CDS	Rv1846c	blaI	1785.76	760.434	940.172	1544.3	1660.79	1652.76	2782.19	2022.62	1893.72	1730.64	1816.84	1783.69
CDS	Rv1847	-	181.235	138.949	129.163	28.4707	53.0953	37.858	174.004	-	121.221	58.4091	45.9824	42.0876
CDS	Rv1848	ureA	193.66	187.634	208.985	39.7835	55.9908	53.2842	-	-	-	85.0187	106.018	55.5439
CDS	Rv1849	ureB	149.545	200.078	193.384	69.774	86.0094	82.9552	211.581	-	-	173.352	145.225	150.836
CDS	Rv1850	ureC	55.6519	71.5087	65.3878	20.5267	14.9288	19.5063	46.4068	65.3588	76.7474	67.5597	58.7847	60.9227
CDS	Rv1851	ureF	23.0258	27.547	18.8241	7.79086	8.46849	6.74557	-	-	-	22.6431	39.7259	49.7245
CDS	Rv1852	ureG	98.8719	96.1359	81.5803	46.487	42.4632	43.2844	41.5033	-	-	31.9993	41.7457	42.4553
CDS	Rv1853	ureD	248.84	171.987	139.009	69.9969	59.559	71.3845	156.4	180.937	-	60.7028	82.1439	53.5919
CDS	Rv1854c	ndh	496.664	492.211	460.601	853.409	941.221	1062.31	1068.35	779.385	963.525	857.947	778.414	841.302
CDS	Rv1855c	-	130.385	243.702	275.068	178.919	243.142	211.845	136.381	175.308	166.268	114.609	118.782	110.111
CDS	Rv1856c	-	95.1112	93.1625	87.575	85.6025	105.114	95.9323	72.3089	143.406	136.011	74.3342	68.7901	48.0972
CDS	Rv1857	modA	140.411	173.872	174.198	37.2128	51.225	52.059	40.089	-	65.1657	24.858	32.1349	13.8267
CDS	Rv1858	modB	12.0405	26.9953	21.6785	3.56042	6.47165	7.14441	30.8269	-	64.4271	23.2827	13.4414	12.4272
CDS	Rv1859	modC	280.673	261.033	218.155	155.709	250.368	203.247	315.298	262.631	212.185	218.556	222.216	211.758
ncRNA	ncRv1859c	-	223.903	99.4609	37.188	293.167	427.322	285.562	233.11	-	378.927	239.639	305.442	292.362
CDS	Rv1860	apa	293.556	239.058	185.967	119.117	111.611	121.456	132.422	99.3713	115.191	84.0963	91.3623	95.9452
CDS	Rv1861	-	690.505	537.977	493.808	332.903	216.275	241.406	229.289	371.366	-	175.1	120.881	135.876
CDS	Rv1862	adhA	132.749	150.428	117.234	198.432	197.577	201.371	147.935	280.055	196.75	198.493	167.924	181.215
CDS	Rv1863c	-	1512.16	714.796	664.416	157.564	166.291	202.67	494.98	210.142	119.583	154.721	134.824	172.996
CDS	Rv1864c	-	973.889	262.361	246.982	119.507	143.004	128.035	273.248	-	81.3061	118.346	107.946	118.929
CDS	Rv1865c	-	83.7001	83.9381	77.2794	25.2017	24.8031	21.8076	48.7905	-	-	38.2149	43.9987	43.5993
CDS	Rv1866	-	30.9346	53.7882	44.6201	10.7907	11.9193	11.9931	14.9685	-	26.2783	29.017	22.8435	24.0767
CDS	Rv1867	-	40.9265	25.0688	20.9424	8.09611	11.7164	10.6875	28.2748	-	-	29.0668	28.7669	32.5804
CDS	Rv1868	-	52.7799	45.4243	39.1799	50.169	64.8168	57.4706	54.9735	61.6711	48.7423	39.6327	52.6946	47.0091
CDS	Rv1869c	-	135.695	149.419	150.215	127.614	113.597	139.391	226.504	301.346	298.232	241.164	247.467	230.901
CDS	Rv1870c	-	772.249	1426.24	1580.47	512.342	704.013	608.924	545.147	331.264	692.809	483.592	440.04	449.074
CDS	Rv1871c	-	4023.26	4432.15	4953.39	1796.83	2098.31	1968.36	1294.39	998.312	841.626	607.239	578.645	644.286
CDS	Rv1872c	lldD2	5333.16	3218.07	2961.42	3419.33	4000.31	3978.29	1905.73	1495.83	805.98	1316.81	1430.38	1365.86
CDS	Rv1873	-	9.00806	13.5307	9.8471	5.92995	11.0749	11.1265	-	-	-	-	15.5414	22.5794
CDS	Rv1874	-	395.538	325.382	384.735	510.654	473.992	384.433	1610.7	471.748	447.421	238.043	192.348	234.454
CDS	Rv1875	-	688.034	517.769	519.145	4039.97	5261.63	4696.07	1554.94	1205.35	1016.17	1242.63	1235.23	1327.51
CDS	Rv1876	bfrA	672.719	451.08	603.903	672.315	568.559	762.042	394.194	472.93	256.309	270.157	257.242	331.654
CDS	Rv1877	-	110.673	139.248	153.428	155.417	146.811	170.482	232.206	274.52	302.517	155.323	142.501	143.01
CDS	Rv1878	glnA3	37.0193	35.8987	32.5356	40.7736	36.283	43.3276	118.969	131.65	98.3752	103.31	108.361	103.635
CDS	Rv1879	-	25.2468	27.3264	30.725	17.4197	16.568	14.7768	43.0925	-	72.0494	40.6833	56.3689	37.3495
CDS	Rv1880c	cyp140	565.993	453.615	438.529	1007.66	864.784	872.927	342.757	172.138	163.261	331.676	353.882	375.644
CDS	Rv1881c	lppE	185.232	101.584	134.828	31.8202	40.0692	43.619	99.4308	-	145.465	136.288	133.349	149.645
CDS	Rv1882c	-	201.181	137.826	138.905	93.6102	90.5931	90.4746	218.278	213.674	184.232	283.573	337.774	285.474
CDS	Rv1883c	-	245.194	609.782	787.205	514.599	621.476	478.644	477.85	772.194	532.634	873.306	881.834	830.472
CDS	Rv1884c	rpfC	331.58	635.916	755.086	559.616	840.331	699.854	547.589	641.133	772.152	1058.03	1036.13	888.049
CDS	Rv1885c	-	285.405	426.522	363.986	142.764	152.317	178.775	99.2372	-	85.4008	46.2933	37.2541	54.3602
CDS	Rv1886c	fbpB	510.844	545.194	605.861	191.455	196.557	222.532	143.159	-	94.2468	40.997	29.792	36.3582
CDS	Rv1887	-	843.048	620.674	580.289	330.061	308.115	274.114	269.444	155.859	206.054	191.556	173.316	207.367
CDS	Rv1888c	-	60.755	171.58	198.083	155.231	153.749	161.663	49.9521	-	146.157	75.193	55.4416	51.098
CDS	Rv1888A	-	81.2659	85.4466	58.0391	20.4261	30.7384	16.0604	-	-	-	59.3657	33.6495	45.6287
CDS	Rv1889c	-	38.7018	73.3577	77.8978	35.0724	31.7211	32.8445	127.687	-	-	63.4679	114.465	77.6072
CDS	Rv1890c	-	71.7907	70.5645	86.0793	50.8947	40.583	48.1264	194.576	211.862	83.7235	94.1301	103.216	104.97
ncRNA	RVnc0001	AS1890	-	22.8699	10.0872	9.94012	12.1012	7.32712	-	-	-	43.3344	40.9379	20.8169
CDS	Rv1891	-	286.016	145.886	172.691	97.2422	94.396	86.4709	137.46	-	-	35.3277	26.2224	26.6681
CDS	Rv1892	-	432.168	123.582	164.502	141.652	141.978	134.753	67.4595	-	-	52.8374	34.3167	57.1092
CDS	Rv1893	-	252.804	270.104	287.317	159.936	133.752	137.011	96.2381	-	-	37.689	53.407	31.6837
CDS	Rv1894c	-	46.5316	61.4838	65.1612	464.491	473.293	498.624	547.705	615.736	588.51	530.782	502.286	505.585
CDS	Rv1895	-	27.2896	38.8558	37.7036	68.3879	74.5579	79.8542	103.021	126.195	141.851	84.5472	106.775	98.3301
CDS	Rv1896c	-	118.83	131.164	140.658	126.195	117.663	122.25	69.0886	88.8088	67.3832	139.793	125.672	153.803
CDS	Rv1897c	-	157.878	166.343	164.184	66.1376	50.0457	84.0732	154.145	-	-	81.0183	81.0399	54.945
CDS	Rv1898	-	90.3793	141.583	156.79	114.731	92.3407	105.996	113.528	262.678	166.088	93.366	81.9023	102.516
CDS	Rv1899c	lppD	271.089	675.071	525.434	293.391	257.602	253.433	250.972	313.889	357.242	188.272	216.443	220.122
ncRNA	ncRv1899	-	368.982	148.882	129.96	690.064	585.941	570.354	702.866	593.234	413.897	519.356	521.298	492.737
CDS	Rv1900c	lipJ	199.135	197.026	210.819	62.9687	78.8629	73.5648	120.922	128.235	147.421	123.569	104.852	122.985
CDS	Rv1901	cinA	201.962	205.754	192.807	36.4676	44.2574	43.2788	105.549	137.764	79.1874	82.6708	93.1178	114.557
CDS	Rv1902c	nanT	36.5889	47.6032	56.5613	13.7484	20.2622	16.6166	38.6065	-	56.4804	35.6381	33.6672	38.9085
CDS	Rv1903	-	95.3507	165.874	190.542	27.4067	36.3823	36.106	-	-	-	33.0479	16.8109	24.4238
CDS	Rv1904	-	247.908	448.727	541.364	154.139	214.462	164.655	178.483	187.714	237.379	85.7841	114.807	84.7069
CDS	Rv1905c	aao	115.161	157.759	110.835	76.4046	71.9855	71.1219	83.5997	117.741	191.433	124.909	143.214	130.264
CDS	Rv1906c	-	576.12	387.379	381.488	222.048	280.57	231.537	245.509	309.848	174.145	220.701	220.882	224.636
CDS	Rv1907c	-	161.668	231.139	187.705	231.576	199.197	198.256	205.367	300.111	363.699	195.246	202.443	242.486
CDS	Rv1908c	katG	621.583	685.337	731.184	2169.74	1133.61	1530.63	1191.25	1252.53	1224.78	1419.44	1346.18	1431.23
CDS	Rv1909c	furA	319.263	161.837	221.257	1257.14	1789.39	1583.91	520.946	1059.25	785.225	976.023	1014.03	955.538
CDS	Rv1910c	-	182.554	242.632	258.013	81.8376	83.6297	90.1941	53.0689	-	86.2649	48.4936	50.7202	23.2953
CDS	Rv1911c	lppC	604.189	493.964	342.2	373.814	418.249	389.786	369.894	133.727	118.375	176.547	178.009	166.356
CDS	Rv1912c	fadB5	239.731	304.774	276.687	142.193	141.638	150.245	38.3099	-	-	58.3073	48.3181	47.1739
CDS	Rv1913	-	37.7649	60.9375	70.5752	12.8442	22.1678	20.3211	23.249	-	-	8.19436	9.03137	13.1213
CDS	Rv1914c	-	73.9221	189.47	210.284	8.68234	13.0657	11.6622	42.9564	-	-	-	-	-
CDS	Rv1915	aceAa	775.476	611.125	631.151	329.343	333.743	336.705	259.95	146.7	120.583	140.599	121.388	110.928
CDS	Rv1916	aceAb	212.296	229.685	191.892	87.2595	73.888	72.5973	76.0141	67.6462	42.7718	33.49	44.6175	37.1258
CDS	Rv1917c	PPE34	9.55853	4.50485	4.92538	4.4289	5.35487	4.56157	7.20402	-	-	10.5797	10.4943	7.62339
CDS	Rv1918c	PPE35	55.2301	36.2531	35.5008	31.167	34.8054	27.897	42.4838	32.7661	17.2646	35.0083	33.7271	31.3033
CDS	Rv1919c	-	351.475	391.326	420.426	50.7717	53.3113	52.8943	52.7512	-	-	-	18.8191	17.0124
CDS	Rv1920	-	91.8804	99.3478	140.725	58.9635	62.7962	46.0123	40.5174	-	-	41.6523	48.3427	37.7309
CDS	Rv1921c	lppF	29.8657	15.8949	16.9283	11.4918	13.6329	9.92823	33.0132	-	-	28.2816	29.7709	31.8297
[truncated: 2,080 more rows]
