# Supplementary material for: Dormant non-culturable Mycobacterium tuberculosis retains stable low-abundant mRNA
Source: BMC Genomics. 2015 Nov 16;16:954. doi: 10.1186/s12864-015-2197-6 (PMC4647672; doi:10.1186/s12864-015-2197-6)
Supplement: Additional file 3: Table S3. — Correlation between samples. Spearman coefficients of correlation between each of the sequenced samples are shown. (XLSX 10 kb) [file 12864_2015_2197_MOESM3_ESM.xlsx]

## Sheet: Corr_samples
	Log1	Log2	Log3	DE1	DE2	DE3	DM1	DM2	DM3	DL1	DL2	DL3
Log1	1	0.930883	0.915328	0.729675	0.738302	0.730366	0.656618	0.50186	0.483344	0.482837	0.488926	0.485912
Log2	0.930883	1	0.985689	0.738432	0.733943	0.733259	0.615133	0.528251	0.518329	0.463347	0.468117	0.463703
Log3	0.915328	0.985689	1	0.723704	0.72344	0.720286	0.58464	0.510898	0.505925	0.436855	0.44119	0.437558
DE1	0.729675	0.738432	0.723704	1	0.983618	0.98987	0.844581	0.775138	0.767954	0.807427	0.812218	0.809823
DE2	0.738302	0.733943	0.72344	0.983618	1	0.993725	0.830406	0.75144	0.744284	0.798048	0.803634	0.799771
DE3	0.730366	0.733259	0.720286	0.98987	0.993725	1	0.843087	0.771934	0.763913	0.811864	0.816604	0.812745
DM1	0.656618	0.615133	0.58464	0.844581	0.830406	0.843087	1	0.866977	0.864295	0.89032	0.890443	0.888265
DM2	0.50186	0.528251	0.510898	0.775138	0.75144	0.771934	0.866977	1	0.920468	0.877203	0.880168	0.874049
DM3	0.483344	0.518329	0.505925	0.767954	0.744284	0.763913	0.864295	0.920468	1	0.887159	0.887369	0.88329
DL1	0.482837	0.463347	0.436855	0.807427	0.798048	0.811864	0.89032	0.877203	0.887159	1	0.990468	0.9905
DL2	0.488926	0.468117	0.44119	0.812218	0.803634	0.816604	0.890443	0.880168	0.887369	0.990468	1	0.991226
DL3	0.485912	0.463703	0.437558	0.809823	0.799771	0.812745	0.888265	0.874049	0.88329	0.9905	0.991226	1
