# Supplementary material for: Dormant non-culturable Mycobacterium tuberculosis retains stable low-abundant mRNA
Source: BMC Genomics. 2015 Nov 16;16:954. doi: 10.1186/s12864-015-2197-6 (PMC4647672; doi:10.1186/s12864-015-2197-6)
Supplement: Additional file 4: Table S4. — Expression changes of selected genes and total mRNA transcriptome. (A) The expression of selected genes in the Log, DE, DM, and DL samples is presented as RPKM values (RNA-seq) and relative mRNA levels normalized to 16S rRNA (qPCR). (B) The expression of selected genes was determined by RNA-seq (RPKM values) and qPCR (relative to 16S rRNA) and presented as the ratio of the DE, DM, and DL values normalized to Log values. (C) Correlation between expression changes measured by RNA-seq and qRT-PCR. (D) Coefficient M representing the changes in the quantity of total mRNA relative to 16S rRNA. (XLSX 15 kb) [file 12864_2015_2197_MOESM4_ESM.xlsx]

## Sheet: M-values calculation
(A) RPKM values and qPCR results for selected genes
Locus	Product	Log_rpkm	DE_rpkm	DM_rpkm	DL_rpkm	Log_qPCR	DE_qPCR	DM_qPCR	DL_qPCR
Rv0789c	NA	76.188	889.457	4138.42	4705.08	8.10667e-05	0.000597591	3.6649e-05	0.000126574
Rv0834c	PE_PGRS14	43.2367	353.805	587.117	554.664	4.03035e-06	1.56032e-05	8.2416e-07	1.30314e-06
Rv0840c	pip	41.9255	472.286	888.063	2602.62	6.83328e-05	0.000425626	3.29128e-05	8.34925e-05
Rv1101c	NA	151.875	110.704	266.694	229.046	0.000238159	0.000275018	6.15749e-06	1.86984e-05
Rv1405c	NA	13.3018	220.556	883.903	446.751	5.59157e-06	3.32686e-05	2.44561e-06	7.19264e-06
Rv1526c	NA	20.6127	63.3667	79.8788	78.9925	1.47824e-05	7.75115e-06	7.18497e-07	6.77487e-07
Rv1661	pks7	29.498	25.0609	83.4574	69.6737	2.05473e-05	4.54843e-06	9.22247e-07	8.65178e-07
Rv2703	sigA	1086.33	1121.84	1173.43	1718.31	0.000141372	0.000104293	3.27497e-06	6.99359e-06
Rv2780	ald	258.674	4731.15	2856.12	3362.73	0.000159944	0.00149171	1.47902e-05	2.82911e-05
Rv2918c	glnD	71.4347	261.541	412.422	401.683	1.13591e-06	3.4053e-06	6.89437e-07	4.49783e-07
Rv3197	NA	409.693	552.655	473.522	432.577	6.58133e-05	6.93655e-05	1.68671e-06	1.58709e-06
Rv3864	espE	264.667	149.653	115.726	107.824	0.00069161	0.000395969	2.51797e-06	1.7168e-05
(B) Changes of expression measured by RNA-seq (RPKM values) and qPCR (relative to 16S rRNA)
Locus	Product	DE/Log_rpkm	DM/Log_rpkm	DL/Log_rpkm	DE/Log_qPCR	DM/Log_qPCR	DL/Log_qPCR
Rv0789c	NA	11.6745	54.3185	61.7562	7.37159	0.452085	1.56136
Rv0834c	PE_PGRS14	8.18298	13.5791	12.8286	3.87143	0.204489	0.323332
Rv0840c	pip	11.2649	21.1819	62.0774	6.22873	0.481655	1.22185
Rv1101c	NA	0.728911	1.756	1.50812	1.15476	0.0258545	0.0785122
Rv1405c	NA	16.5809	66.4499	33.5858	5.94977	0.437375	1.28634
Rv1526c	NA	3.07416	3.87523	3.83223	0.52435	0.0486049	0.0458306
Rv1661	pks7	0.84958	2.82926	2.36198	0.221363	0.044884	0.0421066
Rv2703	sigA	1.03269	1.08018	1.58177	0.737717	0.0231655	0.0494693
Rv2780	ald	18.29	11.0414	12.9999	9.32644	0.0924708	0.176881
Rv2918c	glnD	3.66126	5.77342	5.62308	2.99787	0.606948	0.395968
Rv3197	NA	1.34895	1.1558	1.05586	1.05397	0.0256287	0.024115
Rv3864	espE	0.565437	0.43725	0.407396	0.572533	0.00364074	0.0248233
(C ) Correlation between changes of expression measured by RPKM and qPCR
Correlation between RPKM and qPCR results		DE/Log	DM/Log	DL/Log
		0.84	0.87	0.88
(D) Coefficient M representing changes of quantity of mRNA relative to 16S rRNA
Locus	Product	M (DE/Log)	M (DM/Log)	M (DL/Log)
Rv0789c	NA	0.631426	0.00832284	0.0252826
Rv0834c	PE_PGRS14	0.473107	0.015059	0.0252041
Rv0840c	pip	0.552932	0.022739	0.0196827
Rv1101c	NA	1.58423	0.0147235	0.0520598
Rv1405c	NA	0.358833	0.00658202	0.0383
Rv1526c	NA	0.170567	0.0125425	0.0119593
Rv1661	pks7	0.260556	0.0158642	0.0178268
Rv2703	sigA	0.714364	0.021446	0.0312747
Rv2780	ald	0.50992	0.00837493	0.0136064
Rv2918c	glnD	0.818809	0.105128	0.0704183
Rv3197	NA	0.78133	0.0221741	0.0228393
Rv3864	espE	1.01255	0.00832645	0.0609315
Average		0.655719	0.0217735	0.0324488
