# Supplementary material for: Dormant non-culturable Mycobacterium tuberculosis retains stable low-abundant mRNA
Source: BMC Genomics. 2015 Nov 16;16:954. doi: 10.1186/s12864-015-2197-6 (PMC4647672; doi:10.1186/s12864-015-2197-6)
Supplement: Additional file 5: Table S5. — Differential expression of protein-coding genes. The analysis of differential expression was performed with the edgeR software. Results for the following comparisons are shown: DE relative to Log, DM relative to DE, and DL relative to DM. Log2 fold change of gene expression, FDR-adjusted P-value for differential expression test, and M-value adjusted Log2 fold change are shown for every gene in each comparison. (XLSX 683 kb) [file 12864_2015_2197_MOESM5_ESM.xlsx]

## Sheet: Differential expression
Locus	Product	DE vs Log			DM vs DE			DL vs DM
		logFC	FDR	logFC (M-value adgusted)	logFC	FDR	logFC (M-value adgusted)	logFC	FDR	logFC (M-value adgusted)
Rv0001	dnaA	-1.25556	0.000208504	-1.84556	-1.26144	0.00120949	-6.90144	0.147655	0.920653	0.687655
Rv0002	dnaN	-1.15623	8.119e-06	-1.74623	-0.926168	0.0121321	-6.56617	-0.707377	0.438279	-0.167377
Rv0003	recF	-0.964045	0.000855994	-1.55404	-1.67691	0.000621873	-7.31691	0.1472	1	0.6872
Rv0004	NA	-1.20602	5.87761e-05	-1.79602	0.105761	0.844884	-5.53424	-0.389698	0.798861	0.150302
Rv0005	gyrB	0.208963	0.443784	-0.381037	-1.14102	2.5953e-06	-6.78102	-0.117101	0.745964	0.422899
Rv0006	gyrA	-0.34648	0.165746	-0.93648	-0.689104	0.00376029	-6.3291	0.0100704	1	0.55007
Rv0007	NA	-0.966841	0.000590269	-1.55684	-0.488472	0.282267	-6.12847	0.0499035	1	0.589903
Rv0008c	NA	-0.548235	0.071482	-1.13824	-0.0223182	0.938879	-5.66232	0.084451	0.966193	0.624451
Rv0009	ppiA	-1.73633	6.51977e-08	-2.32633	-1.46229	0.00068397	-7.10229	-0.278177	0.938349	0.261823
Rv0010c	NA	0.103704	0.809236	-0.486296	-0.295466	0.940009	-5.93547	0.0452481	0.961598	0.585248
Rv0011c	NA	-0.129775	0.681191	-0.719775	-0.148285	0.773774	-5.78828	-1.3791	0.020206	-0.8391
Rv0012	NA	0.812125	0.0013989	0.222125	-1.04585	0.00273714	-6.68585	0.0179703	1	0.55797
Rv0013	trpG	-0.30557	0.287972	-0.89557	-0.517062	0.277124	-6.15706	-0.0987278	0.969019	0.441272
Rv0014c	pknB	-0.534717	0.0347324	-1.12472	0.573448	0.132749	-5.06655	-0.141371	0.82526	0.398629
Rv0015c	pknA	-1.29457	3.70597e-05	-1.88457	2.01687	1.87969e-09	-3.62313	-0.77966	0.0301777	-0.23966
Rv0016c	pbpA	-0.105366	0.768835	-0.695366	0.763664	0.0116015	-4.87634	0.355865	0.233926	0.895865
Rv0017c	rodA	-0.84666	0.000628068	-1.43666	-0.0687164	1	-5.70872	0.707383	0.329619	1.24738
Rv0018c	pstP	-0.377893	0.147946	-0.967893	0.970592	0.000621873	-4.66941	-0.286564	0.411597	0.253436
Rv0019c	fhaB	-0.641137	0.0295155	-1.23114	0.698258	0.0236741	-4.94174	-1.0019	0.000373071	-0.461903
Rv0020c	fhaA	1.00284	1.30476e-05	0.412844	-1.28627	1.88755e-08	-6.92627	0.338204	0.177438	0.878204
Rv0021c	NA	0.2615	0.356414	-0.3285	-1.9264	0.00205041	-7.5664	1.29722	0.164117	1.83722
Rv0022c	whiB5	0.714816	0.207797	0.124816	2.15716	0.146857	-3.48284	-0.803238	0.859662	-0.263238
Rv0023	NA	0.0265691	0.963806	-0.563431	0.838305	0.193761	-4.8017	0.266651	0.892146	0.806651
Rv0024	NA	-1.57538	3.269e-08	-2.16538	1.2767	0.0208059	-4.3633	0.248256	0.771242	0.788256
Rv0025	NA	-2.26729	5.58619e-12	-2.85729	1.55319	0.0100333	-4.08681	-0.777264	0.435058	-0.237264
Rv0026	NA	-0.80159	0.0022217	-1.39159	1.02573	0.00588794	-4.61427	0.125544	1	0.665544
Rv0027	NA	1.91422	1.80272e-11	1.32422	-1.9453	2.81845e-06	-7.5853	0.0631402	1	0.60314
Rv0028	NA	1.34331	9.68452e-05	0.753312	-0.16832	0.644267	-5.80832	-0.534863	0.766355	0.00513662
Rv0029	NA	-0.930499	0.000109175	-1.5205	0.0274212	1	-5.61258	-0.428819	0.456014	0.111181
Rv0030	NA	-1.55828	2.46271e-08	-2.14828	1.31733	0.0432843	-4.32267	-1.35448	0.130269	-0.814482
Rv0031	NA	0.050558	0.93485	-0.539442	0.12737	1	-5.51263	0.826991	0.959117	1.36699
Rv0032	bioF2	-0.399173	0.10986	-0.989173	0.402819	0.537204	-5.23718	0.435781	0.327071	0.975781
Rv0033	acpA	-1.14832	0.00415678	-1.73832	-1.04002	0.43981	-6.68002	1.41519	0.582291	1.95519
Rv0034	NA	-0.528608	0.136323	-1.11861	1.09734	0.39435	-4.54266	-0.633169	0.7829	-0.093169
Rv0035	fadD34	-0.363652	0.302558	-0.953652	0.82996	0.302572	-4.81004	0.930411	0.431936	1.47041
Rv0036c	NA	-0.993919	0.000117416	-1.58392	-0.270117	0.375211	-5.91012	-0.270069	0.986528	0.269931
Rv0037c	NA	-0.189531	0.537591	-0.779531	0.625832	0.0678055	-5.01417	-0.109012	0.83006	0.430988
Rv0038	NA	0.421984	0.123034	-0.168016	-0.773006	0.0417312	-6.41301	0.273011	0.694031	0.813011
Rv0039c	NA	-1.08406	0.000644045	-1.67406	0.134768	0.884244	-5.50523	0.0354384	1	0.575438
Rv0040c	mtc28	-1.32591	4.66455e-08	-1.91591	0.474956	0.315246	-5.16504	0.165412	0.889502	0.705412
Rv0041	leuS	-1.07828	9.47042e-06	-1.66828	-0.415357	0.175401	-6.05536	-0.401546	0.503049	0.138454
Rv0042c	NA	-1.00959	0.000178392	-1.59959	-0.818948	0.0648933	-6.45895	-0.553348	0.823137	-0.0133484
Rv0043c	NA	-2.03389	7.65444e-13	-2.62389	0.31022	0.758906	-5.32978	-0.676567	0.491806	-0.136567
Rv0044c	NA	-0.95667	0.000162829	-1.54667	-0.376367	0.557193	-6.01637	0.210587	0.903845	0.750587
Rv0045c	NA	-1.05345	1.08207e-05	-1.64345	1.04961	0.000114661	-4.59039	0.0650451	1	0.605045
Rv0046c	ino1	-0.673341	0.0103743	-1.26334	-0.117798	0.77047	-5.7578	-0.18063	0.637511	0.35937
Rv0047c	NA	1.70773	8.41108e-09	1.11773	0.187609	0.648754	-5.45239	-0.319171	0.487657	0.220829
Rv0048c	NA	-0.560084	0.0705507	-1.15008	-0.357134	0.51379	-5.99713	-0.578667	0.440362	-0.038667
Rv0049	NA	-0.0946804	0.739306	-0.68468	0.444501	0.136274	-5.1955	-0.736133	0.0141576	-0.196133
Rv0050	ponA1	-1.60572	2.6939e-09	-2.19572	1.08458	2.2865e-05	-4.55542	-0.267379	0.363228	0.272621
Rv0051	NA	-1.97441	1.80272e-11	-2.56441	1.76187	2.13272e-06	-3.87813	0.0142865	1	0.554287
Rv0052	NA	-1.51239	7.03811e-07	-2.10239	1.98188	6.85648e-05	-3.65812	0.117355	0.812106	0.657355
Rv0053	rpsF	-0.532156	0.0507404	-1.12216	-0.75353	0.0265621	-6.39353	-0.523636	0.221812	0.0163642
Rv0054	ssb	-0.655564	0.0423457	-1.24556	-0.626462	0.0492852	-6.26646	-0.58352	0.3551	-0.0435201
Rv0055	rpsR1	-0.750654	0.0113262	-1.34065	-1.71767	6.22831e-08	-7.35767	-0.479463	0.494215	0.0605366
Rv0056	rplI	-0.548083	0.0273895	-1.13808	-1.37917	1.86895e-06	-7.01917	-0.188631	0.896592	0.351369
Rv0057	NA	-1.32565	2.73606e-08	-1.91565	-0.405575	0.302842	-6.04558	-0.445585	0.580889	0.0944152
Rv0058	dnaB	-0.604839	0.0291871	-1.19484	-0.260653	0.40453	-5.90065	-0.106348	0.957017	0.433652
Rv0059	NA	-2.22338	4.96538e-14	-2.81338	1.02985	0.0794863	-4.61015	-0.0052824	1	0.534718
Rv0060	NA	-0.0136975	0.976376	-0.603697	-0.840086	0.00618236	-6.48009	-0.913737	0.00762835	-0.373737
Rv0061c	NA	0.763619	0.0389344	0.173619	-1.8362	1.99639e-06	-7.4762	-0.598784	0.358928	-0.0587842
Rv0062	celA1	-1.66729	1.03703e-06	-2.25729	1.1243	0.00869309	-4.5157	-0.686587	0.166753	-0.146587
Rv0063	NA	-0.202116	0.508849	-0.792116	-0.0519978	1	-5.692	-0.163957	0.91285	0.376043
Rv0064	NA	2.19301	6.84385e-21	1.60301	-1.26271	7.03782e-08	-6.90271	-0.440472	0.101877	0.0995278
Rv0064A	vapB1	1.14957	5.82154e-06	0.559568	-2.7017	7.13506e-09	-8.3417	0.651275	0.602213	1.19128
Rv0065	vapC1	-0.110594	0.751085	-0.700594	-0.855296	0.129572	-6.4953	-0.322126	0.741377	0.217874
Rv0066c	icd2	-0.572392	0.0254648	-1.16239	-1.14084	0.000214966	-6.78084	-0.382285	0.605334	0.157715
Rv0067c	NA	1.05762	0.000805475	0.467618	-1.45705	0.295732	-7.09705	0.194584	1	0.734584
Rv0068	NA	0.801586	0.00395431	0.211586	1.10554	0.0188655	-4.53446	-0.187405	0.875229	0.352595
Rv0069c	sdaA	-0.773862	0.00413959	-1.36386	-0.299987	0.669732	-5.93999	0.809862	0.408403	1.34986
Rv0070c	glyA2	-0.078647	0.834996	-0.668647	-0.632682	0.37892	-6.27268	0.597754	0.538817	1.13775
Rv0071	NA	0.989075	0.00236022	0.399075	0.518984	0.954484	-5.12102	0.641135	0.254056	1.18114
Rv0072	NA	-1.56781	1.96368e-09	-2.15781	-0.019018	0.808728	-5.65902	-1.22595	0.045586	-0.685952
Rv0073	NA	-2.56994	1.15754e-22	-3.15994	0.168765	0.890019	-5.47123	-1.18533	0.0707522	-0.645334
Rv0074	NA	-2.53999	1.76145e-17	-3.12999	0.674648	0.679892	-4.96535	-0.36264	0.994173	0.17736
Rv0075	NA	-0.409649	0.111034	-0.999649	0.208993	0.661335	-5.43101	0.222458	0.783501	0.762458
Rv0076c	NA	0.0585477	0.896075	-0.531452	0.64843	0.434998	-4.99157	-0.996782	0.376489	-0.456782
Rv0077c	NA	1.70842	5.50584e-08	1.11842	-0.0418105	0.838711	-5.68181	-0.0111067	1	0.528893
Rv0078	NA	0.462313	0.0778298	-0.127687	-0.960782	0.0779228	-6.60078	1.1684	0.0496959	1.7084
Rv0078A	NA	-0.227448	0.544363	-0.817448	-0.742919	0.11668	-6.38292	-0.616941	0.191416	-0.0769411
Rv0078B	NA	-0.593339	0.0278423	-1.18334	-0.169095	0.766084	-5.80909	-1.73055	0.0012666	-1.19055
Rv0079	NA	-1.23823	0.000130335	-1.82823	-0.0943967	0.786933	-5.7344	-0.0514959	1	0.488504
Rv0080	NA	-1.2012	1.54927e-05	-1.7912	0.337122	0.679049	-5.30288	0.0462572	1	0.586257
Rv0081	NA	-2.23578	5.06309e-14	-2.82578	0.82349	0.328021	-4.81651	-0.223022	0.860143	0.316978
Rv0082	NA	-1.39524	0.00153539	-1.98524	2.4952	0.00429446	-3.1448	-0.778351	0.537757	-0.238351
Rv0083	NA	-1.54251	1.2367e-06	-2.13251	2.27317	1.21847e-05	-3.36683	-0.807889	0.183264	-0.267889
Rv0084	hycD	0.154023	0.6238	-0.435977	-0.542811	0.413712	-6.18281	0.884036	0.151281	1.42404
Rv0085	hycP	-0.171691	0.674579	-0.761691	0.51153	0.883323	-5.12847	1.17714	0.0530889	1.71714
Rv0086	hycQ	-0.824344	0.00682666	-1.41434	0.879756	0.133408	-4.76024	0.410691	0.564767	0.950691
Rv0087	hycE	-0.909504	0.00228665	-1.4995	0.491547	0.478052	-5.14845	0.686202	0.264873	1.2262
Rv0088	NA	0.0308272	0.932963	-0.559173	-1.58376	1.53567e-07	-7.22376	-1.13222	0.00596784	-0.592224
Rv0089	NA	0.0790384	0.861927	-0.510962	-1.19365	0.00276057	-6.83365	-0.094669	1	0.445331
Rv0090	NA	-0.0547387	0.911975	-0.644739	-0.471544	0.684422	-6.11154	0.323835	0.978434	0.863835
Rv0091	mtn	-0.812219	0.00185126	-1.40222	0.0949531	0.910718	-5.54505	0.0492794	1	0.589279
Rv0092	ctpA	0.88418	0.000270348	0.29418	-0.339102	0.260919	-5.9791	0.0600154	0.928999	0.600015
Rv0093c	NA	-0.00998509	0.999462	-0.599985	-0.132402	0.780872	-5.7724	-0.374716	0.696644	0.165284
Rv0094c	NA	NA	NA	NA	NA	NA	NA	NA	NA	NA
Rv0095c	NA	-0.662454	0.0775695	-1.25245	1.92068	0.0237401	-3.71932	-1.18792	0.310353	-0.647923
Rv0096	PPE1	-2.11951	0.000303571	-2.70951	2.6086	0.000812551	-3.0314	-1.79323	0.0727995	-1.25323
Rv0097	NA	-1.28959	9.96082e-05	-1.87959	1.0073	0.0764103	-4.6327	-0.173843	0.995868	0.366157
Rv0098	fcoT	-1.2041	0.00250839	-1.7941	0.0230431	0.685376	-5.61696	-0.054298	0.962103	0.485702
Rv0099	fadD10	-1.42677	2.37482e-08	-2.01677	0.69923	0.195455	-4.94077	-0.432802	0.600626	0.107198
Rv0100	NA	-2.20252	2.81475e-10	-2.79252	1.55394	0.321582	-4.08606	-0.886938	0.73678	-0.346938
Rv0101	nrp	-1.58032	1.35279e-10	-2.17032	2.11713	4.64223e-12	-3.52287	-0.523169	0.165797	0.0168309
Rv0102	NA	-0.514268	0.0356734	-1.10427	0.111807	0.815034	-5.52819	-0.518912	0.221646	0.0210883
Rv0103c	ctpB	-0.779873	0.00137244	-1.36987	0.254307	0.544374	-5.38569	0.0154237	1	0.555424
Rv0104	NA	-1.38395	0.000501307	-1.97395	1.7755	0.118314	-3.8645	-0.381969	1	0.158031
Rv0105c	rpmB1	0.594347	0.604608	0.00434713	2.22114	0.537332	-3.41886	-0.643101	1	-0.103101
Rv0106	NA	2.90304	2.93167e-28	2.31304	-1.15947	0.000594006	-6.79947	0.483278	0.335365	1.02328
Rv0107c	ctpI	-1.6584	2.02806e-10	-2.2484	0.626768	0.0538984	-5.01323	-0.25778	0.625361	0.28222
Rv0108c	NA	-1.19435	5.29291e-05	-1.78435	-0.69584	0.102882	-6.33584	-0.677208	0.413139	-0.137208
Rv0109	PE_PGRS1	-1.17391	0.0354047	-1.76391	1.66125	0.00649873	-3.97875	-0.802675	0.312728	-0.262675
Rv0110	NA	-1.61407	1.97998e-08	-2.20407	0.511412	0.903961	-5.12859	-0.0708457	1	0.469154
Rv0111	NA	-2.4256	9.66613e-21	-3.0156	1.03694	0.0606159	-4.60306	-0.970398	0.120194	-0.430398
Rv0112	gca	0.0684155	0.841331	-0.521585	-0.946337	0.0325751	-6.58634	-0.249384	0.613431	0.290616
Rv0113	gmhA	0.110631	0.748439	-0.479369	-1.56404	0.000282211	-7.20404	-0.0874414	0.959663	0.452559
Rv0114	gmhB	-1.8658	1.05718e-09	-2.4558	0.185602	0.909181	-5.4544	0.0859226	1	0.625923
Rv0115	hddA	-0.620993	0.0264852	-1.21099	0.333769	0.700342	-5.30623	0.36588	0.771242	0.90588
Rv0116c	ldtA	2.53498	6.23901e-16	1.94498	-0.861245	0.00161527	-6.50125	-0.109354	0.823137	0.430646
Rv0117	oxyS	0.637698	0.0227052	0.0476981	-0.503313	0.40732	-6.14331	-0.591254	0.309152	-0.0512536
Rv0118c	oxcA	-0.210562	0.463388	-0.800562	-0.32309	0.807313	-5.96309	0.46275	0.765045	1.00275
Rv0119	fadD7	-0.386326	0.265353	-0.976326	1.39376	0.0109347	-4.24624	-0.15347	0.985009	0.38653
Rv0120c	fusA2	-0.629126	0.0195359	-1.21913	-1.12705	0.000224476	-6.76705	0.158009	0.754976	0.698009
Rv0121c	NA	0.879295	0.0154881	0.289295	0.307738	0.615828	-5.33226	-0.408029	0.641597	0.131971
Rv0122	NA	1.59667	8.6926e-08	1.00667	0.276283	0.443831	-5.36372	-0.711411	0.0987474	-0.171411
Rv0123	NA	1.48963	7.67462e-08	0.899628	-1.40049	0.000106002	-7.04049	-0.0553223	1	0.484678
Rv0124	PE_PGRS2	2.73718	6.89936e-12	2.14718	0.0620113	0.903961	-5.57799	0.38764	0.469257	0.92764
Rv0125	pepA	1.16213	3.4565e-05	0.572128	-0.861584	0.000544636	-6.50158	0.0569021	0.944753	0.596902
Rv0126	treS	0.150204	0.600751	-0.439796	-0.842113	0.0147183	-6.48211	0.466661	0.297095	1.00666
Rv0127	mak	-0.993239	7.1527e-05	-1.58324	-0.518767	0.25791	-6.15877	0.388928	0.543999	0.928928
Rv0128	NA	0.455318	0.110379	-0.134682	-0.575125	0.140566	-6.21513	-0.0613201	1	0.47868
Rv0129c	fbpC	-2.51393	4.19932e-19	-3.10393	-0.660701	0.106034	-6.3007	-1.0954	0.378283	-0.555401
Rv0130	htdZ	-0.559896	0.0978465	-1.1499	1.99045	0.00252347	-3.64955	-0.425187	0.702627	0.114813
Rv0131c	fadE1	0.349771	0.188818	-0.240229	-0.885595	0.0238593	-6.52559	0.37863	0.582291	0.91863
Rv0132c	fgd2	1.14533	1.71054e-05	0.555332	0.374455	0.370851	-5.26555	0.0486955	1	0.588696
Rv0133	NA	0.814352	0.00105825	0.224352	-1.25409	0.000970716	-6.89409	0.188689	0.896592	0.728689
Rv0134	ephF	0.318288	0.228607	-0.271712	-0.736333	0.0196123	-6.37633	0.495533	0.167333	1.03553
Rv0135c	NA	0.70332	0.0144228	0.11332	0.282182	0.377527	-5.35782	0.614319	0.0738987	1.15432
Rv0136	cyp138	1.27432	1.35001e-07	0.684324	0.261431	0.435044	-5.37857	0.0238973	1	0.563897
Rv0137c	msrA	2.27255	9.74797e-16	1.68255	-1.033	0.0043862	-6.673	0.516015	0.219669	1.05601
Rv0138	NA	-0.906402	0.0020751	-1.4964	1.18379	0.0113848	-4.45621	-0.150599	0.912915	0.389401
Rv0139	NA	-0.632535	0.0177212	-1.22253	0.933891	0.0199015	-4.70611	0.589546	0.236495	1.12955
Rv0140	NA	3.13165	9.56801e-13	2.54165	-2.44659	3.95136e-17	-8.08659	0.349689	0.2388	0.889689
Rv0141c	NA	-0.707114	0.0207348	-1.29711	-0.676057	0.149746	-6.31606	-0.188345	0.881642	0.351655
Rv0142	NA	3.83759	2.67822e-44	3.24759	0.0760487	0.841896	-5.56395	-0.146365	0.700089	0.393635
Rv0143c	NA	0.0827251	0.792392	-0.507275	1.22851	2.19533e-05	-4.41149	0.0679838	0.922286	0.607984
Rv0144	NA	0.797703	0.0105392	0.207703	-2.46613	4.5778e-12	-8.10613	1.44486	3.92383e-05	1.98486
Rv0145	NA	0.309478	0.291369	-0.280522	-0.573913	0.101138	-6.21391	0.662294	0.0463442	1.20229
Rv0146	NA	-0.539861	0.0349011	-1.12986	0.460982	0.159738	-5.17902	-0.20229	0.646706	0.33771
Rv0147	NA	1.95856	3.04759e-11	1.36856	-1.95987	4.28748e-16	-7.59987	0.369204	0.173134	0.909204
Rv0148	NA	1.54526	5.25091e-08	0.955261	-2.33499	2.70972e-21	-7.97499	0.849727	0.000452922	1.38973
Rv0149	NA	-0.61833	0.0396978	-1.20833	-0.237709	0.686053	-5.87771	-1.06827	0.00197039	-0.528266
Rv0150c	NA	-0.565447	0.431863	-1.15545	2.93954	0.0781666	-2.70046	-1.77109	0.506565	-1.23109
Rv0151c	PE1	-0.141241	0.664322	-0.731241	-0.153807	0.613849	-5.79381	-0.0191748	1	0.520825
Rv0152c	PE2	0.236086	0.48373	-0.353914	0.44308	0.375584	-5.19692	-0.118192	0.850696	0.421808
Rv0153c	ptbB	0.089101	0.757728	-0.500899	-0.950175	0.00770682	-6.59017	0.711356	0.108809	1.25136
Rv0154c	fadE2	0.462091	0.0710869	-0.127909	-0.618655	0.0413994	-6.25866	0.338039	0.315656	0.878039
Rv0155	pntAa	-1.35279	1.27954e-07	-1.94279	0.2913	0.595248	-5.3487	-1.14455	0.0437541	-0.604551
Rv0156	pntAb	-2.02533	1.2927e-08	-2.61533	0.63185	0.355252	-5.00815	-1.40297	0.109299	-0.862972
Rv0157	pntB	-1.59333	1.84701e-10	-2.18333	0.26556	0.57886	-5.37444	-0.717345	0.130709	-0.177345
Rv0157A	NA	0.550127	0.103436	-0.0398734	-1.31336	0.00161361	-6.95336	-1.16013	0.0351578	-0.620126
Rv0158	NA	0.0511219	0.911215	-0.538878	-0.434538	0.353776	-6.07454	-0.217726	1	0.322274
Rv0159c	PE3	-0.734259	0.0232781	-1.32426	0.373009	0.650384	-5.26699	0.466061	0.999778	1.00606
Rv0160c	PE4	1.85997	1.61685e-07	1.26997	-0.867095	0.285051	-6.5071	1.0715	0.39766	1.6115
Rv0161	NA	0.230433	0.4421	-0.359567	-0.124342	0.738262	-5.76434	1.16043	0.0115754	1.70043
Rv0162c	adhE1	-0.289282	0.402526	-0.879282	0.790848	0.146577	-4.84915	-0.667484	0.381914	-0.127484
Rv0163	NA	-1.59416	2.55992e-05	-2.18416	0.859132	0.293695	-4.78087	-0.899124	0.470892	-0.359124
Rv0164	NA	-2.11337	1.12116e-11	-2.70337	-0.7052	0.207816	-6.3452	-1.32599	0.148995	-0.785995
Rv0165c	mce1R	1.92317	1.15733e-06	1.33317	-0.60114	0.694924	-6.24114	0.931865	0.696228	1.47187
Rv0166	fadD5	-0.782862	0.00211396	-1.37286	-0.394207	0.502124	-6.03421	0.2596	0.852652	0.7996
Rv0167	yrbE1A	-0.909471	0.00948144	-1.49947	0.738496	0.107552	-4.9015	-0.244736	0.684712	0.295264
Rv0168	yrbE1B	-1.9712	1.32896e-12	-2.5612	1.96292	0.00152696	-3.67708	-0.869207	0.300305	-0.329207
Rv0169	mce1A	-1.28176	3.17596e-07	-1.87176	-0.0288289	0.943033	-5.66883	0.516268	0.393867	1.05627
Rv0170	mce1B	-1.96676	6.88322e-09	-2.55676	0.66068	0.131718	-4.97932	-1.33212	0.00324653	-0.792121
Rv0171	mce1C	-0.507607	0.0691598	-1.09761	0.065627	0.870595	-5.57437	0.394764	0.410074	0.934764
Rv0172	mce1D	-1.67682	2.02275e-08	-2.26682	0.295575	0.541525	-5.34443	-0.647442	0.353546	-0.107442
Rv0173	lprK	-1.5602	6.60681e-09	-2.1502	0.419005	0.460065	-5.221	-0.29936	0.742176	0.24064
Rv0174	mce1F	-0.988599	3.07925e-05	-1.5786	-0.240288	0.48117	-5.88029	-0.133372	0.979807	0.406628
Rv0175	NA	-0.738526	0.0103823	-1.32853	-0.0328887	0.881294	-5.67289	-0.267439	0.7829	0.272561
Rv0176	NA	-2.25502	2.57748e-15	-2.84502	0.542966	0.339718	-5.09703	-0.23733	0.811816	0.30267
Rv0177	NA	-2.31638	1.21179e-16	-2.90638	0.26859	0.905198	-5.37141	-1.49642	0.043671	-0.956418
Rv0178	NA	-1.20953	4.37076e-07	-1.79953	-0.90128	0.0216867	-6.54128	-0.00141634	1	0.538584
Rv0179c	lprO	-0.857285	0.000380513	-1.44729	-1.03661	0.00285474	-6.67661	-0.814337	0.328101	-0.274337
Rv0180c	NA	-2.2521	9.74335e-19	-2.8421	0.327019	0.682923	-5.31298	-0.595956	0.530821	-0.0559557
Rv0181c	NA	-1.87894	2.301e-10	-2.46894	1.12535	0.141848	-4.51465	-0.152044	1	0.387956
Rv0182c	sigG	-0.301826	0.402526	-0.891826	-0.271848	0.395529	-5.91185	0.413126	0.288388	0.953126
Rv0183	NA	-2.28798	1.1078e-14	-2.87798	0.767749	0.198404	-4.87225	-1.13391	0.108809	-0.59391
Rv0184	NA	-1.93357	4.23895e-15	-2.52357	0.324157	0.650384	-5.31584	-0.557022	0.534914	-0.0170219
Rv0185	NA	-1.62821	1.77291e-06	-2.21821	-0.523102	0.228926	-6.1631	0.42552	0.500039	0.96552
Rv0186	bglS	-1.70323	4.85725e-12	-2.29323	0.906915	0.00980638	-4.73308	-0.69282	0.076115	-0.15282
Rv0186A	mymT	1.02242	6.24851e-05	0.43242	0.0276711	0.973183	-5.61233	0.510445	0.258009	1.05045
Rv0187	NA	-0.416732	0.280111	-1.00673	-0.341003	0.394011	-5.981	-0.0593845	0.966193	0.480615
Rv0188	NA	3.05259	5.94826e-16	2.46259	-0.699732	0.00372782	-6.33973	-0.503838	0.0433364	0.0361616
Rv0189c	ilvD	-1.6296	1.13327e-11	-2.2196	-0.117462	0.710257	-5.75746	-0.575204	0.504444	-0.0352036
Rv0190	NA	2.07304	1.52289e-10	1.48304	-0.323807	0.31487	-5.96381	0.657263	0.0397978	1.19726
Rv0191	NA	1.6936	1.72577e-11	1.1036	0.646514	0.035216	-4.99349	0.869695	0.00731914	1.40969
Rv0192	NA	0.0602765	0.842521	-0.529724	-0.370555	0.238421	-6.01055	0.346174	0.300305	0.886174
Rv0192A	NA	0.039028	0.905932	-0.550972	-0.398522	0.203704	-6.03852	0.283047	0.429319	0.823047
Rv0193c	NA	-0.634895	0.115129	-1.2249	-0.501584	0.954992	-6.14158	1.35947	0.410288	1.89947
Rv0194	NA	1.90478	8.56792e-11	1.31478	1.90537	1.31123e-11	-3.73463	0.264139	0.576445	0.804139
Rv0195	NA	1.52258	5.51137e-05	0.932578	1.38382	0.0683037	-4.25618	-0.188005	0.956033	0.351995
Rv0196	NA	1.45395	5.15453e-07	0.863954	0.77865	0.0958937	-4.86135	-1.69742	0.00256885	-1.15742
Rv0197	NA	1.62343	7.4309e-11	1.03343	0.398297	0.174411	-5.2417	-0.916498	0.000152424	-0.376498
Rv0198c	zmp1	-0.568189	0.0403714	-1.15819	-0.513097	0.0913806	-6.1531	0.145336	0.762031	0.685336
Rv0199	NA	-2.74813	7.10866e-23	-3.33813	1.15063	0.124081	-4.48937	-0.739041	0.418175	-0.199041
Rv0200	NA	-2.4517	8.87823e-15	-3.0417	1.62232	0.0454446	-4.01768	-0.767268	0.49814	-0.227268
Rv0201c	NA	0.243069	0.353229	-0.346931	1.13376	1.57496e-05	-4.50624	0.34687	0.290868	0.88687
Rv0202c	mmpL11	1.01797	1.33975e-05	0.427971	0.873314	0.000148988	-4.76669	-0.0530498	0.929382	0.48695
Rv0203	NA	-0.44336	0.149167	-1.03336	-2.32216	0.00109749	-7.96216	1.31528	0.288663	1.85528
Rv0204c	NA	0.0472339	0.885452	-0.542766	0.711766	0.148257	-4.92823	0.199384	0.715246	0.739384
Rv0205	NA	-2.06701	2.26451e-12	-2.65701	1.44493	0.0325089	-4.19507	-1.06414	0.211024	-0.524143
Rv0206c	mmpL3	0.621981	0.00880822	0.0319807	-0.632354	0.00833976	-6.27235	-0.536599	0.018336	0.00340074
Rv0207c	NA	-0.6801	0.0117839	-1.2701	-0.761064	0.0391736	-6.40106	-0.726959	0.358269	-0.186959
Rv0208c	NA	-1.3072	4.4482e-07	-1.8972	-0.679519	0.0901013	-6.31952	-0.530718	0.876903	0.00928161
Rv0209	NA	1.57993	0.000117472	0.989928	0.412395	0.411549	-5.22761	0.84036	0.00553562	1.38036
Rv0210	NA	0.239171	0.418468	-0.350829	0.853104	0.0321893	-4.7869	0.56999	0.175528	1.10999
Rv0211	pckA	3.44211	1.35765e-34	2.85211	-2.31813	3.08881e-17	-7.95813	1.38852	8.80268e-10	1.92852
Rv0212c	nadR	1.40481	5.81777e-06	0.814809	-0.216756	0.499832	-5.85676	0.0126946	0.905384	0.552695
Rv0213c	NA	-0.760363	0.0232904	-1.35036	1.40731	0.0725479	-4.23269	-1.87857	0.0733547	-1.33857
Rv0214	fadD4	1.35201	6.23702e-08	0.762009	1.48806	1.91466e-08	-4.15194	0.393185	0.246908	0.933185
Rv0215c	fadE3	-0.190151	0.560306	-0.780151	-0.160401	0.918264	-5.8004	-0.220947	0.914137	0.319053
Rv0216	NA	-0.965732	0.0003627	-1.55573	1.24799	0.00200308	-4.39201	0.747446	0.104906	1.28745
Rv0217c	lipW	0.284293	0.318922	-0.305707	-0.876846	0.290429	-6.51685	0.180608	1	0.720608
Rv0218	NA	-0.0686178	0.875092	-0.658618	1.3345	0.00517455	-4.3055	0.0944381	1	0.634438
Rv0219	NA	-0.184331	0.679122	-0.774331	2.12011	0.000273547	-3.51989	-0.477178	0.578978	0.062822
Rv0220	lipC	-1.55517	9.9778e-11	-2.14517	-0.022095	0.964203	-5.6621	-0.668207	0.0859177	-0.128207
Rv0221	NA	-2.19204	1.50037e-16	-2.78204	0.829076	0.0405186	-4.81092	-0.737347	0.101877	-0.197347
Rv0222	echA1	-1.26283	2.73019e-05	-1.85283	0.281294	0.669631	-5.35871	-0.211983	0.910306	0.328017
Rv0223c	NA	1.02256	2.69554e-05	0.432563	-1.38993	0.00217812	-7.02993	0.479301	0.624398	1.0193
Rv0224c	NA	-1.71778	2.89076e-07	-2.30778	0.640317	0.936134	-4.99968	0.71593	0.766355	1.25593
Rv0225	NA	-1.48165	3.14119e-08	-2.07165	1.44216	0.00279278	-4.19784	0.478829	0.510483	1.01883
Rv0226c	NA	-2.37617	9.14572e-12	-2.96617	1.38134	0.0271387	-4.25866	-0.253724	0.857997	0.286276
Rv0227c	NA	-2.77284	1.24861e-27	-3.36284	0.423291	0.613225	-5.21671	-0.934471	0.26656	-0.394471
Rv0228	NA	-0.2755	0.386094	-0.8655	0.348279	1	-5.29172	0.69639	0.185972	1.23639
Rv0229c	NA	-0.835593	0.00219749	-1.42559	0.252125	0.628842	-5.38788	-0.469468	0.641979	0.0705319
Rv0230c	php	0.161837	0.57597	-0.428163	-1.31539	0.00119223	-6.95539	0.62909	0.270035	1.16909
Rv0231	fadE4	-1.03986	3.07948e-05	-1.62986	-0.489569	0.474821	-6.12957	0.731837	0.331295	1.27184
Rv0232	NA	0.52799	0.0864679	-0.0620103	1.01123	0.0443451	-4.62877	-0.64385	0.300305	-0.10385
Rv0233	nrdB	1.03869	0.000161325	0.448691	-0.853711	0.0193578	-6.49371	0.362913	0.473442	0.902913
Rv0234c	gabD1	0.935549	0.000215205	0.345549	-1.12435	0.000361862	-6.76435	0.911187	0.00625144	1.45119
Rv0235c	NA	-0.687898	0.0194461	-1.2779	-0.36329	0.660099	-6.00329	-0.224775	1	0.315225
Rv0236c	aftD	-1.36207	1.44809e-08	-1.95207	1.22439	0.000101667	-4.41561	0.163986	0.887952	0.703986
Rv0236A	NA	-0.895376	0.00053725	-1.48538	-1.00329	0.1277	-6.64329	0.517313	0.703415	1.05731
Rv0237	lpqI	-1.18722	4.22541e-06	-1.77722	-0.371614	0.400893	-6.01161	0.418409	0.501716	0.958409
Rv0238	NA	1.22059	1.65759e-05	0.630585	-1.47249	1.50338e-05	-7.11249	0.755607	0.0479633	1.29561
Rv0239	vapB24	0.305138	0.318922	-0.284862	0.174944	0.650384	-5.46506	-0.889609	0.0256469	-0.349609
Rv0240	vapC24	0.689368	0.0150013	0.0993682	-0.413498	0.683779	-6.0535	0.814252	0.312271	1.35425
Rv0241c	htdX	0.481436	0.0513707	-0.108564	-0.786356	0.0486468	-6.42636	0.500381	0.330694	1.04038
Rv0242c	fabG4	0.820438	0.00140786	0.230438	-0.730814	0.0103779	-6.37081	0.360277	0.271023	0.900277
Rv0243	fadA2	1.76646	2.38666e-14	1.17646	-1.31241	3.40227e-07	-6.95241	0.780952	0.00266768	1.32095
Rv0244c	fadE5	1.51002	1.41209e-09	0.920021	0.44327	0.155704	-5.19673	-0.193734	0.652438	0.346266
Rv0245	NA	0.795024	0.0292413	0.205024	0.348639	0.467989	-5.29136	-1.07562	0.00345282	-0.535616
Rv0246	NA	0.674949	0.0158609	0.0849494	-0.0145897	0.946289	-5.65459	0.54518	0.340621	1.08518
Rv0247c	NA	-1.28036	7.82906e-05	-1.87036	-0.723963	0.0781666	-6.36396	0.626856	0.192829	1.16686
Rv0248c	NA	-1.31623	1.60723e-08	-1.90623	-0.611965	0.0317882	-6.25197	0.208547	0.546203	0.748547
Rv0249c	NA	-0.786107	0.0104602	-1.37611	-1.29811	0.000687964	-6.93811	0.392564	0.351651	0.932564
Rv0250c	NA	2.09528	4.13088e-12	1.50528	-1.73769	6.90023e-05	-7.37769	1.21946	0.00762835	1.75946
Rv0251c	hsp	3.71186	1.311e-45	3.12186	-1.71293	6.58899e-09	-7.35293	1.44756	5.34605e-07	1.98756
Rv0252	nirB	-1.84559	1.49165e-12	-2.43559	1.07347	0.0089591	-4.56653	-0.137784	0.947994	0.402216
Rv0253	nirD	-3.49152	1.35291e-22	-4.08152	2.41419	0.0238871	-3.22581	-1.38742	0.25195	-0.847422
Rv0254c	cobU	-0.145204	0.627776	-0.735204	0.757734	0.20399	-4.88227	-0.384372	0.738493	0.155628
Rv0255c	cobQ1	0.171797	0.542841	-0.418203	-0.348178	0.730619	-5.98818	1.10047	0.0512573	1.64047
Rv0256c	PPE2	0.477911	0.0603488	-0.112089	-1.26782	0.0101347	-6.90782	1.10906	0.0664668	1.64906
Rv0257	NA	2.9956	3.18956e-13	2.4056	-0.568349	0.376349	-6.20835	1.04755	0.0847552	1.58755
Rv0258c	NA	-0.473266	0.101212	-1.06327	-0.216941	0.906003	-5.85694	-0.48314	0.676777	0.0568602
Rv0259c	NA	-0.573714	0.0623988	-1.16371	0.946797	0.272481	-4.6932	0.282372	0.852652	0.822372
Rv0260c	NA	-2.04736	5.27145e-07	-2.63736	3.13311	2.37318e-08	-2.50689	-0.481537	0.421063	0.0584631
Rv0261c	narK3	0.221129	0.591107	-0.368871	1.39636	0.000831104	-4.24364	-0.212694	0.707301	0.327306
Rv0262c	aac	1.35773	2.28689e-05	0.767728	-1.51684	5.34076e-06	-7.15684	0.511496	0.346369	1.0515
Rv0263c	NA	1.73157	7.44579e-11	1.14157	-1.79838	4.74252e-12	-7.43838	0.405419	0.18832	0.945419
Rv0264c	NA	0.734392	0.00568997	0.144392	-0.982308	0.00245616	-6.62231	-0.429272	0.300845	0.110728
Rv0265c	NA	0.00159318	1	-0.588407	1.0444	0.00158992	-4.5956	1.36677	3.25581e-07	1.90677
Rv0266c	oplA	0.4332	0.315866	-0.1568	1.11696	7.6423e-06	-4.52304	0.306197	0.258009	0.846197
Rv0267	narU	-0.295555	0.50472	-0.885555	1.70967	0.0674935	-3.93033	0.204413	1	0.744413
Rv0268c	NA	0.935687	0.000116667	0.345687	-0.567203	0.075815	-6.2072	-0.37082	0.369327	0.16918
Rv0269c	NA	0.468876	0.0867888	-0.121124	1.17719	0.00741413	-4.46281	-0.318848	0.632268	0.221152
Rv0270	fadD2	1.31179	6.42694e-08	0.721793	-0.805093	0.00816379	-6.44509	0.0956023	0.914898	0.635602
Rv0271c	fadE6	0.373723	0.137853	-0.216277	0.794366	0.00293826	-4.84563	0.0881523	0.913112	0.628152
Rv0272c	NA	1.53235	2.58006e-09	0.942348	-0.710549	0.0596522	-6.35055	1.036	0.00452712	1.576
Rv0273c	NA	1.61063	2.26736e-08	1.02063	-0.916758	0.017421	-6.55676	1.028	0.00762835	1.568
Rv0274	NA	0.189873	0.578816	-0.400127	-0.426253	0.770578	-6.06625	-1.33915	0.101953	-0.799153
Rv0275c	NA	3.34236	4.35763e-36	2.75236	0.40314	0.149746	-5.23686	0.18247	0.67392	0.72247
Rv0276	NA	1.21915	8.60722e-07	0.629148	-1.88265	1.89311e-13	-7.52265	-0.056257	1	0.483743
Rv0277c	vapC25	0.380434	0.519532	-0.209566	1.57675	0.00571192	-4.06325	-1.29958	0.0784771	-0.759575
Rv0278c	PE_PGRS3	3.04087	8.24463e-17	2.45087	1.81827	9.59422e-06	-3.82173	0.0747071	0.875089	0.614707
Rv0279c	PE_PGRS4	2.91139	6.74755e-17	2.32139	1.09066	0.00741413	-4.54934	0.031129	0.910147	0.571129
Rv0280	PPE3	3.37087	1.76838e-20	2.78087	-0.550111	0.0393921	-6.19011	0.0277942	0.952447	0.567794
Rv0281	NA	0.842865	0.0019897	0.252865	-0.12251	0.829174	-5.76251	-0.0749051	0.857926	0.465095
Rv0282	eccA3	0.724569	0.00272428	0.134569	-0.0189084	1	-5.65891	0.0163225	1	0.556322
Rv0283	eccB3	0.00915841	0.989271	-0.580842	0.821907	0.000656685	-4.81809	-0.0257538	0.995868	0.514246
Rv0284	eccC3	-0.88731	0.000250539	-1.47731	0.772498	0.00121571	-4.8675	-0.23408	0.410288	0.30592
Rv0285	PE5	-1.80898	1.08571e-09	-2.39898	1.47261	0.00480915	-4.16739	-1.71345	0.00229192	-1.17345
Rv0286	PPE4	-1.2176	2.62919e-05	-1.8076	0.0557195	0.915484	-5.58428	-0.471774	0.359778	0.0682256
Rv0287	esxG	-1.60087	8.11841e-09	-2.19087	-0.640549	0.126799	-6.28055	-1.34096	0.031204	-0.800963
Rv0288	esxH	-0.55634	0.0584847	-1.14634	-1.67507	4.91095e-06	-7.31507	-0.205959	0.851109	0.334041
Rv0289	espG3	-1.50886	3.67728e-05	-2.09886	3.07122	7.62315e-23	-2.56878	-0.673825	0.0556011	-0.133825
Rv0290	eccD3	-1.62062	4.65181e-05	-2.21062	1.84616	5.95145e-05	-3.79384	-0.995883	0.012502	-0.455883
Rv0291	mycP3	-0.549311	0.0753429	-1.13931	1.10085	0.00110779	-4.53915	0.46795	0.249379	1.00795
Rv0292	eccE3	-2.25991	6.55791e-19	-2.84991	2.16648	8.82926e-08	-3.47352	-0.667918	0.169007	-0.127918
Rv0293c	NA	0.654288	0.0156638	0.0642879	-0.540862	0.0540163	-6.18086	-0.174656	0.784622	0.365344
Rv0294	tam	-1.09448	9.60251e-05	-1.68448	0.784762	0.23505	-4.85524	-0.752791	0.490685	-0.212791
Rv0295c	NA	-1.99704	1.39124e-12	-2.58704	0.614116	0.333629	-5.02588	-2.14245	0.0025701	-1.60245
Rv0296c	NA	-1.28252	6.38794e-07	-1.87252	-0.346026	0.574596	-5.98603	-1.527	0.00328244	-0.987
Rv0297	PE_PGRS5	2.45138	4.0958e-08	1.86138	-0.514501	0.0975137	-6.1545	0.00308208	1	0.543082
Rv0298	NA	-0.331229	0.359899	-0.921229	-0.960298	0.00262343	-6.6003	-0.578495	0.237975	-0.0384955
Rv0299	NA	0.0111203	0.983759	-0.57888	-0.506852	0.216392	-6.14685	-0.638946	0.175509	-0.0989464
Rv0300	vapB2	-0.684834	0.0331836	-1.27483	-1.05073	0.045619	-6.69073	0.119111	1	0.659111
Rv0301	vapC2	1.13346	3.03229e-06	0.543457	-1.49439	6.22069e-06	-7.13439	0.972536	0.012502	1.51254
Rv0302	NA	0.0706612	0.818626	-0.519339	0.831773	0.0503577	-4.80823	0.375629	0.358928	0.915629
Rv0303	NA	0.733783	0.0139656	0.143783	1.24778	7.16586e-05	-4.39222	-0.197293	0.741386	0.342707
Rv0304c	PPE5	1.11477	0.000285388	0.524773	0.901422	0.0585747	-4.73858	0.777711	0.0293274	1.31771
Rv0305c	PPE6	1.43514	6.16657e-09	0.845135	-0.0752963	0.766491	-5.7153	0.0323493	0.910306	0.572349
Rv0306	NA	0.879263	0.00611752	0.289263	0.261391	0.866351	-5.37861	0.7212	0.27863	1.2612
Rv0307c	NA	-0.0521168	0.865427	-0.642117	-0.782171	0.0243244	-6.42217	-0.781588	0.216816	-0.241588
Rv0308	NA	-2.37546	2.4594e-20	-2.96546	-0.250904	0.436681	-5.8909	-1.30218	0.0647276	-0.762181
Rv0309	NA	-1.27847	7.97794e-07	-1.86847	-0.676253	0.110248	-6.31625	-1.01712	0.0957494	-0.47712
Rv0310c	NA	-1.72798	0.00021848	-2.31798	1.14173	0.68599	-4.49827	-0.450406	0.937629	0.0895944
Rv0311	NA	0.128161	0.670043	-0.461839	-0.88035	0.0113276	-6.52035	-0.569241	0.160347	-0.0292409
Rv0312	NA	-1.28951	7.35384e-08	-1.87951	-0.224471	0.749073	-5.86447	0.170962	0.928267	0.710962
Rv0313	NA	1.8838	3.89548e-15	1.2938	-0.532278	0.0856892	-6.17228	-0.595901	0.070752	-0.0559014
Rv0314c	NA	-1.17157	1.09549e-05	-1.76157	-0.175909	0.445713	-5.81591	-0.76918	0.715246	-0.22918
Rv0315	NA	-0.161309	0.556002	-0.751309	-0.509097	0.078003	-6.1491	1.2325	5.0315e-08	1.7725
Rv0316	NA	-0.837905	0.00197794	-1.4279	0.07336	0.943033	-5.56664	1.40525	0.000203792	1.94525
Rv0317c	glpQ2	-1.07426	1.64688e-05	-1.66426	0.460338	0.317612	-5.17966	-0.657676	0.237155	-0.117676
Rv0318c	NA	-1.56798	7.50839e-07	-2.15798	0.43266	0.722071	-5.20734	1.35739	0.408004	1.89739
Rv0319	pcp	0.493065	0.0815674	-0.0969354	0.329896	0.757059	-5.3101	0.328313	0.623247	0.868313
Rv0320	NA	1.79135	3.19839e-10	1.20135	-0.528068	0.538363	-6.16807	1.08528	0.131409	1.62528
Rv0321	dcd	-0.496115	0.168508	-1.08612	0.306477	0.627234	-5.33352	0.317716	0.964394	0.857716
Rv0322	udgA	-0.40502	0.175031	-0.99502	0.552628	0.373994	-5.08737	0.872837	0.448893	1.41284
Rv0323c	NA	0.624274	0.0712163	0.0342741	-2.89842	0.00556594	-8.53842	1.2464	0.589886	1.7864
Rv0324	NA	1.76518	6.36832e-07	1.17518	-0.150597	0.796217	-5.7906	0.631516	0.247923	1.17152
Rv0325	NA	0.66527	0.0794917	0.0752704	0.053353	0.929779	-5.58665	0.190147	0.919572	0.730147
Rv0326	NA	0.00940914	1	-0.580591	2.31573	0.00869228	-3.32427	-0.927866	0.554786	-0.387866
Rv0327c	cyp135A1	0.367224	0.396331	-0.222776	0.242399	1	-5.3976	0.403695	0.859662	0.943695
Rv0328	NA	-0.64304	0.0513707	-1.23304	-0.218691	0.973632	-5.85869	0.338029	0.919765	0.878029
Rv0329c	NA	-0.516787	0.389251	-1.10679	-0.354011	0.7502	-5.99401	0.393314	1	0.933314
Rv0330c	NA	0.431858	0.257111	-0.158142	0.228232	0.769369	-5.41177	0.458851	0.934913	0.998851
Rv0331	NA	1.823	6.66929e-14	1.233	-0.896332	0.0197052	-6.53633	0.518535	0.298609	1.05854
Rv0332	NA	-0.681985	0.0113069	-1.27198	-0.0996534	0.69045	-5.73965	-0.62827	0.321368	-0.0882703
Rv0333	NA	0.49523	0.0438797	-0.0947696	-1.57856	5.41576e-05	-7.21856	0.559249	0.398144	1.09925
Rv0334	rmlA	-0.617125	0.0179662	-1.20713	0.156909	0.870336	-5.48309	-0.680103	0.267488	-0.140103
Rv0335c	PE6	3.93881	3.4381e-20	3.34881	-0.135598	0.917144	-5.7756	0.897016	0.325115	1.43702
Rv0336	NA	1.50951	0.0591283	0.919511	-5.15155	0.773774	-10.7915	3.1335	0.771242	3.6735
Rv0337c	aspC	-0.664101	0.00745739	-1.2541	-1.01651	0.0013585	-6.65651	0.392308	0.299183	0.932308
Rv0338c	NA	-0.557078	0.0179662	-1.14708	-1.23148	8.31627e-05	-6.87148	0.138406	0.740454	0.678406
Rv0339c	NA	0.592308	0.0162417	0.00230791	-0.546637	0.23865	-6.18664	0.576996	0.295218	1.117
Rv0340	NA	0.816652	0.00132508	0.226652	-0.654694	0.0629863	-6.29469	-0.225646	0.843918	0.314354
Rv0341	iniB	2.8016	4.64685e-24	2.2116	-1.73273	2.40694e-11	-7.37273	-0.20649	0.641107	0.33351
Rv0342	iniA	1.63105	7.26043e-11	1.04105	-0.23064	0.477637	-5.87064	-0.638706	0.0463442	-0.0987059
Rv0343	iniC	0.734914	0.00445962	0.144914	0.655752	0.022314	-4.98425	0.220629	0.715246	0.760629
Rv0344c	lpqJ	-0.813229	0.0588044	-1.40323	-1.29747	0.0732732	-6.93747	0.112108	0.819414	0.652108
Rv0345	NA	-0.270952	0.47721	-0.860952	0.555508	0.256459	-5.08449	-0.208769	0.766355	0.331231
Rv0346c	ansP2	-1.3563	3.65955e-08	-1.9463	0.942577	0.0154545	-4.69742	-1.41727	0.00143415	-0.877271
Rv0347	NA	0.097969	0.775603	-0.492031	-0.220691	0.945287	-5.86069	0.289792	0.955214	0.829792
Rv0348	NA	0.147353	0.733757	-0.442647	-0.799594	0.046738	-6.43959	-0.343483	0.999778	0.196517
Rv0349	NA	-0.0483325	0.885452	-0.638333	-1.14748	0.092244	-6.78748	0.411414	0.865023	0.951414
Rv0350	dnaK	0.0441409	0.890136	-0.545859	0.102834	0.761982	-5.53717	0.12944	0.740454	0.66944
Rv0351	grpE	-0.668566	0.0159827	-1.25857	1.23698	4.31537e-06	-4.40302	-0.850751	0.00153317	-0.310751
Rv0352	dnaJ1	0.522001	0.0378957	-0.0679994	-0.21953	0.489134	-5.85953	-0.0534199	0.955618	0.48658
Rv0353	hspR	-0.344226	0.172503	-0.934226	-0.00317985	0.990128	-5.64318	-0.236112	0.709249	0.303888
Rv0354c	PPE7	1.22031	0.00669388	0.630311	0.696043	0.460276	-4.94396	-0.338334	0.882818	0.201666
Rv0355c	PPE8	1.09627	2.74337e-05	0.506266	-0.495304	0.259667	-6.1353	0.821014	0.0407727	1.36101
Rv0356c	NA	-1.47445	1.33187e-06	-2.06445	0.297591	1	-5.34241	-0.361926	1	0.178074
Rv0357c	purA	-0.661874	0.00681812	-1.25187	-0.526703	0.379692	-6.1667	0.0972619	1	0.637262
Rv0358	NA	0.632898	0.0805051	0.0428984	0.628913	0.450752	-5.01109	0.481667	0.600794	1.02167
Rv0359	NA	-0.772312	0.0773226	-1.36231	1.82233	0.0186441	-3.81767	0.0777285	1	0.617729
Rv0360c	NA	0.712178	0.113596	0.122178	0.145346	1	-5.49465	0.959564	0.0682107	1.49956
Rv0361	NA	0.316051	0.3402	-0.273949	-0.811665	0.0452789	-6.45167	1.20068	0.0013968	1.74068
Rv0362	mgtE	-0.373706	0.369439	-0.963706	0.470361	0.574726	-5.16964	0.592681	0.363427	1.13268
Rv0363c	fba	0.904387	0.000250128	0.314387	-1.52285	2.26384e-08	-7.16285	-0.122595	0.938349	0.417405
Rv0364	NA	-0.916356	0.00124759	-1.50636	-0.217692	0.803767	-5.85769	-0.704341	0.100237	-0.164341
Rv0365c	NA	2.65879	9.42356e-23	2.06879	0.163671	0.622205	-5.47633	0.789576	0.032592	1.32958
Rv0366c	NA	0.39574	0.4425	-0.19426	1.11971	0.0646336	-4.52029	0.140824	0.771272	0.680824
Rv0367c	NA	2.11857	1.10424e-11	1.52857	0.769498	0.0237401	-4.8705	0.162948	0.819414	0.702948
Rv0368c	NA	0.573505	0.076586	-0.0164946	0.822084	0.105595	-4.81792	0.151814	1	0.691814
Rv0369c	NA	-0.0997806	0.78419	-0.689781	-0.896509	0.347148	-6.53651	0.818969	0.625299	1.35897
Rv0370c	NA	-0.965771	0.0041612	-1.55577	1.04451	0.0827753	-4.59549	-0.0826063	1	0.457394
Rv0371c	NA	1.04662	0.00299504	0.456618	0.666656	0.496863	-4.97334	1.62775	0.0309108	2.16775
Rv0372c	NA	1.47006	1.39428e-05	0.88006	0.515415	0.336058	-5.12459	0.685305	0.439612	1.22531
Rv0373c	NA	0.624298	0.0218601	0.0342983	0.858787	0.00215028	-4.78121	0.127435	0.823137	0.667435
Rv0374c	NA	0.811317	0.00752856	0.221317	1.27131	0.0188953	-4.36869	0.30916	0.905384	0.84916
Rv0375c	NA	1.23853	0.00150172	0.648534	0.639727	0.178155	-5.00027	0.179085	0.741377	0.719085
Rv0376c	NA	1.51695	4.84734e-08	0.926947	0.413728	0.294602	-5.22627	-0.263755	0.67392	0.276245
Rv0377	NA	0.0699216	0.864138	-0.520078	0.476224	0.43966	-5.16378	-0.896254	0.197758	-0.356254
Rv0378	NA	1.17738	0.0478328	0.587378	-5.4286	0.543014	-11.0686	3.1334	0.771242	3.6734
Rv0379	secE2	-2.10987	9.57132e-12	-2.69987	-0.199895	0.992369	-5.83989	-2.37764	0.115721	-1.83764
Rv0380c	NA	1.29589	0.00053126	0.705885	1.09126	0.0549075	-4.54874	1.20556	0.0403433	1.74556
Rv0381c	NA	0.577112	0.0588089	-0.0128883	1.84587	2.72651e-07	-3.79413	0.193029	0.729156	0.733029
Rv0382c	pyrE	1.04445	0.000203556	0.454449	0.0423456	0.950309	-5.59765	0.880069	0.00276663	1.42007
Rv0383c	NA	0.325925	0.229451	-0.264075	-0.815825	0.00285474	-6.45582	0.954995	5.68283e-05	1.49499
Rv0384c	clpB	2.2862	2.07897e-14	1.6962	-0.322364	0.221444	-5.96236	1.0665	1.54751e-07	1.6065
Rv0385	NA	1.26571	3.3889e-07	0.675712	0.192872	0.557609	-5.44713	0.0146229	0.961598	0.554623
Rv0386	NA	0.195121	0.469063	-0.394879	0.388471	0.218299	-5.25153	0.330598	0.433083	0.870598
Rv0387c	NA	1.92173	1.25458e-10	1.33173	-0.596462	0.377527	-6.23646	0.571088	0.512722	1.11109
Rv0388c	PPE9	2.43261	4.45063e-13	1.84261	-0.961506	0.078003	-6.60151	0.398143	0.642656	0.938143
Rv0389	purT	0.794932	0.00308295	0.204932	0.160593	0.81059	-5.47941	-0.409527	0.410288	0.130473
Rv0390	NA	-1.5644	4.21562e-10	-2.1544	0.64035	0.256232	-4.99965	-0.0353311	1	0.504669
Rv0391	metZ	-1.76843	1.0218e-08	-2.35843	1.60179	0.000476452	-4.03821	-0.672086	0.233219	-0.132086
Rv0392c	ndhA	-0.376749	0.155574	-0.966749	-0.28103	0.662795	-5.92103	0.453463	0.511795	0.993463
Rv0393	NA	1.98534	1.49621e-06	1.39534	1.66866	0.0300051	-3.97134	0.571402	0.819414	1.1114
Rv0394c	NA	0.816854	0.00359981	0.226854	-1.61334	0.00980067	-7.25334	1.7344	0.0118038	2.2744
Rv0395	NA	0.616818	0.26626	0.0268183	-0.148357	1	-5.78836	1.19822	0.940651	1.73822
Rv0396	NA	-0.241716	0.556543	-0.831716	0.196872	1	-5.44313	1.50621	0.477573	2.04621
Rv0397	NA	3.49191	1.99438e-06	2.90191	-6.45899	0.231202	-12.099	4.60512	0.364442	5.14512
Rv0397A	NA	-0.151738	0.58487	-0.741738	-1.34333	6.08656e-06	-6.98333	-0.910982	0.0623481	-0.370982
Rv0398c	NA	-0.248772	0.512692	-0.838772	0.446269	0.730966	-5.19373	0.0988531	1	0.638853
Rv0399c	lpqK	-0.252575	0.466332	-0.842575	-0.0925104	1	-5.73251	-0.0109392	1	0.529061
Rv0400c	fadE7	1.38091	2.77515e-08	0.790908	-0.833491	0.00267359	-6.47349	0.679835	0.015031	1.21983
Rv0401	NA	0.204095	0.562521	-0.385905	0.594473	0.592634	-5.04553	0.194834	1	0.734834
Rv0402c	mmpL1	-1.31728	1.07018e-07	-1.90728	0.288727	0.689066	-5.35127	0.670484	0.149695	1.21048
Rv0403c	mmpS1	-1.0942	0.00065243	-1.6842	1.32764	0.103975	-4.31236	-0.741656	0.532246	-0.201656
Rv0404	fadD30	-2.29059	1.3182e-15	-2.88059	0.450437	0.648403	-5.18956	-0.930032	0.303932	-0.390032
Rv0405	pks6	-0.866149	0.00158296	-1.45615	0.947613	0.00619198	-4.69239	-0.120687	0.887952	0.419313
Rv0406c	NA	0.814561	0.0113355	0.224561	-0.761038	0.380614	-6.40104	0.217431	1	0.757431
Rv0407	fgd1	-0.26574	0.364389	-0.85574	-0.793102	0.0267429	-6.4331	0.483128	0.315656	1.02313
Rv0408	pta	-1.56875	9.04779e-11	-2.15875	0.774476	0.0341592	-4.86552	-0.507713	0.236493	0.0322866
Rv0409	ackA	-1.44259	6.11131e-08	-2.03259	1.20367	0.00445308	-4.43633	-1.05952	0.0370477	-0.519517
Rv0410c	pknG	0.101397	0.726063	-0.488603	-0.118474	0.779297	-5.75847	0.665855	0.0105295	1.20586
Rv0411c	glnH	0.0896688	0.809236	-0.500331	0.083811	0.908896	-5.55619	0.23651	0.532683	0.77651
Rv0412c	NA	0.760952	0.00496771	0.170952	0.229253	0.477982	-5.41075	-0.276307	0.395667	0.263693
Rv0413	mutT3	0.822311	0.00153995	0.232311	0.486902	0.197804	-5.1531	-0.0684521	0.925581	0.471548
Rv0414c	thiE	-0.431932	0.232916	-1.02193	-0.0258773	0.905004	-5.66588	0.4531	0.78026	0.9931
Rv0415	thiO	2.97895	7.30559e-32	2.38895	-0.227522	0.577625	-5.86752	0.224569	0.687708	0.764569
Rv0416	thiS	1.58013	1.75302e-08	0.990127	0.546344	0.197804	-5.09366	-0.833016	0.105561	-0.293016
Rv0417	thiG	1.98322	2.18054e-14	1.39322	0.285306	0.403468	-5.35469	0.130416	0.767784	0.670416
Rv0418	lpqL	-2.28545	2.89062e-21	-2.87545	0.65587	0.0988316	-4.98413	-0.441471	0.43981	0.0985294
Rv0419	lpqM	0.487436	0.0389041	-0.102564	-0.74311	0.0027726	-6.38311	-0.116776	0.812857	0.423224
Rv0420c	NA	1.3135	5.10491e-07	0.723499	-0.791401	0.148752	-6.4314	0.900538	0.161892	1.44054
Rv0421c	NA	0.82623	0.0019167	0.23623	0.054089	0.874078	-5.58591	-0.00780368	0.999778	0.532196
Rv0422c	thiD	0.908139	0.000210591	0.318139	0.113587	0.732772	-5.52641	-0.611442	0.10125	-0.0714423
Rv0423c	thiC	0.534254	0.0263224	-0.0557459	-0.237625	0.445667	-5.87762	-0.345774	0.185526	0.194226
Rv0424c	NA	-1.19777	1.43963e-06	-1.78777	-0.621887	0.301992	-6.26189	0.143794	0.985058	0.683794
Rv0425c	ctpH	0.721712	0.0034531	0.131712	0.0010186	1	-5.63898	0.490284	0.0153686	1.03028
Rv0426c	NA	1.33832	1.1394e-07	0.748323	-0.847884	0.00180825	-6.48788	-0.51312	0.108809	0.0268799
Rv0427c	xthA	-1.96877	1.23364e-15	-2.55877	-1.04459	0.0538962	-6.68459	0.698495	0.381982	1.23849
Rv0428c	NA	-1.94018	2.50005e-08	-2.53018	0.961891	0.24294	-4.67811	0.0229269	1	0.562927
Rv0429c	def	-1.75685	3.92115e-07	-2.34685	-0.430697	0.263707	-6.0707	-0.00573212	0.966039	0.534268
Rv0430	NA	-2.14433	2.76221e-07	-2.73433	-0.26686	0.451416	-5.90686	-3.11597	5.35248e-05	-2.57597
Rv0431	NA	-1.78875	5.64659e-08	-2.37875	-0.735956	0.0973343	-6.37596	-0.610719	0.654913	-0.0707187
Rv0432	sodC	-1.39796	1.95348e-06	-1.98796	-1.22016	0.00402645	-6.86016	-0.0729317	1	0.467068
Rv0433	NA	-1.52696	2.71682e-10	-2.11696	-0.208428	0.654101	-5.84843	-0.786691	0.0828836	-0.246691
Rv0434	NA	-1.14106	1.35263e-05	-1.73106	0.649158	0.197719	-4.99084	-0.86933	0.176885	-0.32933
Rv0435c	NA	-0.857507	0.00155842	-1.44751	1.16	0.000234059	-4.48	-0.543932	0.16303	-0.00393157
Rv0436c	pssA	-1.43704	4.94573e-08	-2.02704	0.469938	0.492976	-5.17006	-0.524566	0.605334	0.0154342
Rv0437c	psd	-0.515212	0.0395875	-1.10521	0.0262051	0.994534	-5.61379	-0.622441	0.393867	-0.0824405
Rv0438c	moeA2	-0.888612	0.00149471	-1.47861	0.193536	0.773025	-5.44646	0.0464992	1	0.586499
Rv0439c	NA	-1.54633	1.11781e-09	-2.13633	0.23828	0.824475	-5.40172	-0.249223	0.93577	0.290777
Rv0440	groEL2	0.998215	0.000206412	0.408215	-0.960195	0.000312472	-6.6002	0.803229	7.00197e-05	1.34323
Rv0441c	NA	2.64454	6.6931e-24	2.05454	-0.230112	0.44518	-5.87011	0.0836101	0.822242	0.62361
Rv0442c	PPE10	1.01759	5.80896e-05	0.427592	0.291489	0.48117	-5.34851	0.931517	0.0151332	1.47152
Rv0443	NA	-0.41564	0.286736	-1.00564	-0.18466	0.667264	-5.82466	-0.511242	0.303932	0.0287583
Rv0444c	rskA	-2.34399	9.60491e-13	-2.93399	1.00761	0.276365	-4.63239	-0.521821	0.819481	0.0181792
Rv0445c	sigK	-2.45754	4.64607e-13	-3.04754	1.25295	0.0240495	-4.38705	-1.44464	0.0274623	-0.904638
Rv0446c	NA	-0.407494	0.154565	-0.997494	0.245676	0.777032	-5.39432	0.206357	0.821575	0.746357
Rv0447c	ufaA1	-1.77652	1.06323e-07	-2.36652	1.26358	0.126447	-4.37642	0.0714771	0.794624	0.611477
Rv0448c	NA	0.827777	0.0806618	0.237777	1.42011	0.301608	-4.21989	0.706258	0.716519	1.24626
Rv0449c	NA	0.613527	0.0422493	0.0235274	1.2404	0.00190356	-4.3996	1.1779	0.00191351	1.7179
Rv0450c	mmpL4	-0.758425	0.00682666	-1.34843	0.795726	0.0259819	-4.84427	0.399623	0.50574	0.939623
Rv0451c	mmpS4	0.222452	0.506991	-0.367548	-0.602073	0.629468	-6.24207	-0.368265	0.778478	0.171735
Rv0452	NA	-0.0139506	0.993564	-0.603951	1.40378	0.0109803	-4.23622	0.0689391	1	0.608939
Rv0453	PPE11	2.3828	4.86832e-15	1.7928	-0.258969	0.782532	-5.89897	0.435782	0.593988	0.975782
Rv0454	NA	2.13675	3.21394e-08	1.54675	0.484201	0.732498	-5.1558	0.192546	0.999778	0.732546
Rv0455c	NA	0.0475344	0.916239	-0.542466	-1.59632	3.52697e-05	-7.23632	-0.185489	0.950883	0.354511
Rv0456c	echA2	-0.212532	0.487436	-0.802532	-0.108143	1	-5.74814	1.0499	0.279696	1.5899
Rv0456A	mazF1	-0.0877169	0.885161	-0.677717	0.258109	0.843615	-5.38189	0.326724	0.716519	0.866724
Rv0456B	mazE1	0.104807	0.864138	-0.485193	0.155149	0.806724	-5.48485	-0.636309	0.886787	-0.0963085
Rv0457c	NA	-0.0870863	0.772082	-0.677086	-1.80801	6.36091e-05	-7.44801	1.13007	0.0377635	1.67007
Rv0458	NA	1.92764	7.4309e-11	1.33764	-0.718921	0.196685	-6.35892	0.385921	0.765048	0.925921
Rv0459	NA	2.27125	8.01948e-11	1.68125	0.670726	0.232524	-4.96927	-0.803898	0.246908	-0.263898
Rv0460	NA	-0.542975	0.0585493	-1.13297	-0.672903	0.368047	-6.3129	-0.267402	0.695617	0.272598
Rv0461	NA	-0.563495	0.0231773	-1.15349	-1.65457	0.000170773	-7.29457	0.225129	0.865023	0.765129
Rv0462	lpdC	-1.49567	2.18267e-10	-2.08567	-1.1243	0.00100005	-6.7643	-0.0325555	0.950883	0.507445
Rv0463	NA	-1.53797	9.68405e-08	-2.12797	-0.866503	0.173612	-6.5065	-0.282115	1	0.257885
Rv0464c	NA	0.95482	0.000106444	0.36482	-1.33338	0.0065361	-6.97338	1.4352	0.00463367	1.9752
Rv0465c	NA	1.09509	0.00759788	0.505093	0.146176	0.732498	-5.49382	0.555534	0.117483	1.09553
Rv0466	NA	-0.635185	0.0112013	-1.22518	-0.969834	0.00680336	-6.60983	-0.0695344	1	0.470466
Rv0467	icl1	3.92703	3.17109e-52	3.33703	-1.57761	2.43708e-12	-7.21761	0.214527	0.457778	0.754527
Rv0468	fadB2	0.840191	0.000452451	0.250191	-0.824809	0.0525234	-6.46481	-1.24242	0.00345282	-0.702425
Rv0469	umaA	0.948814	0.00102098	0.358814	-2.1928	6.72606e-14	-7.8328	-0.225366	0.715246	0.314634
Rv0470c	pcaA	0.309734	0.299722	-0.280266	-1.66	2.78978e-08	-7.3	-0.153984	0.852652	0.386016
Rv0470A	NA	0.654856	0.0651951	0.0648558	1.10889	0.126403	-4.53111	-0.202179	0.903845	0.337821
Rv0471c	NA	1.64358	1.08896e-07	1.05358	-1.73863	0.00113968	-7.37863	1.63325	0.00324653	2.17325
Rv0472c	NA	0.775494	0.00507188	0.185494	-1.44178	8.96491e-05	-7.08178	0.149491	0.993002	0.689491
Rv0473	NA	1.32463	2.76076e-06	0.734626	-0.778157	0.0103551	-6.41816	-0.097557	1	0.442443
Rv0474	NA	1.62227	3.56356e-08	1.03227	-0.951691	0.0160157	-6.59169	0.356958	0.582291	0.896958
Rv0475	hbhA	1.68295	1.47124e-07	1.09295	-1.39003	1.43133e-07	-7.03003	-0.0157384	1	0.524262
Rv0476	NA	0.56416	0.10213	-0.02584	-0.0763725	0.890381	-5.71637	-0.865599	0.112855	-0.325599
Rv0477	NA	1.92	3.38237e-15	1.33	-0.328714	0.418318	-5.96871	0.230082	0.722044	0.770082
Rv0478	deoC	0.953591	0.000131872	0.363591	0.670234	0.0486358	-4.96977	-0.170982	0.812857	0.369018
Rv0479c	NA	-0.727628	0.00785109	-1.31763	-0.86917	0.0103588	-6.50917	-0.449876	0.313741	0.090124
Rv0480c	NA	0.244158	0.385693	-0.345842	-0.491708	0.323495	-6.13171	0.230149	0.815367	0.770149
Rv0481c	NA	-0.037233	0.912539	-0.627233	0.702797	0.295254	-4.9372	0.0409599	1	0.58096
Rv0482	murB	-0.475339	0.114526	-1.06534	1.33777	0.00380562	-4.30223	0.571872	0.393867	1.11187
Rv0483	lprQ	-0.0103358	0.986416	-0.600336	-1.02011	0.000166322	-6.66011	-0.270042	0.464479	0.269958
Rv0484c	NA	0.956277	0.000127613	0.366277	-0.651263	0.142071	-6.29126	-0.0131481	1	0.526852
Rv0485	NA	1.33448	1.22611e-06	0.744482	-0.565562	0.0289406	-6.20556	0.0206887	1	0.560689
Rv0486	mshA	1.32057	8.03479e-08	0.730569	0.314401	0.27308	-5.3256	-0.100328	0.828641	0.439672
Rv0487	NA	0.301127	0.332281	-0.288873	1.17278	0.000958036	-4.46722	-1.18454	0.00225675	-0.644545
Rv0488	NA	0.739849	0.163255	0.149849	1.64176	0.00343515	-3.99824	-0.248409	0.716912	0.291591
Rv0489	gpm1	0.679226	0.00586422	0.089226	-0.699641	0.0357182	-6.33964	0.23438	0.641597	0.77438
Rv0490	senX3	0.744604	0.00249584	0.154604	-0.0386368	0.938958	-5.67864	-0.128828	0.747773	0.411172
Rv0491	regX3	-0.0436628	0.913491	-0.633663	0.701949	0.0284777	-4.93805	-0.663631	0.00682461	-0.123631
Rv0492c	NA	0.31672	0.27552	-0.27328	0.618009	0.117357	-5.02199	0.403929	0.538817	0.943929
Rv0492A	NA	0.142475	0.691402	-0.447525	1.49062	0.0103588	-4.14938	-0.789367	0.297095	-0.249367
Rv0493c	NA	0.602908	0.0202636	0.0129084	-0.0404085	0.929572	-5.68041	0.23244	0.702627	0.77244
Rv0494	NA	1.04434	0.00611752	0.454342	0.741178	0.314489	-4.89882	-0.350713	0.851109	0.189287
Rv0495c	NA	0.978264	0.000961263	0.388264	-1.42705	5.76496e-05	-7.06705	0.485156	0.369515	1.02516
Rv0496	NA	0.791591	0.0116534	0.201591	-0.535451	0.0829099	-6.17545	-0.00224996	0.975997	0.53775
Rv0497	NA	0.0934355	0.748721	-0.496564	-0.491237	0.220781	-6.13124	0.314525	0.614081	0.854525
Rv0498	NA	-0.835676	0.00167215	-1.42568	0.937254	0.0913638	-4.70275	-0.43381	0.688263	0.10619
Rv0499	NA	-1.241	3.57415e-06	-1.831	1.44611	0.00318421	-4.19389	-0.382568	0.762031	0.157432
Rv0500	proC	-1.17907	0.000588607	-1.76907	-0.0316458	0.931126	-5.67165	-0.5679	0.727071	-0.0279003
Rv0500A	NA	-1.57637	0.00294119	-2.16637	0.277438	0.872463	-5.36256	-2.53379	0.000249027	-1.99379
Rv0500B	NA	-1.2654	6.37134e-06	-1.8554	-0.202381	0.895795	-5.84238	-2.14407	0.00158217	-1.60407
Rv0501	galE2	0.140177	0.615162	-0.449823	-1.98212	4.29595e-10	-7.62212	-0.482165	0.501486	0.057835
Rv0502	NA	0.246793	0.358589	-0.343207	-1.14693	6.45892e-05	-6.78693	-0.340085	0.625361	0.199915
Rv0503c	cmaA2	-1.5146	2.03771e-07	-2.1046	-0.436079	0.311299	-6.07608	-0.850205	0.108809	-0.310205
Rv0504c	NA	-0.908057	0.0241219	-1.49806	-0.750967	0.382284	-6.39097	-0.527355	0.737995	0.0126448
Rv0505c	serB1	2.0498	6.66996e-13	1.4598	-2.04537	1.51467e-11	-7.68537	1.45598	1.89818e-07	1.99598
Rv0506	mmpS2	-0.909692	0.00364991	-1.49969	-1.12337	0.03498	-6.76337	-0.564209	0.934292	-0.024209
Rv0507	mmpL2	-1.43636	2.52976e-08	-2.02636	0.0345102	0.971835	-5.60549	-0.378299	0.493212	0.161701
Rv0508	NA	-1.49514	4.2664e-06	-2.08514	1.67234	0.022744	-3.96766	-0.304926	0.871904	0.235074
Rv0509	hemA	-0.279181	0.265945	-0.869181	0.0742611	0.819355	-5.56574	-0.33111	0.258498	0.20889
Rv0510	hemC	0.0849652	0.789487	-0.505035	-0.478738	0.239458	-6.11874	0.223004	0.78026	0.763004
Rv0511	hemD	-0.157385	0.579023	-0.747385	0.404794	0.177847	-5.23521	0.0506395	0.941123	0.590639
Rv0512	hemB	-1.39149	2.12048e-07	-1.98149	1.57584	2.57684e-06	-4.06416	-0.625297	0.0886072	-0.0852972
Rv0513	NA	0.352048	0.16074	-0.237952	0.147718	0.760312	-5.49228	0.865966	0.0192346	1.40597
Rv0514	NA	-0.500696	0.126786	-1.0907	1.65321	0.00290965	-3.98679	-0.171506	0.832276	0.368494
Rv0515	NA	0.863435	0.303137	0.273435	-5.18478	0.773774	-10.8248	2.85189	0.771242	3.39189
Rv0516c	NA	1.08648	0.000438318	0.496479	0.257514	0.378982	-5.38249	-0.898883	0.000321443	-0.358883
Rv0517	NA	-1.32703	5.42372e-08	-1.91703	-0.0957116	0.868693	-5.73571	0.145281	0.85204	0.685281
Rv0518	NA	-0.99359	7.90769e-05	-1.58359	-0.408528	0.408113	-6.04853	-0.34826	0.865774	0.19174
Rv0519c	NA	-2.2495	2.24176e-18	-2.8395	0.744258	0.185343	-4.89574	-0.786639	0.299907	-0.246639
Rv0520	NA	-0.601045	0.300777	-1.19104	-1.26272	0.33548	-6.90272	1.40292	0.347229	1.94292
Rv0521	NA	-0.270486	0.468363	-0.860486	0.966141	0.323495	-4.67386	-0.366522	0.896592	0.173478
Rv0522	gabP	0.093169	0.760118	-0.496831	-0.194608	0.639747	-5.83461	-0.0350513	1	0.504949
Rv0523c	NA	-0.701677	0.0679522	-1.29168	-1.04354	0.608839	-6.68354	1.44298	0.565362	1.98298
Rv0524	hemL	0.342812	0.192443	-0.247188	-1.70083	3.07894e-05	-7.34083	0.878704	0.163703	1.4187
Rv0525	NA	-1.69385	0.000176498	-2.28385	-0.643961	0.1497	-6.28396	-0.0218734	0.904893	0.518127
Rv0526	NA	-2.02839	7.52191e-13	-2.61839	0.897548	0.274304	-4.74245	-0.916519	0.432023	-0.376519
Rv0527	ccdA	-2.46911	1.07369e-12	-3.05911	1.35028	0.109537	-4.28972	-0.647768	0.627712	-0.107768
Rv0528	NA	-1.94645	8.94878e-12	-2.53645	1.2773	0.0505421	-4.3627	-0.521668	0.706393	0.0183318
Rv0529	ccsA	-0.723438	0.0108339	-1.31344	1.16849	0.0382738	-4.47151	-1.41072	0.0446162	-0.870724
Rv0530	NA	0.801925	0.00214362	0.211925	-1.1104	0.000124402	-6.7504	-0.26755	0.713871	0.27245
Rv0530A	NA	3.13361	5.03371e-17	2.54361	-1.2462	9.81906e-07	-6.8862	0.752858	0.000795442	1.29286
Rv0531	NA	-1.34106	1.96627e-07	-1.93106	0.416823	0.524832	-5.22318	-0.513179	0.556064	0.0268213
Rv0532	PE_PGRS6	0.425643	0.176532	-0.164357	1.30774	0.0221404	-4.33226	-0.231018	0.81376	0.308982
Rv0533c	fabH	0.958101	0.00182761	0.368101	0.0762495	0.956633	-5.56375	0.609166	0.0609992	1.14917
Rv0534c	menA	-0.59577	0.0757858	-1.18577	0.240527	0.751077	-5.39947	0.91068	0.357806	1.45068
Rv0535	pnp	1.04567	0.00314881	0.455669	-0.318784	0.341258	-5.95878	0.241663	0.570646	0.781663
Rv0536	galE3	-0.0874324	0.849568	-0.677432	0.638075	0.43215	-5.00192	-0.203397	0.966971	0.336603
Rv0537c	NA	-0.0400998	0.899147	-0.6301	0.551159	0.0461378	-5.08884	0.27868	0.515449	0.81868
Rv0538	NA	1.06539	4.82696e-05	0.475391	-0.0482412	1	-5.68824	-0.147574	0.833033	0.392426
Rv0539	NA	0.476737	0.126933	-0.113263	0.862438	0.144514	-4.77756	-0.401838	0.741377	0.138162
Rv0540	NA	0.482913	0.101954	-0.107087	1.00604	0.121728	-4.63396	-0.299616	0.841605	0.240384
Rv0541c	NA	-0.157026	0.63201	-0.747026	1.55873	0.000126684	-4.08127	0.729187	0.0682255	1.26919
Rv0542c	menE	-0.37656	0.135492	-0.96656	1.27749	1.07755e-05	-4.36251	-0.0674117	0.910421	0.472588
Rv0543c	NA	-0.132312	0.662802	-0.722312	-0.407287	0.297968	-6.04729	0.173649	0.815367	0.713649
Rv0544c	NA	-0.487712	0.148306	-1.07771	-0.841905	0.159762	-6.4819	0.0372461	1	0.577246
Rv0545c	pitA	-0.137978	0.627169	-0.727978	-0.897722	0.00178164	-6.53772	-0.0141724	1	0.525828
Rv0546c	NA	-1.4912	2.65839e-06	-2.0812	0.55398	0.333505	-5.08602	0.121438	1	0.661438
Rv0547c	NA	-0.895628	0.00016014	-1.48563	1.3157	8.44999e-05	-4.3243	-1.24534	0.000629832	-0.705341
Rv0548c	menB	-0.414624	0.127701	-1.00462	-0.483359	0.1198	-6.12336	0.0151363	0.9476	0.555136
Rv0549c	vapC3	1.66	3.54517e-09	1.07	0.143946	0.806724	-5.49605	0.387329	0.450236	0.927329
Rv0550c	vapB3	1.68047	4.60736e-06	1.09047	0.0594636	0.980445	-5.58054	-0.348562	0.739744	0.191438
Rv0551c	fadD8	0.812368	0.00271461	0.222368	-0.553506	0.339852	-6.19351	1.11963	0.0757038	1.65963
Rv0552	NA	1.51125	3.66465e-07	0.92125	-0.282497	0.416615	-5.9225	0.440886	0.255793	0.980886
Rv0553	menC	1.73461	5.55073e-11	1.14461	0.306733	0.563291	-5.33327	0.601259	0.219103	1.14126
Rv0554	bpoC	-1.5311	1.01892e-09	-2.1211	0.546357	0.227251	-5.09364	-0.0997471	0.852652	0.440253
Rv0555	menD	-0.416883	0.0965798	-1.00688	0.0451575	1	-5.59484	0.173833	0.692025	0.713833
Rv0556	NA	-0.604147	0.0181413	-1.19415	0.44498	0.465157	-5.19502	-0.780736	0.276392	-0.240736
Rv0557	mgtA	1.48567	6.01971e-10	0.895674	0.129482	0.698384	-5.51052	0.249111	0.537757	0.789111
Rv0558	menH	0.458785	0.142172	-0.131215	-0.519495	0.0947317	-6.1595	0.494567	0.116986	1.03457
Rv0559c	NA	1.17494	2.51643e-05	0.584945	-1.3142	0.00330045	-6.9542	0.409522	0.625361	0.949522
Rv0560c	NA	-0.724563	0.101954	-1.31456	0.207129	0.713874	-5.43287	-0.774399	0.410074	-0.234399
Rv0561c	NA	-0.038754	0.924797	-0.628754	-0.701154	0.336058	-6.34115	0.293492	0.90628	0.833492
Rv0562	grcC1	-0.928164	0.00105547	-1.51816	0.302779	0.46255	-5.33722	-0.528156	0.198882	0.0118443
Rv0563	htpX	2.48209	1.13922e-21	1.89209	-0.980187	0.000687964	-6.62019	1.14392	1.77781e-06	1.68392
Rv0564c	gpdA1	-0.22301	0.460923	-0.81301	-0.855194	0.243132	-6.49519	-0.364428	0.732665	0.175572
Rv0565c	NA	0.0849585	0.78419	-0.505042	-1.55481	0.000237822	-7.19481	0.282115	0.741377	0.822115
Rv0566c	NA	-0.918477	0.00103	-1.50848	-1.79479	0.0981331	-7.43479	0.386496	1	0.926496
Rv0567	NA	-0.605741	0.0163877	-1.19574	-0.450479	0.221106	-6.09048	0.111405	0.853893	0.651405
Rv0568	cyp135B1	1.34462	2.62909e-08	0.754617	-0.299	0.331147	-5.939	0.0344352	1	0.574435
Rv0569	NA	0.0310924	0.948484	-0.558908	0.832982	0.103314	-4.80702	-0.154523	0.904136	0.385477
Rv0570	nrdZ	0.0880771	0.775603	-0.501923	0.673371	0.0409914	-4.96663	0.77006	0.0298465	1.31006
Rv0571c	NA	2.15155	1.28872e-15	1.56155	-0.82694	0.0101004	-6.46694	0.543363	0.169007	1.08336
Rv0572c	NA	-1.12837	0.00136766	-1.71837	-1.73215	0.332751	-7.37215	1.85762	0.582291	2.39762
Rv0573c	pncB2	0.87381	0.0202636	0.28381	0.0957768	0.962679	-5.54422	0.962381	0.207012	1.50238
Rv0574c	NA	1.21917	0.00243659	0.629167	0.488158	0.366997	-5.15184	1.16175	0.22129	1.70175
Rv0575c	NA	3.38702	1.00269e-23	2.79702	0.792352	0.0785902	-4.84765	-0.0287237	0.927868	0.511276
Rv0576	NA	0.72957	0.0350491	0.13957	0.632662	0.122998	-5.00734	-0.0806634	1	0.459337
Rv0577	NA	-0.396044	0.234366	-0.986044	1.0814	0.0166124	-4.5586	-0.834284	0.199113	-0.294284
Rv0578c	PE_PGRS7	2.93688	7.58372e-19	2.34688	-0.243846	0.576551	-5.88385	0.0204967	0.988355	0.560497
Rv0579	NA	0.907278	0.000429634	0.317278	-0.567251	0.105855	-6.20725	0.167691	0.711996	0.707691
Rv0580c	NA	-0.25883	0.356523	-0.84883	-1.49833	0.00194489	-7.13833	-0.0997838	1	0.440216
Rv0581	vapB26	0.224366	0.493931	-0.365634	0.301143	0.694575	-5.33886	-0.541442	0.49889	-0.00144214
Rv0582	vapC26	0.1164	0.717935	-0.4736	0.761999	0.12459	-4.878	0.635733	0.233219	1.17573
Rv0583c	lpqN	0.250482	0.460923	-0.339518	-3.0396	0.0108732	-8.6796	1.92811	0.465267	2.46811
Rv0584	NA	0.23476	0.502958	-0.35524	0.802513	0.0270621	-4.83749	0.317085	0.585594	0.857085
Rv0585c	NA	-0.250096	0.37792	-0.840096	-0.661764	0.109745	-6.30176	0.204231	0.654056	0.744231
Rv0586	mce2R	1.3371	4.22437e-07	0.747103	0.250705	0.391766	-5.38929	-0.0663299	0.89142	0.47367
Rv0587	yrbE2A	0.456457	0.0690223	-0.133543	1.12031	0.000597625	-4.51969	0.176428	0.882346	0.716428
Rv0588	yrbE2B	0.686964	0.0796317	0.0969643	0.424228	0.238421	-5.21577	0.142708	0.740454	0.682708
Rv0589	mce2A	-0.829153	0.00142094	-1.41915	1.44716	1.06765e-05	-4.19284	-0.241017	0.541055	0.298983
Rv0590	mce2B	-1.14313	2.46235e-05	-1.73313	1.04881	0.00309177	-4.59119	0.866911	0.0144537	1.40691
Rv0590A	NA	-0.441526	0.143796	-1.03153	0.846161	0.240879	-4.79384	1.01104	0.216816	1.55104
Rv0591	mce2C	0.361851	0.215256	-0.228149	1.72605	1.26429e-05	-3.91395	0.432033	0.425371	0.972033
Rv0592	mce2D	0.032201	0.967805	-0.557799	1.91176	0.00161527	-3.72824	0.335821	0.741377	0.875821
Rv0593	lprL	-0.557677	0.101987	-1.14768	2.13037	0.00116888	-3.50963	0.749219	0.221286	1.28922
Rv0594	mce2F	0.733968	0.0123783	0.143968	1.06774	0.0110285	-4.57226	0.287932	0.711996	0.827932
Rv0595c	vapC4	1.145	0.000483114	0.554999	-1.36377	0.311299	-7.00377	1.40921	0.411122	1.94921
Rv0596c	vapB4	1.56628	1.00071e-06	0.976277	-0.130204	0.973183	-5.7702	0.0429502	1	0.58295
Rv0597c	NA	-1.1068	1.946e-05	-1.6968	1.05504	0.0502234	-4.58496	-0.281554	0.803267	0.258446
Rv0598c	vapC27	0.281773	0.378291	-0.308227	0.116552	1	-5.52345	0.50824	0.40407	1.04824
Rv0599c	vapB27	0.638372	0.0491775	0.048372	-0.714876	0.0702825	-6.35488	0.470465	0.472158	1.01047
Rv0600c	NA	-0.0656196	1	-0.65562	2.26863	0.775256	-3.37137	0.170635	1	0.710635
Rv0601c	NA	0.157218	0.876837	-0.432782	-5.71613	0.542368	-11.3561	3.90643	0.531359	4.44643
Rv0602c	tcrA	0.134776	0.797857	-0.455224	0.371523	1	-5.26848	1.35713	0.584072	1.89713
Rv0603	NA	1.82153	3.57157e-06	1.23153	0.31982	1	-5.32018	1.17507	0.0969272	1.71507
Rv0604	lpqO	-0.117921	0.730459	-0.707921	-0.11485	0.980749	-5.75485	0.884132	0.248392	1.42413
Rv0605	NA	-0.833232	0.000998497	-1.42323	0.188935	0.857562	-5.45107	-0.503679	0.483639	0.0363208
Rv0606	NA	-0.92143	0.00027637	-1.51143	0.158329	0.780872	-5.48167	-0.192913	0.874747	0.347087
Rv0607	NA	-0.763476	0.018728	-1.35348	0.672267	0.288482	-4.96773	0.0504865	1	0.590486
Rv0608	vapB28	-1.29377	1.64092e-05	-1.88377	0.836269	0.0604485	-4.80373	-0.979123	0.0574167	-0.439123
Rv0609	vapC28	0.00582276	0.999768	-0.584177	0.243126	0.771251	-5.39687	-0.190946	0.950883	0.349054
Rv0609A	NA	0.117685	0.725949	-0.472315	1.06294	0.0150308	-4.57706	-0.627705	0.29175	-0.0877052
Rv0610c	NA	2.07133	5.9363e-16	1.48133	-0.609783	0.0245759	-6.24978	0.411402	0.150448	0.951402
Rv0611c	NA	0.529058	0.0335901	-0.0609419	-1.01957	0.00583289	-6.65957	-0.458498	0.515449	0.0815022
Rv0612	NA	4.2296	9.79442e-53	3.6396	1.05074	4.46853e-05	-4.58926	0.534253	0.034609	1.07425
Rv0613c	NA	-1.37034	4.50666e-05	-1.96034	-0.210794	0.488894	-5.85079	-0.473089	0.593545	0.0669106
Rv0614	NA	0.743447	0.0422337	0.153447	2.76718	4.68532e-07	-2.87282	0.158168	0.784622	0.698168
Rv0615	NA	0.895551	0.00745948	0.305551	0.151711	0.857562	-5.48829	-0.771446	0.113145	-0.231446
Rv0616c	NA	-0.416775	0.840079	-1.00677	3.9099	0.148752	-1.7301	-1.2369	0.904136	-0.696899
Rv0616A	vapB29	0.782857	0.00780961	0.192857	-0.886056	0.314442	-6.52606	0.816448	0.57386	1.35645
Rv0617	vapC29	0.51544	0.0455935	-0.0745603	0.888674	0.0347581	-4.75133	-0.350086	0.642656	0.189914
Rv0618	galTa	0.355395	0.275751	-0.234605	0.591476	0.342809	-5.04852	1.02992	0.0469825	1.56992
Rv0619	galTb	0.513597	0.213195	-0.076403	2.23424	0.00230032	-3.40576	0.526713	0.766632	1.06671
Rv0620	galK	3.28356	4.00593e-13	2.69356	2.32485	3.80791e-05	-3.31515	0.360387	0.688585	0.900387
Rv0621	NA	0.666243	0.0243998	0.076243	1.04725	0.00160373	-4.59275	-0.586767	0.155496	-0.0467668
Rv0622	NA	-0.694799	0.029149	-1.2848	1.5029	0.0122538	-4.1371	-0.216344	0.771242	0.323656
Rv0623	vapB30	2.61358	0.000317508	2.02358	-2.09221	2.21598e-09	-7.73221	2.34511	1.15163e-15	2.88511
Rv0624	vapC30	1.67673	1.15312e-06	1.08673	-0.534833	0.398207	-6.17483	1.4269	0.00258665	1.9669
Rv0625c	NA	-0.512233	0.0926054	-1.10223	1.44853	0.000946687	-4.19147	0.272921	0.854817	0.812921
Rv0626	vapB5	0.449638	0.235357	-0.140362	0.193267	0.905662	-5.44673	0.132695	0.771242	0.672695
Rv0627	vapC5	0.698436	0.00871167	0.108436	0.0251886	0.971835	-5.61481	0.943467	0.00130836	1.48347
Rv0628c	NA	3.78676	7.1275e-36	3.19676	-0.0882353	0.815088	-5.72824	0.339719	0.211124	0.879719
Rv0629c	recD	0.647075	0.303078	0.0570753	0.924796	0.0468007	-4.7152	-0.574094	0.410288	-0.0340943
Rv0630c	recB	-0.388534	0.290078	-0.978534	2.43546	7.42233e-09	-3.20454	-0.161542	0.722044	0.378458
Rv0631c	recC	-0.254856	0.449833	-0.844856	2.1092	1.70913e-07	-3.5308	0.28561	0.716912	0.82561
Rv0632c	echA3	-1.36235	6.72777e-05	-1.95235	-0.205552	0.821926	-5.84555	-0.351732	0.56928	0.188268
Rv0633c	NA	-0.0978115	0.743657	-0.687812	-0.457505	0.334592	-6.09751	0.304097	0.703415	0.844097
Rv0634c	NA	-0.000141965	1	-0.590142	-0.963734	0.0104815	-6.60373	0.161739	0.843925	0.701739
Rv0634A	NA	-1.97352	1.0664e-11	-2.56352	0.0298849	0.932601	-5.61012	-3.04003	0.0001581	-2.50003
Rv0634B	rpmG2	-0.0773041	0.86422	-0.667304	-1.77232	2.91443e-07	-7.41232	-0.851319	0.31464	-0.311319
Rv0635	hadA	-0.0217772	0.965533	-0.611777	-2.20379	1.62748e-09	-7.84379	-0.0115525	1	0.528447
Rv0636	hadB	-1.10944	5.08633e-06	-1.69944	-1.33423	7.20971e-06	-6.97423	-1.06729	0.0148031	-0.527292
Rv0637	hadC	-2.15382	4.2363e-13	-2.74382	-0.83931	0.0178016	-6.47931	-0.952285	0.292397	-0.412285
Rv0638	secE1	2.02783	3.05025e-15	1.43783	-1.42145	6.066e-09	-7.06145	0.150111	0.656523	0.690111
Rv0639	nusG	1.72982	1.75973e-11	1.13982	-1.61651	5.31768e-12	-7.25651	0.389224	0.123062	0.929224
Rv0640	rplK	2.06255	2.25464e-15	1.47255	-2.20501	5.72351e-22	-7.84501	1.24961	3.8971e-10	1.78961
Rv0641	rplA	1.94597	1.03948e-16	1.35597	-0.949465	5.1134e-05	-6.58946	0.260655	0.360315	0.800655
Rv0642c	mmaA4	0.157367	0.566412	-0.432633	-2.04877	6.01913e-12	-7.68877	0.647054	0.061874	1.18705
Rv0643c	mmaA3	-0.741812	0.00443826	-1.33181	-1.52781	8.05647e-06	-7.16781	-0.301218	0.893351	0.238782
Rv0644c	mmaA2	-1.26537	1.18389e-06	-1.85537	-1.02039	0.0114649	-6.66039	-1.09985	0.19643	-0.559854
Rv0645c	mmaA1	-1.36918	2.42452e-06	-1.95918	-0.670053	0.170533	-6.31005	-1.24585	0.0688827	-0.705846
Rv0646c	lipG	-1.28519	2.72564e-07	-1.87519	-0.351481	0.395078	-5.99148	-1.06391	0.255793	-0.523908
Rv0647c	NA	-1.45193	1.342e-09	-2.04193	-0.59009	0.113808	-6.23009	-1.11475	0.0873401	-0.574754
Rv0648	NA	1.47437	1.28857e-07	0.884374	2.36785	1.14938e-13	-3.27215	0.423126	0.290868	0.963126
Rv0649	fabD2	1.09912	0.0134936	0.509123	1.57742	0.297529	-4.06258	0.715605	0.408004	1.25561
Rv0650	NA	1.55082	0.000559151	0.960822	1.80847	0.151062	-3.83153	0.273122	0.895047	0.813122
Rv0651	rplJ	-1.56034	1.15973e-05	-2.15034	-0.914909	0.170862	-6.55491	-0.0438582	1	0.496142
Rv0652	rplL	-1.4209	2.4783e-08	-2.0109	-1.2137	0.00602649	-6.8537	-0.752044	0.420626	-0.212044
Rv0653c	NA	1.83952	4.67298e-10	1.24952	1.06352	0.015385	-4.57648	-0.261547	0.690239	0.278453
Rv0654	NA	2.9967	9.01133e-31	2.4067	-0.602695	0.0467206	-6.24269	1.15362	4.21058e-06	1.69362
Rv0655	mkl	1.34474	2.51602e-06	0.754735	-0.239174	0.628165	-5.87917	0.367681	0.454257	0.907681
Rv0656c	vapC6	1.19603	1.93181e-05	0.606032	0.387601	0.347974	-5.2524	-0.693139	0.125459	-0.153139
Rv0657c	vapB6	1.09498	0.000106036	0.504977	-0.998348	0.120849	-6.63835	-0.287419	0.838368	0.252581
Rv0658c	NA	-0.640898	0.0600048	-1.2309	0.904951	0.0239451	-4.73505	-0.226554	0.641404	0.313446
Rv0659c	mazF2	1.3898	6.25433e-07	0.799805	-0.750634	0.0121205	-6.39063	0.617769	0.0298417	1.15777
Rv0660c	mazE2	1.28521	0.00955618	0.695213	-1.29127	0.000309119	-6.93127	0.526619	0.223116	1.06662
Rv0661c	vapC7	-0.566938	0.130571	-1.15694	1.08405	0.412551	-4.55595	-0.467672	0.883054	0.0723277
Rv0662c	vapB7	-0.127882	0.868543	-0.717882	0.133225	1	-5.50677	-0.00526271	1	0.534737
Rv0663	atsD	-0.721222	0.00202487	-1.31122	-0.714233	0.0350493	-6.35423	0.157606	0.766797	0.697606
Rv0664	vapB8	-1.24673	1.44325e-06	-1.83673	0.461765	0.669732	-5.17824	-1.12493	0.25743	-0.58493
Rv0665	vapC8	-1.6115	1.19829e-07	-2.2015	1.23391	0.0039846	-4.40609	-1.56223	0.00229634	-1.02223
Rv0666	NA	-0.960797	0.000432599	-1.5508	-0.464443	0.870644	-6.10444	-0.0813344	0.950883	0.458666
Rv0667	rpoB	0.735454	0.00295568	0.145454	1.20745	7.76156e-07	-4.43255	-0.231348	0.45169	0.308652
Rv0668	rpoC	0.537056	0.0628787	-0.0529438	1.14595	5.7997e-06	-4.49405	0.0256088	1	0.565609
Rv0669c	NA	-1.94922	7.24411e-13	-2.53922	-0.601818	0.271234	-6.24182	-0.392487	1	0.147513
Rv0670	end	1.11341	3.39194e-06	0.523406	0.640154	0.0106809	-4.99985	-0.27619	0.333074	0.26381
Rv0671	lpqP	1.15914	2.53e-06	0.56914	0.513605	0.0973343	-5.1264	0.159654	0.898989	0.699654
Rv0672	fadE8	0.66986	0.0182249	0.07986	1.49621	2.50115e-09	-4.14379	-0.595072	0.0206479	-0.0550719
Rv0673	echA4	1.12869	0.000792997	0.53869	1.43717	3.50651e-06	-4.20283	0.0692177	1	0.609218
Rv0674	NA	-0.307073	0.31169	-0.897073	2.55475	4.09151e-16	-3.08525	-0.450608	0.176885	0.0893925
Rv0675	echA5	-0.00663854	1	-0.596639	1.93664	1.21451e-09	-3.70336	-0.558023	0.0720588	-0.0180232
Rv0676c	mmpL5	0.925759	8.86866e-05	0.335759	-0.632735	0.0128944	-6.27274	0.328956	0.24028	0.868956
Rv0677c	mmpS5	1.02125	0.00132378	0.431246	-0.599132	0.0733603	-6.23913	0.265578	0.652363	0.805578
Rv0678	NA	1.75594	1.23432e-07	1.16594	0.298542	0.530464	-5.34146	-0.368081	0.480551	0.171919
Rv0679c	NA	-1.02869	0.0016753	-1.61869	-0.789417	0.177344	-6.42942	-0.340359	0.941123	0.199641
Rv0680c	NA	0.289297	0.257306	-0.300703	-1.90735	8.18765e-06	-7.54735	-0.224869	0.914137	0.315131
Rv0681	NA	-0.151342	0.682621	-0.741342	0.66413	0.121102	-4.97587	-0.69732	0.165797	-0.15732
Rv0682	rpsL	0.157049	0.623965	-0.432951	-1.56114	1.98251e-08	-7.20114	-0.248544	0.56928	0.291456
Rv0683	rpsG	1.06956	0.000501307	0.479564	-1.74079	1.73889e-06	-7.38079	0.0902606	0.860143	0.630261
Rv0684	fusA1	-0.101473	0.757728	-0.691473	-0.824058	0.00342983	-6.46406	-0.383612	0.11222	0.156388
Rv0685	tuf	-0.617502	0.0508104	-1.2075	-1.13856	0.000142593	-6.77856	-0.173022	0.564963	0.366978
Rv0686	NA	-1.09802	0.00010726	-1.68802	0.309442	0.380614	-5.33056	-0.651736	0.118645	-0.111736
Rv0687	NA	0.862086	0.000915253	0.272086	0.938639	0.00113357	-4.70136	-0.946402	0.00120427	-0.406402
Rv0688	NA	-0.0854488	0.771115	-0.675449	0.606422	0.0375248	-5.03358	-0.350259	0.303932	0.189741
Rv0689c	NA	2.16275	0.0205747	1.57275	1.47973	1	-4.16027	1.04434	0.740454	1.58434
Rv0690c	NA	-0.373386	0.203317	-0.963386	0.156265	0.712895	-5.48374	-0.361517	0.416698	0.178483
Rv0691c	NA	0.0371751	0.944772	-0.552825	-0.567878	0.102058	-6.20788	-0.455401	0.48571	0.0845992
Rv0691A	NA	-1.52413	6.93165e-10	-2.11413	-0.493991	0.125581	-6.13399	-0.784714	0.125393	-0.244714
Rv0692	NA	-0.216907	0.466304	-0.806907	-2.83498	2.02869e-16	-8.47498	0.988637	0.0165501	1.52864
Rv0693	pqqE	-2.16922	3.54287e-18	-2.75922	0.258622	0.73499	-5.38138	0.0525593	0.87942	0.592559
Rv0694	lldD1	-2.53564	9.5898e-19	-3.12564	1.69184	1.31959e-05	-3.94816	-0.52452	0.213698	0.0154802
Rv0695	NA	-0.629627	0.0127395	-1.21963	1.00608	0.0024068	-4.63392	-0.178043	0.82526	0.361957
Rv0696	NA	-2.48919	9.12875e-20	-3.07919	1.71114	7.97595e-05	-3.92886	0.114373	0.850696	0.654373
Rv0697	NA	-2.45858	1.38827e-17	-3.04858	2.98443	5.31365e-08	-2.65557	0.0850154	1	0.625015
Rv0698	NA	-1.02865	0.00578731	-1.61865	1.41417	0.0239942	-4.22583	-0.696306	0.356208	-0.156306
Rv0699	NA	-0.649586	0.359858	-1.23959	1.83745	0.317488	-3.80255	0.317399	0.979794	0.857399
Rv0700	rpsJ	-0.759366	0.00379444	-1.34937	-1.13195	0.000224476	-6.77195	-0.58717	0.151281	-0.0471702
Rv0701	rplC	-0.14063	0.63645	-0.73063	-1.77313	2.0269e-09	-7.41313	-0.252803	0.780577	0.287197
Rv0702	rplD	0.138044	0.68834	-0.451956	-2.20904	1.89891e-09	-7.84904	0.169427	1	0.709427
Rv0703	rplW	0.362035	0.241659	-0.227965	-2.06232	8.35867e-12	-7.70232	-0.0331977	1	0.506802
Rv0704	rplB	-0.397122	0.208736	-0.987122	-1.83534	7.28263e-08	-7.47534	-0.260626	0.578344	0.279374
Rv0705	rpsS	-0.106708	0.741249	-0.696708	-1.99293	3.07542e-09	-7.63293	0.519544	0.329864	1.05954
Rv0706	rplV	0.0345545	0.924995	-0.555446	-1.45119	0.00135753	-7.09119	0.406389	0.700089	0.946389
Rv0707	rpsC	-1.3843	7.76054e-07	-1.9743	-0.208668	0.643253	-5.84867	-0.827965	0.0393566	-0.287965
Rv0708	rplP	-0.776872	0.00216994	-1.36687	-0.594986	0.325916	-6.23499	-0.654145	0.3551	-0.114145
Rv0709	rpmC	-1.36164	1.43694e-05	-1.95164	-0.814481	0.168596	-6.45448	-0.342953	0.663356	0.197047
Rv0710	rpsQ	0.513649	0.0437752	-0.0763511	-2.51862	1.47073e-14	-8.15862	1.45047	2.13436e-05	1.99047
Rv0711	atsA	-0.705496	0.00445853	-1.2955	-0.946129	0.00080814	-6.58613	-0.191383	0.675472	0.348617
Rv0712	NA	-0.500723	0.0524438	-1.09072	-1.01877	0.0147014	-6.65877	0.0916287	1	0.631629
Rv0713	NA	-2.64883	4.07333e-22	-3.23883	0.482548	0.609035	-5.15745	-1.40833	0.0554052	-0.868325
Rv0714	rplN	-0.445316	0.0796317	-1.03532	-1.862	1.21154e-07	-7.502	0.008011	0.976971	0.548011
Rv0715	rplX	-0.755126	0.017749	-1.34513	-1.31194	0.000327861	-6.95194	-0.655491	0.315114	-0.115491
Rv0716	rplE	-1.10919	1.08013e-05	-1.69919	-0.85013	0.0233025	-6.49013	-0.433758	0.50765	0.106242
Rv0717	rpsN1	-0.881211	0.00193958	-1.47121	-1.00522	0.0103372	-6.64522	-0.575769	0.413139	-0.0357693
Rv0718	rpsH	-1.18153	4.07342e-06	-1.77153	-0.611589	0.177558	-6.25159	-1.42925	0.0026294	-0.889245
Rv0719	rplF	-1.19249	0.000138691	-1.78249	-0.442137	0.29731	-6.08214	-0.669421	0.157058	-0.129421
Rv0720	rplR	0.31881	0.373993	-0.27119	-1.54054	1.9017e-06	-7.18054	0.418103	0.247417	0.958103
Rv0721	rpsE	0.0747086	0.809721	-0.515291	-1.10475	0.00039477	-6.74475	0.00432008	1	0.54432
Rv0722	rpmD	-0.928339	0.000174853	-1.51834	-0.040776	1	-5.68078	-0.303787	0.522286	0.236213
Rv0723	rplO	-0.0472741	0.905124	-0.637274	-0.307924	0.375328	-5.94792	-0.369904	0.50765	0.170096
Rv0724	sppA	1.8693	8.75445e-16	1.2793	-1.05623	1.63883e-06	-6.69623	-0.177352	0.516889	0.362648
Rv0724A	NA	1.92725	1.70119e-05	1.33725	0.724004	0.810041	-4.916	-0.189562	1	0.350438
Rv0725c	NA	0.482676	0.117802	-0.107324	-0.436032	0.667493	-6.07603	0.215295	1	0.755295
Rv0726c	NA	0.506422	0.0865698	-0.0835778	-2.23208	6.64407e-05	-7.87208	0.0746755	1	0.614676
Rv0727c	fucA	-0.806058	0.022668	-1.39606	0.965443	0.375211	-4.67456	0.452295	0.876897	0.992295
Rv0728c	serA2	-0.810239	0.0118601	-1.40024	0.958875	0.190242	-4.68112	-0.0300862	1	0.509914
Rv0729	xylB	0.845918	0.00248427	0.255918	1.24953	8.03917e-05	-4.39047	0.565169	0.0813671	1.10517
Rv0730	NA	-0.341035	0.188546	-0.931035	-0.11917	0.931818	-5.75917	0.216893	0.843925	0.756893
Rv0731c	NA	0.881042	0.0015642	0.291042	-1.38248	0.00730967	-7.02248	1.20331	0.0451938	1.74331
Rv0732	secY	-1.73525	1.08153e-11	-2.32525	-0.192263	0.678462	-5.83226	-0.458411	0.493712	0.0815892
Rv0733	adk	-2.00111	1.51597e-16	-2.59111	0.368773	0.373523	-5.27123	-0.900784	0.0405498	-0.360784
Rv0734	mapA	-0.16457	0.53783	-0.75457	-0.285323	0.556486	-5.92532	0.243252	0.752989	0.783252
Rv0735	sigL	0.693217	0.00856281	0.103217	1.07829	0.00383309	-4.56171	1.10089	0.00124345	1.64089
Rv0736	rslA	2.28985	5.31936e-15	1.69985	1.35862	0.000149906	-4.28138	0.660406	0.0332743	1.20041
Rv0737	NA	0.70991	0.0178344	0.11991	1.06681	0.0560072	-4.57319	0.182857	0.997327	0.722857
Rv0738	NA	0.0912996	0.874956	-0.4987	-0.00184364	0.922378	-5.64184	-0.439828	0.532869	0.100172
Rv0739	NA	0.790958	0.00310234	0.200958	-0.641548	0.235983	-6.28155	0.866996	0.125231	1.407
Rv0740	NA	2.50776	1.38458e-20	1.91776	-2.35015	5.30175e-11	-7.99015	1.49288	0.000229403	2.03288
Rv0741	NA	-0.0989318	0.810734	-0.688932	-0.279364	0.927278	-5.91936	0.201544	1	0.741544
Rv0742	PE_PGRS8	0.701257	0.175365	0.111257	-0.298175	0.355209	-5.93818	0.85469	0.329441	1.39469
Rv0743c	NA	0.329961	0.280789	-0.260039	-0.748188	0.496205	-6.38819	0.384973	0.984562	0.924973
Rv0744c	NA	0.168836	0.657833	-0.421164	0.0565879	1	-5.58341	-1.31299	0.0924979	-0.772986
Rv0745	NA	2.61382	4.7338e-09	2.02382	0.968712	0.383448	-4.67129	0.453087	0.720873	0.993087
Rv0746	PE_PGRS9	0.797632	0.0267832	0.207632	1.07302	0.078003	-4.56698	-0.726159	0.410711	-0.186159
Rv0747	PE_PGRS10	5.5934	5.39505e-51	5.0034	0.618251	0.156793	-5.02175	-0.467451	0.331182	0.0725495
Rv0748	vapB31	0.946885	0.0113841	0.356885	0.910673	0.0765523	-4.72933	0.0346486	1	0.574649
Rv0749	vapC31	0.0524924	0.942604	-0.537508	1.79807	0.000925729	-3.84193	-0.525064	0.484524	0.0149356
Rv0749A	NA	1.94934	1.294e-10	1.35934	-0.928781	0.0273632	-6.56878	0.864921	0.0518721	1.40492
Rv0750	NA	3.29748	1.4521e-26	2.70748	-0.922157	0.0213813	-6.56216	1.08408	0.0129779	1.62408
Rv0751c	mmsB	0.75812	0.00841787	0.16812	0.488245	0.176611	-5.15175	-0.646545	0.123062	-0.106545
Rv0752c	fadE9	1.2553	3.96713e-07	0.6653	-0.914522	0.0132833	-6.55452	0.741796	0.0859451	1.2818
Rv0753c	mmsA	1.48569	1.20061e-09	0.895694	-1.01577	0.0206092	-6.65577	0.75511	0.179354	1.29511
Rv0754	PE_PGRS11	1.36879	6.99505e-06	0.778786	-0.18735	0.893127	-5.82735	0.684977	0.402409	1.22498
Rv0755c	PPE12	0.326473	0.332281	-0.263527	0.575002	0.124086	-5.065	-0.154483	0.700089	0.385517
Rv0755A	NA	-0.247908	0.389769	-0.837908	0.00382123	1	-5.63618	-0.131875	0.944499	0.408125
Rv0756c	NA	2.34983	2.00459e-07	1.75983	-0.471994	0.155783	-6.11199	0.605022	0.0513108	1.14502
Rv0757	phoP	1.27839	1.96627e-07	0.68839	-1.46482	1.53567e-07	-7.10482	-0.371951	0.431936	0.168049
Rv0758	phoR	2.44998	3.19314e-22	1.85998	-1.59774	7.52685e-10	-7.23774	0.552266	0.0470684	1.09227
Rv0759c	NA	-0.942529	0.0175436	-1.53253	-0.258275	0.971465	-5.89828	-0.132818	0.914898	0.407182
Rv0760c	NA	-2.60475	1.00201e-15	-3.19475	0.432014	0.961402	-5.20799	-0.642638	0.841605	-0.102638
Rv0761c	adhB	-2.62035	3.36446e-23	-3.21035	-0.0318317	0.814203	-5.67183	-0.915649	0.393867	-0.375649
Rv0762c	NA	-1.05311	0.00216156	-1.64311	0.572556	0.442639	-5.06744	-1.10331	0.263192	-0.563309
Rv0763c	NA	0.444889	0.236015	-0.145111	0.0692669	0.935349	-5.57073	-0.455174	0.981781	0.084826
Rv0764c	cyp51	0.62131	0.0153714	0.0313096	0.278852	0.52938	-5.36115	0.45147	0.478481	0.99147
Rv0765c	NA	0.840304	0.00183054	0.250304	0.519773	0.254582	-5.12023	0.175274	0.858498	0.715274
Rv0766c	cyp123	0.870901	0.000308558	0.280901	-0.181754	0.540618	-5.82175	0.203745	0.641256	0.743745
Rv0767c	NA	2.28163	1.82542e-17	1.69163	0.261554	0.617824	-5.37845	0.654377	0.0873908	1.19438
Rv0768	aldA	1.4496	4.08833e-07	0.859598	0.610851	0.0336687	-5.02915	0.149268	0.8881	0.689268
Rv0769	NA	0.273094	0.289463	-0.316906	-0.248417	0.878892	-5.88842	0.445407	0.711996	0.985407
Rv0770	NA	-0.117905	0.739306	-0.707905	0.311643	0.791453	-5.32836	0.986997	0.0900072	1.527
Rv0771	NA	-0.811636	0.0150007	-1.40164	0.789763	0.325269	-4.85024	0.815145	0.309152	1.35515
Rv0772	purD	-0.686434	0.0158609	-1.27643	0.384309	0.558684	-5.25569	0.236399	0.734661	0.776399
Rv0773c	ggtA	-2.36413	1.09798e-21	-2.95413	0.847183	0.204058	-4.79282	-0.955513	0.277242	-0.415513
Rv0774c	NA	-1.8339	2.04885e-08	-2.4239	-0.271472	0.460176	-5.91147	-0.516604	0.771178	0.0233959
Rv0775	NA	1.01251	0.000246972	0.422505	0.292921	0.488571	-5.34708	-0.111457	0.896592	0.428543
Rv0776c	NA	1.58297	3.64951e-08	0.992969	-0.438469	0.543625	-6.07847	0.0707562	1	0.610756
Rv0777	purB	0.279847	0.310038	-0.310153	-1.20833	0.00120094	-6.84833	0.430198	0.49814	0.970198
Rv0778	cyp126	-0.723271	0.0251016	-1.31327	-0.99757	0.0112803	-6.63757	0.522587	0.279696	1.06259
Rv0779c	NA	1.51092	7.83036e-05	0.920917	0.748054	0.32764	-4.89195	0.230367	1	0.770367
Rv0780	purC	-0.947316	0.000200308	-1.53732	-0.785254	0.0785902	-6.42525	-0.778442	0.431936	-0.238442
Rv0781	ptrBa	-0.277901	0.302138	-0.867901	-1.60978	7.7482e-07	-7.24978	-0.786179	0.184461	-0.246179
Rv0782	ptrBb	0.00236855	1	-0.587631	-1.51561	3.65747e-05	-7.15561	-0.153927	0.794624	0.386073
Rv0783c	emrB	-1.55848	3.74972e-10	-2.14848	0.0377447	1	-5.60226	0.265134	0.703415	0.805134
Rv0784	NA	0.104706	0.734061	-0.485294	-0.476757	0.707972	-6.11676	0.0743521	0.997474	0.614352
Rv0785	NA	-1.72608	1.42197e-12	-2.31608	0.53175	0.209561	-5.10825	-1.08837	0.029333	-0.548365
Rv0786c	NA	1.9406	1.60265e-10	1.3506	-0.303229	0.717065	-5.94323	1.58541	0.000253357	2.12541
Rv0787	NA	-1.0245	0.000705638	-1.6145	0.890992	0.197719	-4.74901	-0.437632	0.574634	0.102368
Rv0787A	NA	0.760959	0.0151414	0.170959	-1.89137	2.85365e-06	-7.53137	-0.400491	0.73112	0.139509
Rv0788	purQ	0.62752	0.0143624	0.0375204	-1.76833	3.17741e-09	-7.40833	-0.482321	0.47553	0.0576792
Rv0789c	NA	4.35834	1.06293e-53	3.76834	1.81468	4.74252e-12	-3.82532	0.338074	0.268869	0.878074
Rv0790c	NA	1.81686	8.30747e-11	1.22686	-0.551322	0.689941	-6.19132	1.07823	0.317818	1.61823
Rv0791c	NA	2.46385	1.09003e-16	1.87385	0.299709	0.495516	-5.34029	0.42556	0.79024	0.96556
Rv0792c	NA	3.05298	3.72599e-30	2.46298	0.534274	0.0829676	-5.10573	-0.0916795	0.896592	0.44832
Rv0793	NA	2.62986	1.24599e-13	2.03986	2.17852	5.14031e-07	-3.46148	-0.600341	0.213338	-0.0603411
Rv0794c	NA	0.495068	0.192813	-0.0949325	-0.929278	0.0035742	-6.56928	-0.20524	0.981936	0.33476
Rv0795	NA	NA	NA	NA	NA	NA	NA	NA	NA	NA
Rv0796	NA	NA	NA	NA	NA	NA	NA	NA	NA	NA
Rv0797	NA	0	1	-0.59	0	1	-5.64	1.35254	1	1.89254
Rv0798c	cfp29	-2.95926	4.65474e-26	-3.54926	-0.165454	0.387061	-5.80545	0.440471	0.49814	0.980471
Rv0799c	NA	-1.79777	1.15988e-12	-2.38777	-0.106459	0.832932	-5.74646	0.467952	0.47031	1.00795
Rv0800	pepC	-0.845136	0.00181397	-1.43514	0.186813	0.677415	-5.45319	-0.101652	0.903845	0.438348
Rv0801	NA	-0.266368	0.425308	-0.856368	-1.86047	9.0716e-06	-7.50047	-0.123854	1	0.416146
Rv0802c	NA	0.582696	0.0260337	-0.00730367	-0.390973	0.552667	-6.03097	0.570241	0.401795	1.11024
Rv0803	purL	-2.30754	1.01315e-20	-2.89754	0.35379	0.45007	-5.28621	-0.697144	0.171825	-0.157144
Rv0804	NA	-2.38114	1.03288e-13	-2.97114	0.513898	0.657335	-5.1261	-0.838951	0.658378	-0.298951
Rv0805	NA	-0.467757	0.0640737	-1.05776	-0.261284	0.346734	-5.90128	-0.149075	0.703179	0.390925
Rv0806c	cpsY	0.533359	0.0750899	-0.0566408	-0.338028	0.612233	-5.97803	0.295355	0.810398	0.835355
Rv0807	NA	0.957043	0.0149577	0.367043	1.22007	0.0148524	-4.41993	0.0614445	0.8527	0.601445
Rv0808	purF	2.06336	4.51087e-16	1.47336	-0.74499	0.00494138	-6.38499	0.620985	0.0107993	1.16099
Rv0809	purM	-0.614126	0.017749	-1.20413	0.272501	0.427728	-5.3675	0.323647	0.466122	0.863647
Rv0810c	NA	3.57725	2.00531e-11	2.98725	-2.76086	1.30325e-09	-8.40086	1.5322	0.00143689	2.0722
Rv0811c	NA	1.40555	1.17522e-05	0.815551	0.393909	0.272993	-5.24609	0.150026	0.736787	0.690026
Rv0812	NA	-0.81444	0.00455909	-1.40444	1.07662	0.0891111	-4.56338	-0.354408	0.630599	0.185592
Rv0813c	NA	1.38307	2.37435e-08	0.793066	-0.701144	0.00437571	-6.34114	0.432804	0.0776112	0.972804
Rv0814c	sseC2	NA	NA	NA	NA	NA	NA	NA	NA	NA
Rv0815c	cysA2	0.168073	1	-0.421927	-1.92007	1	-7.56007	0	1	0.54
Rv0816c	thiX	1.3217	3.82173e-05	0.731696	0.000846621	0.893127	-5.63915	-0.215412	0.745964	0.324588
Rv0817c	NA	-0.519736	0.103039	-1.10974	0.815454	0.133275	-4.82455	-0.146612	0.912915	0.393388
Rv0818	NA	0.951397	0.00191203	0.361397	-0.667221	0.0180289	-6.30722	0.0527907	0.896592	0.592791
Rv0819	mshD	-0.749685	0.00485802	-1.33968	0.493116	0.177344	-5.14688	-0.240168	0.604782	0.299832
Rv0820	phoT	-2.29965	6.35134e-18	-2.88965	1.6925	0.000105405	-3.9475	-0.629581	0.194241	-0.0895811
Rv0821c	phoY2	1.77759	3.95215e-12	1.18759	-0.432403	0.169402	-6.0724	-0.407297	0.168409	0.132703
Rv0822c	NA	1.08956	2.75072e-05	0.499559	-0.263575	0.383532	-5.90357	1.02732	3.03785e-05	1.56732
Rv0823c	NA	1.14905	7.01486e-06	0.559054	0.996571	0.00211176	-4.64343	0.262911	0.695617	0.802911
Rv0824c	desA1	0.952503	0.000872503	0.362503	0.110501	0.817468	-5.5295	-0.597031	0.0338351	-0.0570306
Rv0825c	NA	0.313926	0.292272	-0.276074	0.319358	0.624425	-5.32064	-0.633432	0.274244	-0.0934317
Rv0826	NA	3.57232	4.20234e-33	2.98232	-1.48058	0.000923413	-7.12058	0.540918	0.457247	1.08092
Rv0827c	kmtR	1.9536	3.43923e-11	1.3636	-0.757085	0.12108	-6.39708	0.204104	0.850305	0.744104
Rv0828c	NA	1.10051	0.00177642	0.51051	-1.31909	0.0987929	-6.95909	2.42171	0.0144686	2.96171
Rv0829	NA	-0.172118	1	-0.762118	2.19654	0.54651	-3.44346	-0.54419	1	-0.00419006
Rv0830	NA	1.50362	1.92606e-07	0.913619	-1.3874	0.0413994	-7.0274	0.219931	1	0.759931
Rv0831c	NA	-0.44941	0.182284	-1.03941	-1.52686	6.78432e-05	-7.16686	-0.0298271	1	0.510173
Rv0832	PE_PGRS12	0.785164	0.00420575	0.195164	-0.362344	0.827102	-6.00234	0.922936	0.302589	1.46294
Rv0833	PE_PGRS13	1.92497	2.72529e-06	1.33497	1.94806	4.6567e-07	-3.69194	-1.23488	0.00090607	-0.694877
Rv0834c	PE_PGRS14	3.80028	1.26208e-35	3.21028	0.321676	0.507149	-5.31832	0.0709885	0.939264	0.610989
Rv0835	lpqQ	2.13712	7.84846e-16	1.54712	-1.20861	0.000361862	-6.84861	-0.056256	1	0.483744
Rv0836c	NA	-0.553854	0.183771	-1.14385	1.02643	0.915775	-4.61357	2.69517	0.000111481	3.23517
Rv0837c	NA	0.837606	0.0261956	0.247606	1.85514	8.6293e-05	-3.78486	0.660908	0.104657	1.20091
Rv0838	lpqR	-0.38602	0.166388	-0.97602	1.30017	0.00845539	-4.33983	-0.634384	0.358269	-0.0943839
Rv0839	NA	2.39066	1.03405e-20	1.80066	1.11745	6.94798e-06	-4.52255	0.555764	0.01908	1.09576
Rv0840c	pip	4.29465	9.85597e-55	3.70465	0.467305	0.0759889	-5.1727	1.75589	3.52732e-19	2.29589
Rv0841	NA	2.324	9.84402e-05	1.734	3.37133	0.000128675	-2.26867	0.296325	0.865475	0.836325
Rv0842	NA	0.0666868	0.856435	-0.523313	2.7108	3.00917e-14	-2.9292	-0.648832	0.0863757	-0.108832
Rv0843	NA	-0.36236	0.240468	-0.95236	2.45521	3.85036e-05	-3.18479	-0.536128	0.47031	0.00387179
Rv0844c	narL	-0.103813	0.737579	-0.693813	-0.921354	0.0617874	-6.56135	0.409904	0.694825	0.949904
Rv0845	NA	-1.90804	2.66663e-11	-2.49804	2.18244	5.06034e-06	-3.45756	-1.06788	0.0469037	-0.527882
Rv0846c	NA	1.01688	0.000231813	0.426876	-0.798885	0.275617	-6.43889	1.32452	0.0544455	1.86452
Rv0847	lpqS	0.0694513	0.882334	-0.520549	0.873872	0.299177	-4.76613	0.581975	0.565362	1.12198
Rv0848	cysK2	-0.357165	0.236964	-0.947165	0.569743	0.21422	-5.07026	0.603501	0.441128	1.1435
Rv0849	NA	-0.968613	0.00186112	-1.55861	1.45334	0.155528	-4.18666	0.406309	0.48571	0.946309
Rv0850	NA	-0.830395	0.0723105	-1.4204	2.8612	0.00612946	-2.7788	-0.568355	0.720506	-0.0283555
Rv0851c	NA	-1.18395	7.84602e-06	-1.77395	0.0203593	0.950813	-5.61964	-0.421197	0.920487	0.118803
Rv0852	fadD16	-1.87602	3.40807e-11	-2.46602	1.57021	0.106284	-4.06979	-0.631406	0.811816	-0.0914059
Rv0853c	pdc	-0.263579	0.351665	-0.853579	-1.19601	0.000380487	-6.83601	0.102516	0.883905	0.642516
Rv0854	NA	-1.65704	3.71503e-11	-2.24704	0.153203	0.876878	-5.4868	-0.744776	0.356208	-0.204776
Rv0855	far	-1.51048	8.97323e-09	-2.10048	-0.194109	0.943643	-5.83411	-0.0907871	0.944753	0.449213
Rv0856	NA	-1.05289	0.000380513	-1.64289	-1.58163	0.000417869	-7.22163	0.168364	0.829313	0.708364
Rv0857	NA	0.230159	0.42734	-0.359841	-0.0335616	0.87757	-5.67356	-0.799927	0.0492202	-0.259927
Rv0858c	dapC	-1.85948	1.52523e-10	-2.44948	-0.928539	0.203042	-6.56854	-0.477674	0.968882	0.0623263
Rv0859	fadA	1.7683	4.69514e-14	1.1783	-1.08328	7.34861e-06	-6.72328	0.404084	0.10761	0.944084
Rv0860	fadB	1.55561	7.54349e-10	0.965611	-1.11903	1.06442e-05	-6.75903	0.193349	0.635966	0.733349
Rv0861c	ercc3	0.814344	0.00190613	0.224344	-0.927232	0.000848404	-6.56723	0.684437	0.0181998	1.22444
Rv0862c	NA	-0.0591842	0.882544	-0.649184	0.44568	0.476842	-5.19432	0.747713	0.0388324	1.28771
Rv0863	NA	-0.864316	0.00155484	-1.45432	0.422744	0.353237	-5.21726	-1.17247	0.00256885	-0.632473
Rv0864	moaC2	-0.435925	0.152317	-1.02592	-0.323349	0.347583	-5.96335	0.0151128	1	0.555113
Rv0865	mog	-0.603403	0.0339019	-1.1934	0.595625	0.0836865	-5.04437	-0.155409	0.73773	0.384591
Rv0866	moaE2	-0.100751	0.798144	-0.690751	0.817256	0.115479	-4.82274	0.37373	0.815984	0.91373
Rv0867c	rpfA	-0.142225	0.624972	-0.732225	-0.20663	0.707972	-5.84663	0.288463	0.651266	0.828463
Rv0868c	moaD2	-0.791702	0.00420132	-1.3817	-0.248098	0.903525	-5.8881	0.188172	1	0.728172
Rv0869c	moaA2	1.6829	1.83509e-10	1.0929	-0.0698673	0.946289	-5.70987	-0.0853965	0.838368	0.454604
Rv0870c	NA	0.687388	0.0110496	0.0973878	-0.2986	0.380007	-5.9386	-0.529797	0.233219	0.0102026
Rv0871	cspB	-0.313733	0.220627	-0.903733	-0.0298532	0.880672	-5.66985	-1.01573	0.0128001	-0.475728
Rv0872c	PE_PGRS15	3.90581	5.01402e-22	3.31581	0.0890249	0.903961	-5.55098	-0.587101	0.0294893	-0.0471013
Rv0873	fadE10	0.73223	0.00426057	0.14223	-1.48731	7.13746e-08	-7.12731	0.160046	0.80954	0.700046
Rv0874c	NA	2.978	1.63989e-11	2.388	-0.792673	0.00472894	-6.43267	0.703455	0.0107124	1.24346
Rv0875c	NA	0.534883	0.0491545	-0.0551169	-1.34267	0.0433576	-6.98267	1.58706	0.0248575	2.12706
Rv0876c	NA	0.318569	0.22122	-0.271431	-0.591783	0.0629038	-6.23178	0.00555597	1	0.545556
Rv0877	NA	0.904291	0.00717479	0.314291	-0.0506831	1	-5.69068	-0.690322	0.0337382	-0.150322
Rv0878c	PPE13	-0.607258	0.074961	-1.19726	1.57958	0.0106674	-4.06042	-0.231517	0.794624	0.308483
Rv0879c	NA	-1.26043	0.003596	-1.85043	0.721026	0.222544	-4.91897	-0.0837182	1	0.456282
Rv0880	NA	-1.27462	8.0202e-05	-1.86462	1.66333	0.0103588	-3.97667	-0.794239	0.290868	-0.254239
Rv0881	NA	-1.00903	0.000313096	-1.59903	0.99982	0.0587762	-4.64018	-0.258888	0.694171	0.281112
Rv0882	NA	-1.0385	0.00461606	-1.6285	2.1674	0.0301637	-3.4726	-1.04638	0.486714	-0.506384
Rv0883c	NA	1.08447	4.66091e-05	0.494473	-1.85	5.31597e-09	-7.49	0.198008	0.785966	0.738008
Rv0884c	serC	1.05113	2.78895e-05	0.461129	-0.917169	0.00211176	-6.55717	-0.0839892	1	0.456011
Rv0885	NA	0.837007	0.000535648	0.247007	-0.354816	0.227653	-5.99482	0.0714942	0.905255	0.611494
Rv0886	fprB	0.779842	0.0019167	0.189842	0.509471	0.0832269	-5.13053	0.856134	0.000871012	1.39613
Rv0887c	NA	1.76037	1.75302e-08	1.17037	-1.16701	0.0606159	-6.80701	0.0550331	0.999962	0.595033
Rv0888	NA	-0.787309	0.0115593	-1.37731	0.272676	0.771251	-5.36732	1.21514	0.550782	1.75514
Rv0889c	citA	-0.449662	0.0740661	-1.03966	0.37207	0.386402	-5.26793	-0.44715	0.39927	0.0928498
Rv0890c	NA	-2.39057	2.62956e-21	-2.98057	1.47711	0.000143179	-4.16289	-1.28033	0.00258665	-0.740333
Rv0891c	NA	-1.77106	2.48522e-11	-2.36106	-0.510069	0.301556	-6.15007	-0.86656	0.74176	-0.32656
Rv0892	NA	-2.70262	1.07126e-17	-3.29262	0.482158	0.337844	-5.15784	-1.73123	7.54463e-05	-1.19123
Rv0893c	NA	-1.09038	0.000855994	-1.68038	0.39363	0.799324	-5.24637	-0.843764	0.602213	-0.303764
Rv0894	NA	-0.540762	0.116295	-1.13076	0.552152	0.53861	-5.08785	0.17724	1	0.71724
Rv0895	NA	-0.529386	0.156307	-1.11939	1.10544	0.209501	-4.53456	0.73672	0.767404	1.27672
Rv0896	gltA2	-0.494134	0.0554117	-1.08413	-1.48861	2.75805e-06	-7.12861	-0.897316	0.0688827	-0.357316
Rv0897c	NA	2.04862	6.98058e-15	1.45862	0.0632526	0.941534	-5.57675	0.214449	0.572576	0.754449
Rv0898c	NA	1.5131	3.08189e-08	0.923103	-0.652245	0.034927	-6.29224	-0.392705	0.582291	0.147295
Rv0899	ompA	-0.0425435	0.937039	-0.632544	-0.76735	0.0320529	-6.40735	0.266286	0.54285	0.806286
Rv0900	NA	-0.272732	0.404234	-0.862732	-0.343405	0.336261	-5.98341	-0.178972	1	0.361028
Rv0901	NA	0.0340656	0.928051	-0.555934	-0.59499	0.277216	-6.23499	0.0493394	1	0.589339
Rv0902c	prrB	0.32762	0.214868	-0.26238	0.192591	0.657558	-5.44741	-0.292327	0.525958	0.247673
Rv0903c	prrA	0.155835	0.569712	-0.434165	-0.0231573	0.991411	-5.66316	-1.01237	0.000185129	-0.472366
Rv0904c	accD3	-0.0132412	0.999768	-0.603241	1.18815	0.00732744	-4.45185	-0.105471	0.964394	0.434529
Rv0905	echA6	-0.346777	0.180276	-0.936777	-1.46407	5.19668e-06	-7.10407	0.0827323	0.923644	0.622732
Rv0906	NA	-0.782794	0.00249723	-1.37279	-0.719531	0.0343299	-6.35953	-0.842282	0.102822	-0.302282
Rv0907	NA	-1.58668	1.21507e-08	-2.17668	-0.356168	0.398095	-5.99617	-0.281702	0.984937	0.258298
Rv0908	ctpE	-1.73312	8.22286e-13	-2.32312	0.129262	0.853803	-5.51074	0.184797	0.955618	0.724797
Rv0909	NA	-1.54963	4.72321e-05	-2.13963	-0.326731	0.404608	-5.96673	-0.865195	0.527535	-0.325195
Rv0910	NA	-0.711533	0.00591531	-1.30153	-0.16323	0.638436	-5.80323	-0.509045	0.663356	0.0309547
Rv0911	NA	0.539032	0.041178	-0.0509678	-1.2984	0.00464834	-6.9384	0.321762	0.828641	0.861762
Rv0912	NA	-0.809639	0.0041612	-1.39964	0.462018	1	-5.17798	-0.948636	0.740454	-0.408636
Rv0913c	NA	0.092366	0.803203	-0.497634	-2.03775	1.36837e-06	-7.67775	0.618804	0.371203	1.1588
Rv0914c	NA	0.133876	0.628202	-0.456124	-0.134214	0.69803	-5.77421	-0.633435	0.306871	-0.093435
Rv0915c	PPE14	2.08395	3.00504e-11	1.49395	-0.648624	0.282267	-6.28862	0.876609	0.170851	1.41661
Rv0916c	PE7	1.11259	0.00142592	0.522589	1.38122	0.035123	-4.25878	-1.6192	0.0372936	-1.0792
Rv0917	betP	-0.114858	0.688599	-0.704858	-0.962854	0.0211023	-6.60285	-0.432047	0.52416	0.107953
Rv0918	NA	2.23775	6.28227e-10	1.64775	0.0168975	0.908193	-5.6231	0.256402	0.595525	0.796402
Rv0919	NA	-0.230269	0.546459	-0.820269	1.51774	0.00762157	-4.12226	-0.341186	0.772956	0.198814
Rv0920c	NA	2.33818	1.36392e-14	1.74818	-2.46699	3.88468e-13	-8.10699	1.1345	0.000642511	1.6745
Rv0921	NA	-0.905439	0.0119305	-1.49544	0.0699923	0.981152	-5.57001	-0.839743	0.246908	-0.299743
Rv0922	NA	-0.198051	0.50789	-0.788051	-0.0195809	1	-5.65958	-0.137657	0.727071	0.402343
Rv0923c	NA	-1.7614	1.52907e-10	-2.3514	1.35185	0.0483135	-4.28815	-0.612368	0.654568	-0.0723681
Rv0924c	mntH	-1.30943	2.6795e-07	-1.89943	-0.889617	0.0452569	-6.52962	-0.185885	1	0.354115
Rv0925c	NA	-0.498778	0.0407869	-1.08878	-1.41155	9.53796e-05	-7.05155	-0.428166	0.829978	0.111834
Rv0926c	NA	-1.45829	3.48778e-09	-2.04829	-0.246462	0.695398	-5.88646	-0.204887	0.928606	0.335113
Rv0927c	NA	-2.093	4.45063e-13	-2.683	0.387731	1	-5.25227	-0.428465	1	0.111535
Rv0928	pstS3	-1.90656	8.43227e-14	-2.49656	-0.601213	0.108273	-6.24121	-0.668603	0.729076	-0.128603
Rv0929	pstC2	-1.56476	2.34018e-09	-2.15476	-0.106982	1	-5.74698	-0.958485	0.336498	-0.418485
Rv0930	pstA1	-1.04259	0.000140953	-1.63259	-0.199765	0.985217	-5.83977	0.00369911	1	0.543699
Rv0931c	pknD	-1.07383	5.45164e-05	-1.66383	-0.0163116	1	-5.65631	-0.346646	0.258726	0.193354
Rv0932c	pstS2	-0.352693	0.177539	-0.942693	-0.610427	0.0390752	-6.25043	-0.174593	0.682334	0.365407
Rv0933	pstB	-2.33318	1.54193e-15	-2.92318	0.539276	0.477637	-5.10072	-1.05477	0.160919	-0.514772
Rv0934	pstS1	-3.29979	5.48347e-27	-3.88979	0.438284	0.439102	-5.20172	-1.48894	0.00151954	-0.94894
Rv0935	pstC1	-3.37899	2.03228e-21	-3.96899	1.70564	0.000237822	-3.93436	-0.917138	0.0513068	-0.377138
Rv0936	pstA2	-3.08058	4.57124e-17	-3.67058	2.04013	0.00331718	-3.59987	-0.400786	0.714965	0.139214
Rv0937c	mku	-1.0313	4.15503e-05	-1.6213	-1.62836	0.00180164	-7.26836	-0.338365	1	0.201635
Rv0938	ligD	-1.34489	4.56726e-08	-1.93489	-0.0156026	0.853155	-5.6556	-0.340672	0.80954	0.199328
Rv0939	NA	-0.105837	0.765818	-0.695837	-0.323927	0.282267	-5.96393	-0.305734	0.578344	0.234266
Rv0940c	NA	1.08209	1.45217e-05	0.492094	-0.694884	0.134681	-6.33488	0.464465	0.47553	1.00446
Rv0941c	NA	1.13062	2.29044e-06	0.540616	-0.914135	0.0440581	-6.55414	0.245842	0.921825	0.785842
Rv0942	NA	-0.307216	0.874956	-0.897216	3.08286	0.254582	-2.55714	-1.46346	0.682334	-0.923457
Rv0943c	NA	0.953749	0.0385489	0.363749	1.1052	1	-4.5348	0.285184	0.769136	0.825184
Rv0944	NA	-1.20936	0.00736355	-1.79936	0.455468	0.672514	-5.18453	0.875367	0.899735	1.41537
Rv0945	NA	-1.69978	2.61668e-10	-2.28978	0.432546	0.719317	-5.20745	-0.365013	0.950883	0.174987
Rv0946c	pgi	0.000133268	1	-0.589867	-1.08586	0.014339	-6.72586	0.0895814	1	0.629581
Rv0948c	NA	0.482802	0.0713956	-0.107198	-2.89263	7.83341e-11	-8.53263	0.0584113	0.777482	0.598411
Rv0949	uvrD1	-0.821917	0.000802028	-1.41192	-0.516379	0.15504	-6.15638	-0.373899	0.711026	0.166101
Rv0950c	NA	-0.304215	0.243158	-0.894215	-0.826991	0.00940968	-6.46699	0.0108108	0.940651	0.550811
Rv0951	sucC	-1.62493	1.42892e-08	-2.21493	-0.967623	0.00483081	-6.60762	-0.611142	0.288663	-0.0711425
Rv0952	sucD	-0.423813	0.0790019	-1.01381	-1.651	1.19073e-07	-7.291	-0.211473	0.955214	0.328527
Rv0953c	NA	0.528017	0.105978	-0.0619829	-0.837177	0.275474	-6.47718	0.293151	0.914898	0.833151
Rv0954	NA	-0.595343	0.027005	-1.18534	-1.04267	0.000278997	-6.68267	-0.703424	0.107373	-0.163424
Rv0955	NA	-0.281837	0.414589	-0.871837	0.0215774	1	-5.61842	-0.689842	0.0834045	-0.149842
Rv0956	purN	-1.63521	0.000296481	-2.22521	0.809076	0.105038	-4.83092	-0.116847	1	0.423153
Rv0957	purH	-1.28449	1.47613e-05	-1.87449	0.523883	0.276365	-5.11612	0.144848	0.727957	0.684848
Rv0958	NA	1.06076	2.37907e-05	0.470761	0.427712	0.134632	-5.21229	0.184904	0.696742	0.724904
Rv0959	NA	-0.00483937	1	-0.594839	1.03004	0.00025958	-4.60996	0.159152	0.713871	0.699152
Rv0959A	vapB9	-1.40166	3.88109e-06	-1.99166	1.05282	0.161704	-4.58718	-1.36602	0.120961	-0.826019
Rv0960	vapC9	-0.735277	0.0114321	-1.32528	1.49971	0.0281396	-4.14029	-0.849739	0.363427	-0.309739
Rv0961	NA	-0.779014	0.00764077	-1.36901	1.53895	0.0111916	-4.10105	-0.91445	0.219925	-0.37445
Rv0962c	lprP	0.310346	0.848238	-0.279654	-5.4297	0.773774	-11.0697	4.51127	0.362686	5.05127
Rv0963c	NA	-0.386767	0.249088	-0.976767	2.14066	0.00641324	-3.49934	-0.26653	1	0.27347
Rv0964c	NA	-0.230766	0.694326	-0.820766	1.37398	0.436681	-4.26602	1.09504	0.529395	1.63504
Rv0965c	NA	-1.11015	0.000410163	-1.70015	1.89103	0.00167	-3.74897	-0.954365	0.196618	-0.414365
Rv0966c	NA	-0.615505	0.0223499	-1.2055	1.46355	6.7927e-05	-4.17645	-1.46317	0.000194163	-0.923168
Rv0967	csoR	-1.22052	0.000411774	-1.81052	2.5172	2.72575e-11	-3.1228	-0.308286	0.408403	0.231714
Rv0968	NA	-0.59585	0.0604975	-1.18585	2.43962	1.03333e-09	-3.20038	-0.940168	0.01752	-0.400168
Rv0969	ctpV	0.194949	0.479728	-0.395051	2.44406	9.40752e-24	-3.19594	-0.345702	0.175509	0.194298
Rv0970	NA	-0.832211	0.00223004	-1.42221	2.02822	8.62742e-09	-3.61178	-0.315855	0.419011	0.224145
Rv0971c	echA7	0.0255262	0.942604	-0.564474	0.156619	0.777269	-5.48338	0.290066	0.950883	0.830066
Rv0972c	fadE12	0.16618	0.573953	-0.42382	-0.593813	0.457494	-6.23381	0.346616	0.917593	0.886616
Rv0973c	accA2	0.526338	0.0676861	-0.0636621	0.149584	0.815661	-5.49042	0.343409	0.493212	0.883409
Rv0974c	accD2	-0.231465	0.554531	-0.821465	1.42127	0.0154348	-4.21873	0.159694	0.960101	0.699694
Rv0975c	fadE13	-0.361392	0.364072	-0.951392	1.61033	0.0683037	-4.02967	0.999973	0.185526	1.53997
Rv0976c	NA	0.826888	0.00871064	0.236888	2.15038	3.52087e-06	-3.48962	0.561584	0.145862	1.10158
Rv0977	PE_PGRS16	0.0985195	0.803203	-0.49148	0.891825	0.0950823	-4.74817	-0.492447	0.52614	0.047553
Rv0978c	PE_PGRS17	5.22794	0.00107951	4.63794	3.77676	0.0225679	-1.86324	0.0893558	0.990024	0.629356
Rv0979c	NA	-0.551322	0.354736	-1.14132	3.78274	5.06448e-07	-1.85726	-2.81295	0.000305215	-2.27295
Rv0979A	rpmF	1.21105	1.77589e-05	0.621046	-1.18771	0.0596333	-6.82771	-0.149808	1	0.390192
Rv0980c	PE_PGRS18	2.87457	4.06035e-06	2.28457	3.07381	0.000258182	-2.56619	-0.919143	0.390719	-0.379143
Rv0981	mprA	1.91687	1.309e-15	1.32687	0.420238	0.129507	-5.21976	-0.153187	0.676367	0.386813
Rv0982	mprB	1.74405	3.58395e-12	1.15405	1.62886	6.99291e-07	-4.01114	-0.457074	0.290541	0.082926
Rv0983	pepD	0.862012	0.000286588	0.272012	1.63993	3.91417e-13	-4.00007	-0.184851	0.477807	0.355149
Rv0984	moaB2	0.697631	0.0090187	0.107631	0.858482	0.00092028	-4.78152	0.291588	0.283317	0.831588
Rv0985c	mscL	-0.202203	0.555551	-0.792203	0.899799	0.163141	-4.7402	0.0383057	0.989389	0.578306
Rv0986	NA	1.20886	1.05448e-05	0.618863	-0.0132229	0.936134	-5.65322	0.745941	0.198262	1.28594
Rv0987	NA	-0.664663	0.00827224	-1.25466	1.28127	0.00100005	-4.35873	0.0626886	1	0.602689
Rv0988	NA	-1.10772	1.68812e-05	-1.69772	1.52336	2.64725e-05	-4.11664	-0.504511	0.222277	0.0354893
Rv0989c	grcC2	3.56903	1.67869e-40	2.97903	-0.430785	0.289145	-6.07079	1.17188	0.000166207	1.71188
Rv0990c	NA	2.91159	4.06564e-15	2.32159	-0.390454	0.255759	-6.03045	0.74893	0.003284	1.28893
Rv0991c	NA	0.956084	0.00108036	0.366084	0.21377	0.554873	-5.42623	-0.0198762	0.981936	0.520124
Rv0992c	NA	1.34093	0.00208327	0.750932	-1.08678	0.00668491	-6.72678	0.382315	0.442997	0.922315
Rv0993	galU	-0.481347	0.110903	-1.07135	0.0771853	0.849984	-5.56281	0.491936	0.694537	1.03194
Rv0994	moeA1	0.491661	0.0633492	-0.0983393	0.125963	0.770578	-5.51404	-0.766783	0.0065133	-0.226783
Rv0995	rimJ	0.343773	0.179549	-0.246227	-1.03162	0.0167029	-6.67162	0.655153	0.276735	1.19515
Rv0996	NA	1.55856	6.39781e-11	0.968563	-1.34986	4.92194e-07	-6.98986	-0.372809	0.321496	0.167191
Rv0997	NA	1.99795	3.45831e-13	1.40795	-1.24499	0.000217911	-6.88499	0.131269	0.93674	0.671269
Rv0998	NA	0.930362	0.000185268	0.340362	0.486507	0.124086	-5.15349	-0.506124	0.113146	0.0338758
Rv0999	NA	0.790086	0.029149	0.200086	0.684598	0.060951	-4.9554	0.456348	0.17852	0.996348
Rv1000c	NA	0.511891	0.0654079	-0.0781091	-1.13062	0.0404497	-6.77062	0.644278	0.510483	1.18428
Rv1001	arcA	1.35117	8.26813e-07	0.761171	0.19872	0.635092	-5.44128	-0.108119	0.903845	0.431881
Rv1002c	NA	-0.574412	0.0182249	-1.16441	0.0649182	0.992471	-5.57508	0.796162	0.0344091	1.33616
Rv1003	NA	0.809226	0.00489069	0.219226	1.35415	0.000798284	-4.28585	0.495564	0.326216	1.03556
Rv1004c	NA	2.11831	3.40097e-05	1.52831	0.255092	0.583407	-5.38491	-0.366411	0.431936	0.173589
Rv1005c	pabB	2.46644	3.88872e-21	1.87644	-0.554206	0.0628497	-6.19421	0.428701	0.197758	0.968701
Rv1006	NA	-0.529891	0.0528121	-1.11989	-0.742571	0.035123	-6.38257	-0.458851	0.290868	0.0811491
Rv1007c	metS	-0.38431	0.125136	-0.97431	-0.677282	0.0779293	-6.31728	-0.126976	1	0.413024
Rv1008	tatD	-1.33956	1.00687e-05	-1.92956	2.0269	0.00454986	-3.6131	-0.106047	0.850133	0.433953
Rv1009	rpfB	0.374175	0.124599	-0.215825	-0.495998	0.0693473	-6.136	0.158704	0.711996	0.698704
Rv1010	ksgA	-0.716591	0.00364833	-1.30659	0.402024	0.198991	-5.23798	-0.0666302	0.926074	0.47337
Rv1011	ispE	-1.53655	1.14395e-06	-2.12655	2.09676	0.000390603	-3.54324	-0.0838441	0.896592	0.456156
Rv1012	NA	-0.627834	0.180484	-1.21783	2.8124	0.00166418	-2.8276	-0.695102	0.479718	-0.155102
Rv1013	pks16	0.56209	0.043187	-0.0279102	-0.532832	0.174739	-6.17283	0.559948	0.201742	1.09995
Rv1014c	pth	-0.577345	0.142342	-1.16734	-1.12679	0.0519413	-6.76679	0.598604	0.532489	1.1386
Rv1015c	rplY	-0.17427	0.534422	-0.76427	-1.12907	0.0041038	-6.76907	0.0457435	0.966193	0.585743
Rv1016c	lpqT	-1.14661	6.47367e-06	-1.73661	-0.425013	0.391037	-6.06501	-0.830426	0.184461	-0.290426
Rv1017c	prsA	-0.402016	0.16074	-0.992016	-1.42031	4.61501e-06	-7.06031	-0.274393	0.716519	0.265607
Rv1018c	glmU	-0.787573	0.00185922	-1.37757	-0.708155	0.0360029	-6.34815	-0.348409	0.763453	0.191591
Rv1019	NA	2.16228	2.31234e-17	1.57228	0.0652165	0.818253	-5.57478	0.289694	0.556064	0.829694
Rv1020	mfd	0.762201	0.0146211	0.172201	0.57582	0.0241546	-5.06418	0.475482	0.0431257	1.01548
Rv1021	NA	-0.593968	0.0275126	-1.18397	0.0770549	0.866055	-5.56295	-0.561557	0.263403	-0.0215573
Rv1022	lpqU	-0.822046	0.00119512	-1.41205	-0.184244	0.836897	-5.82424	-0.589285	0.363427	-0.0492853
Rv1023	eno	-1.11703	1.79004e-05	-1.70703	-0.325449	0.454602	-5.96545	-0.225755	0.71748	0.314245
Rv1024	NA	-0.956178	0.000594878	-1.54618	-0.451134	0.669909	-6.09113	0.96404	0.267488	1.50404
Rv1025	NA	-1.87982	1.11125e-09	-2.46982	1.52348	0.0111262	-4.11652	-0.645881	0.388756	-0.105881
Rv1026	NA	-2.24371	2.60162e-14	-2.83371	2.00516	0.00085738	-3.63484	0.284051	0.697932	0.824051
Rv1027c	kdpE	0.0268114	0.944615	-0.563189	-1.28557	0.00189233	-6.92557	0.555872	0.268955	1.09587
Rv1028c	kdpD	0.834193	0.0006823	0.244193	0.401446	0.216483	-5.23855	-0.691325	0.0234963	-0.151325
Rv1028A	kdpF	-1.46921	2.34709e-08	-2.05921	-1.32542	0.00219969	-6.96542	-1.45847	0.159159	-0.918467
Rv1029	kdpA	-2.10717	1.19342e-15	-2.69717	-0.624237	0.0924301	-6.26424	-1.13389	0.0143065	-0.593893
Rv1030	kdpB	-2.09281	8.65249e-18	-2.68281	0.0662061	0.98164	-5.57379	-0.844348	0.0159929	-0.304348
Rv1031	kdpC	-0.835388	0.00762746	-1.42539	0.0119284	0.963018	-5.62807	-0.0130192	1	0.526981
Rv1032c	trcS	0.417353	0.182913	-0.172647	-0.363112	0.576993	-6.00311	0.319134	0.771242	0.859134
Rv1033c	trcR	0.884015	0.000927437	0.294015	-1.85583	9.23478e-05	-7.49583	0.369295	0.625299	0.909295
Rv1034c	NA	2.89453	6.73154e-10	2.30453	-0.995797	0.4634	-6.6358	1.32004	0.692837	1.86004
Rv1035c	NA	2.04588	2.36539e-13	1.45588	-1.25092	0.0628818	-6.89092	0.189157	1	0.729157
Rv1036c	NA	0.287374	0.36969	-0.302626	-0.290433	0.821926	-5.93043	-1.45667	0.24174	-0.916667
Rv1037c	esxI	NA	NA	NA	NA	NA	NA	NA	NA	NA
Rv1038c	esxJ	1.51975	0.0180449	0.929749	-0.90431	0.823544	-6.54431	0.339312	1	0.879312
Rv1039c	PPE15	2.85188	1.90083e-18	2.26188	-0.359921	0.415445	-5.99992	0.416457	0.300432	0.956457
Rv1040c	PE8	3.57856	1.09109e-20	2.98856	-0.744146	0.130566	-6.38415	0.523944	0.464452	1.06394
Rv1041c	NA	NA	NA	NA	NA	NA	NA	NA	NA	NA
Rv1042c	NA	NA	NA	NA	NA	NA	NA	NA	NA	NA
Rv1043c	NA	-0.171996	0.56489	-0.761996	1.24357	0.00214259	-4.39643	0.35227	0.605334	0.89227
Rv1044	NA	-0.0195647	0.973906	-0.609565	0.435544	0.475067	-5.20446	-0.7421	0.506565	-0.2021
Rv1045	NA	-0.878883	0.00646742	-1.46888	0.184512	0.791453	-5.45549	-0.162392	0.959663	0.377608
Rv1046c	NA	0.841512	0.00410525	0.251512	0.709913	0.0269418	-4.93009	-0.0558237	0.921047	0.484176
Rv1047	NA	NA	NA	NA	NA	NA	NA	NA	NA	NA
Rv1048c	NA	0.993388	0.00015748	0.403388	0.502317	0.226896	-5.13768	0.488678	0.356208	1.02868
Rv1049	NA	-0.196923	0.631619	-0.786923	-0.0124002	1	-5.6524	-0.276204	0.984495	0.263796
Rv1050	NA	-0.592961	0.145454	-1.18296	0.251563	1	-5.38844	-0.319697	1	0.220303
Rv1051c	NA	2.58721	1.8638e-12	1.99721	-1.35303	0.0353396	-6.99303	0.785993	0.449185	1.32599
Rv1052	NA	0.195715	0.482188	-0.394285	-0.667661	0.0945663	-6.30766	-0.139482	0.976971	0.400518
Rv1053c	NA	-0.516287	0.79564	-1.10629	4.57281	0.0347581	-1.06719	-1.15416	0.792311	-0.61416
Rv1054	NA	-0.565268	0.0223497	-1.15527	-0.809888	0.278199	-6.44989	0.595877	0.646706	1.13588
Rv1055	NA	-1.78687	2.20191e-08	-2.37687	0.692585	0.358113	-4.94742	-1.57738	0.0601868	-1.03738
Rv1056	NA	1.0339	0.000112155	0.443903	-1.49765	2.97238e-05	-7.13765	0.564252	0.279122	1.10425
Rv1057	NA	2.68584	1.22989e-25	2.09584	-0.379684	0.148752	-6.01968	0.769987	6.90371e-05	1.30999
Rv1058	fadD14	1.79252	2.2765e-13	1.20252	-0.180375	0.591411	-5.82037	0.716083	0.00371142	1.25608
Rv1059	NA	0.260479	0.451238	-0.329521	0.327334	0.327608	-5.31267	0.0117843	1	0.551784
Rv1060	NA	-1.52054	0.0109832	-2.11054	1.2664	0.00403843	-4.3736	-1.368	0.00577508	-0.827999
Rv1061	NA	0.575126	0.050116	-0.0148743	0.188429	0.590004	-5.45157	0.416619	0.186346	0.956619
Rv1062	NA	0.864126	0.00309989	0.274126	-0.111662	0.813368	-5.75166	0.678496	0.103701	1.2185
Rv1063c	NA	1.67212	7.05887e-12	1.08212	-0.44498	0.179386	-6.08498	-0.257171	0.903845	0.282829
Rv1064c	lpqV	-0.00171325	1	-0.591713	0.178317	0.918839	-5.46168	-0.0843658	1	0.455634
Rv1065	NA	0.788796	0.00536751	0.198796	0.492897	0.126799	-5.1471	-0.0498229	0.898087	0.490177
Rv1066	NA	1.11021	6.53148e-06	0.520212	0.725896	0.0467182	-4.9141	-0.00327328	0.943197	0.536727
Rv1067c	PE_PGRS19	3.07122	6.18264e-13	2.48122	1.30905	0.0649062	-4.33095	-0.52422	0.741386	0.0157799
Rv1068c	PE_PGRS20	-1.26879	0.0130139	-1.85879	2.80082	0.0239382	-2.83918	-1.01055	0.645128	-0.470547
Rv1069c	NA	-1.30769	2.44718e-07	-1.89769	0.113116	0.994454	-5.52688	0.244662	0.71972	0.784662
Rv1070c	echA8	-0.752864	0.00217262	-1.34286	0.184518	0.612519	-5.45548	-0.485067	0.27765	0.0549335
Rv1071c	echA9	-1.43508	2.49851e-05	-2.02508	-0.166682	0.617824	-5.80668	-0.782936	0.298169	-0.242936
Rv1072	NA	0.73881	0.00642766	0.14881	-0.849813	0.00105336	-6.48981	0.789253	0.00143415	1.32925
Rv1073	NA	0.241585	0.435275	-0.348415	-0.423398	0.0981667	-6.0634	0.523664	0.020206	1.06366
Rv1074c	fadA3	0.505239	0.0370325	-0.084761	-1.10133	3.29489e-05	-6.74133	-0.333309	0.440427	0.206691
Rv1075c	NA	2.3602	2.44152e-20	1.7702	-1.05774	0.00227	-6.69774	0.63691	0.112855	1.17691
Rv1076	lipU	1.8263	2.42139e-13	1.2363	0.0748425	0.929756	-5.56516	0.739412	0.0162813	1.27941
Rv1077	cbs	0.22932	0.444108	-0.36068	-0.190937	0.554173	-5.83094	0.498096	0.103821	1.0381
Rv1078	pra	-2.85062	1.68998e-23	-3.44062	0.275332	0.71639	-5.36467	-0.865684	0.0762928	-0.325684
Rv1079	metB	-2.46969	1.51529e-17	-3.05969	0.571359	0.195783	-5.06864	-0.401884	0.486124	0.138116
Rv1080c	greA	2.56225	2.58486e-22	1.97225	-1.85815	1.9784e-15	-7.49815	1.30041	4.44448e-11	1.84041
Rv1081c	NA	1.1235	0.000299493	0.533501	-1.2912	0.0085552	-6.9312	1.08351	0.12771	1.62351
Rv1082	mca	1.57198	2.74222e-10	0.981984	-1.01837	0.000446181	-6.65837	0.556269	0.0696087	1.09627
Rv1083	NA	-0.107805	0.795595	-0.697805	0.0486534	0.885906	-5.59135	-0.3431	0.779436	0.1969
Rv1084	NA	1.08689	3.62612e-05	0.496887	0.778185	0.0127279	-4.86182	0.311042	0.493212	0.851042
Rv1085c	NA	-0.367856	0.265945	-0.957856	0.0157228	0.818474	-5.62428	0.286128	1	0.826128
Rv1086	NA	2.52686	1.27968e-23	1.93686	0.0659347	0.889088	-5.57407	0.207608	0.502386	0.747608
Rv1087	PE_PGRS21	2.55778	8.10808e-19	1.96778	0.892946	0.00814063	-4.74705	-0.238131	0.65895	0.301869
Rv1087A	NA	0.773564	0.0514392	0.183564	2.26078	0.00077185	-3.37922	-0.360627	0.764821	0.179373
Rv1088	PE9	3.36408	5.52303e-17	2.77408	0.174058	1	-5.46594	1.38232	0.0565093	1.92232
Rv1089	PE10	3.18426	5.97477e-12	2.59426	0.0989073	0.893127	-5.54109	1.47913	0.111012	2.01913
Rv1089A	celA2a	0.174552	0.915627	-0.415448	2.02372	0.172724	-3.61628	1.10395	0.905384	1.64395
Rv1090	celA2b	-0.379322	0.290911	-0.969322	2.56782	1.03707e-06	-3.07218	-0.132342	0.791682	0.407658
Rv1091	PE_PGRS22	1.3978	0.000169524	0.8078	1.27099	0.00593134	-4.36901	-0.501262	0.469468	0.0387381
Rv1092c	coaA	-1.77149	1.22163e-09	-2.36149	0.0446621	0.897119	-5.59534	0.845619	0.335078	1.38562
Rv1093	glyA1	-0.148918	0.682255	-0.738918	-0.766104	0.0131078	-6.4061	0.330504	0.347896	0.870504
Rv1094	desA2	-0.71236	0.00500018	-1.30236	-0.735439	0.03487	-6.37544	0.758567	0.0356045	1.29857
Rv1095	phoH2	-0.0217752	0.963806	-0.611775	-0.689482	0.0145448	-6.32948	-0.111701	0.922286	0.428299
Rv1096	NA	-0.554749	0.0324347	-1.14475	0.123263	0.905496	-5.51674	-0.726241	0.107158	-0.186241
Rv1097c	NA	-1.56807	2.29848e-08	-2.15807	0.248764	0.758777	-5.39124	0.518895	0.571414	1.0589
Rv1098c	fum	-1.66667	9.66915e-12	-2.25667	0.739631	0.0594997	-4.90037	-0.494206	0.369054	0.0457944
Rv1099c	glpX	-1.09421	0.00019399	-1.68421	-0.24601	0.616266	-5.88601	0.566811	0.302589	1.10681
Rv1100	NA	-0.163696	0.553502	-0.753696	0.437938	0.273697	-5.20206	-0.257923	0.711936	0.282077
Rv1101c	NA	0.36312	0.170973	-0.22688	0.778513	0.0124332	-4.86149	0.0356611	1	0.575661
Rv1102c	mazF3	-0.0224447	0.955813	-0.612445	0.46939	0.298322	-5.17061	0.059503	1	0.599503
Rv1103c	mazE3	0.916244	0.00171339	0.326244	0.650519	0.0734807	-4.98948	0.0568415	1	0.596841
Rv1104	NA	-0.015114	0.980449	-0.605114	-0.525612	0.322458	-6.16561	0.264581	0.815367	0.804581
Rv1105	NA	-0.171672	0.737579	-0.761672	0.279093	1	-5.36091	1.42081	0.381071	1.96081
Rv1106c	NA	0.449112	0.0793316	-0.140888	-0.828793	0.0525234	-6.46879	0.483267	0.443992	1.02327
Rv1107c	xseB	-2.94513	5.54557e-25	-3.53513	1.56816	0.0198957	-4.07184	-2.10427	0.0125854	-1.56427
Rv1108c	xseA	0.192441	0.471375	-0.397559	-0.739992	0.0260301	-6.37999	0.0950951	0.868908	0.635095
Rv1109c	NA	0.631165	0.00974614	0.0411648	-1.87175	5.6978e-11	-7.51175	0.0271347	0.941211	0.567135
Rv1110	lytB2	2.04608	7.4557e-17	1.45608	-0.336742	0.268803	-5.97674	0.340918	0.282202	0.880918
Rv1111c	NA	-1.06587	0.000118463	-1.65587	-0.919284	0.151292	-6.55928	-0.0592666	1	0.480733
Rv1112	NA	-0.670245	0.0128244	-1.26025	2.36431	1.31123e-11	-3.27569	-0.661353	0.0925757	-0.121353
Rv1113	vapB32	-1.25541	0.00229229	-1.84541	0.924501	0.257199	-4.7155	-0.892974	0.333074	-0.352974
Rv1114	vapC32	-0.837215	0.010908	-1.42722	0.270857	0.783365	-5.36914	0.192443	0.925581	0.732443
Rv1115	NA	0.317502	0.308339	-0.272498	-0.412212	0.71639	-6.05221	1.70153	0.00410743	2.24153
Rv1116	NA	-0.233319	0.739306	-0.823319	0.892221	0.775399	-4.74778	1.26172	0.64857	1.80172
Rv1116A	NA	-2.06079	1.47208e-09	-2.65079	0.534996	0.954484	-5.105	-0.87819	0.821575	-0.33819
Rv1117	NA	2.08789	0.000239456	1.49789	-1.46894	4.47334e-06	-7.10894	0.974819	0.000346756	1.51482
Rv1118c	NA	-0.545757	0.0444674	-1.13576	-0.95005	0.346626	-6.59005	1.04714	0.347924	1.58714
Rv1119c	NA	1.75509	0.0052526	1.16509	-0.557801	0.764291	-6.1978	2.21091	0.181399	2.75091
Rv1120c	NA	0.112182	0.964341	-0.477818	-6.54482	0.227314	-12.1848	5.37408	0.08372	5.91408
Rv1121	zwf1	-2.09016	4.05246e-14	-2.68016	0.852344	0.0628818	-4.78766	-0.206841	0.937629	0.333159
Rv1122	gnd2	-2.853	2.58434e-22	-3.443	1.88013	1.40331e-05	-3.75987	-1.30715	0.0151985	-0.767154
Rv1123c	bpoB	-0.0922732	0.784453	-0.682273	0.147462	0.837285	-5.49254	0.416027	0.49814	0.956027
Rv1124	ephC	0.652978	0.168345	0.0629779	-1.1047	0.00129346	-6.7447	-0.141263	1	0.398737
Rv1125	NA	-0.244544	0.431022	-0.834544	0.328376	0.639014	-5.31162	-0.234475	0.87942	0.305525
Rv1126c	NA	-0.978358	0.000307313	-1.56836	-0.523842	0.586941	-6.16384	0.273572	0.990024	0.813572
Rv1127c	ppdK	0.00330403	1	-0.586696	-1.20252	0.00123693	-6.84252	0.474783	0.41772	1.01478
Rv1128c	NA	-0.243047	0.373535	-0.833047	-1.17875	0.0204965	-6.81875	0.346064	0.714427	0.886064
Rv1129c	NA	-0.337049	0.266766	-0.927049	0.343355	0.657335	-5.29665	0.594349	0.61063	1.13435
Rv1130	prpD	-0.471431	0.0896681	-1.06143	-1.96431	5.26286e-07	-7.60431	0.616356	0.233926	1.15636
Rv1131	prpC	-1.6827	8.70333e-09	-2.2727	-0.731562	0.210315	-6.37156	-1.08269	0.288095	-0.542688
Rv1132	NA	-0.852163	0.000729972	-1.44216	-0.971949	0.0400093	-6.61195	-0.51579	0.440362	0.0242103
Rv1133c	metE	-0.846652	0.0169604	-1.43665	-0.0857831	0.843973	-5.72578	-0.116354	0.747773	0.423646
Rv1134	NA	0.816881	0.0234826	0.226881	-0.669494	0.217576	-6.30949	1.14277	0.29409	1.68277
Rv1135c	PPE16	0.958111	0.00121812	0.368111	0.707828	0.0767167	-4.93217	0.574455	0.18381	1.11446
Rv1135A	NA	1.55482	0.00888888	0.964816	-0.145225	1	-5.78522	0.644074	1	1.18407
Rv1136	NA	-1.48275	0.000601182	-2.07275	-0.14896	1	-5.78896	0.327641	1	0.867641
Rv1137c	NA	-0.600466	0.215713	-1.19047	1.41819	0.282617	-4.22181	1.2718	0.126586	1.8118
Rv1138c	NA	-0.626505	0.0221457	-1.2165	1.2338	0.00171343	-4.4062	0.120376	0.996412	0.660376
Rv1139c	NA	-0.585312	0.0306537	-1.17531	0.811056	0.1248	-4.82894	0.350974	0.71748	0.890974
Rv1140	NA	-0.582472	0.0166707	-1.17247	-0.242106	0.643253	-5.88211	-0.819967	0.200298	-0.279967
Rv1141c	echA11	-0.546473	0.0964129	-1.13647	0.688564	0.175723	-4.95144	0.690848	0.444615	1.23085
Rv1142c	echA10	0.836841	0.0284797	0.246841	0.211402	0.62262	-5.4286	0.828469	0.0496924	1.36847
Rv1143	mcr	-1.3859	3.48143e-07	-1.9759	0.911323	0.113314	-4.72868	-0.833272	0.217228	-0.293272
Rv1144	NA	-0.68992	0.016077	-1.27992	0.278953	0.815034	-5.36105	-0.447059	0.75181	0.0929412
Rv1145	mmpL13a	0.811267	0.0234406	0.221267	0.467285	0.369792	-5.17272	0.186742	0.772956	0.726742
Rv1146	mmpL13b	0.781543	0.00218223	0.191543	-0.853775	0.282361	-6.49378	0.503172	0.815367	1.04317
Rv1147	NA	0.849686	0.00620642	0.259686	0.581133	0.477667	-5.05887	0.813864	0.239309	1.35386
Rv1148c	NA	-0.840849	0.00357342	-1.43085	-1.28088	0.323495	-6.92088	0.891086	0.779436	1.43109
Rv1149	NA	NA	NA	NA	NA	NA	NA	NA	NA	NA
Rv1151c	NA	0.68303	0.0437816	0.0930303	-0.809141	0.0500533	-6.44914	-0.0463381	1	0.493662
Rv1152	NA	1.70081	1.74541e-10	1.11081	-0.293178	0.421967	-5.93318	-0.260288	0.667674	0.279712
Rv1153c	omt	0.653867	0.0200366	0.063867	-1.66065	0.00198699	-7.30065	1.12024	0.0771394	1.66024
Rv1154c	NA	0.880073	0.00310152	0.290073	-1.29746	0.013693	-6.93746	0.34737	0.625382	0.88737
Rv1155	NA	-0.0338113	0.935806	-0.623811	0.176575	0.780872	-5.46342	-1.10286	0.00782331	-0.562858
Rv1156	NA	-0.119387	0.658766	-0.709387	-0.567061	0.0446005	-6.20706	-0.151503	0.815367	0.388497
Rv1157c	NA	-0.309098	0.270813	-0.899098	0.517255	0.281316	-5.12275	0.290524	0.687961	0.830524
Rv1158c	NA	0.69144	0.0401893	0.10144	0.155311	0.849569	-5.48469	1.0244	0.136949	1.5644
Rv1159	pimE	-0.111212	0.726285	-0.701212	1.12912	0.0221516	-4.51088	0.0963088	1	0.636309
Rv1159A	NA	0.546476	0.061285	-0.0435238	-1.47313	2.54187e-05	-7.11313	-0.925142	0.315114	-0.385142
Rv1160	mutT2	-1.04657	0.00108726	-1.63657	-0.536896	0.298513	-6.1769	-0.0756588	1	0.464341
Rv1161	narG	1.68156	6.95498e-13	1.09156	-0.67243	0.0044334	-6.31243	-0.172116	0.546028	0.367884
Rv1162	narH	0.276401	0.288007	-0.313599	-0.163075	0.663572	-5.80308	-0.393693	0.164875	0.146307
Rv1163	narJ	-0.382008	0.204758	-0.972008	1.12343	0.0178016	-4.51657	-0.0318912	1	0.508109
Rv1164	narI	-1.0881	6.77478e-05	-1.6781	0.671287	0.0664588	-4.96871	-0.0944236	0.892945	0.445576
Rv1165	typA	-1.62637	1.19908e-11	-2.21637	1.90485	2.44075e-08	-3.73515	-0.0563464	0.905384	0.483654
Rv1166	lpqW	0.446107	0.0959308	-0.143893	1.02425	0.000275362	-4.61575	0.606606	0.0251428	1.14661
Rv1167c	NA	0.00594166	1	-0.584058	0.338062	0.391401	-5.30194	0.0383911	1	0.578391
Rv1168c	PPE17	-2.95694	9.29353e-09	-3.54694	0.89275	0.0311607	-4.74725	-0.782149	0.108914	-0.242149
Rv1169c	lipX	-2.66198	5.06537e-12	-3.25198	0.11571	0.881636	-5.52429	0.0966471	1	0.636647
Rv1170	mshB	-0.81598	0.000705534	-1.40598	0.513848	0.235421	-5.12615	0.0921095	0.905384	0.632109
Rv1171	NA	-0.787082	0.0113249	-1.37708	-0.787537	0.204841	-6.42754	0.0752451	1	0.615245
Rv1172c	PE12	1.97276	1.43838e-15	1.38276	-1.39483	4.90983e-05	-7.03483	1.39507	6.20896e-05	1.93507
Rv1173	fbiC	-0.347789	0.170852	-0.937789	-0.711334	0.0148869	-6.35133	-0.331279	0.460669	0.208721
Rv1174c	NA	0.995102	0.0251378	0.405102	-1.31472	1.39693e-06	-6.95472	-0.00807457	0.991114	0.531925
Rv1175c	fadH	-1.09912	0.000368315	-1.68912	-1.06975	0.00723779	-6.70975	-0.42821	0.995414	0.11179
Rv1176c	NA	-0.211837	0.523086	-0.801837	-0.227077	0.868071	-5.86708	-1.32598	0.165158	-0.785984
Rv1177	fdxC	2.29172	4.13849e-20	1.70172	-2.29277	2.83154e-16	-7.93277	1.33457	9.75188e-08	1.87457
Rv1178	NA	1.33487	1.79761e-08	0.744868	-0.679873	0.0119489	-6.31987	0.706121	0.00816849	1.24612
Rv1179c	NA	-1.11443	3.50342e-05	-1.70443	-0.843691	0.0153213	-6.48369	-0.212726	0.950883	0.327274
Rv1180	pks3	-0.417762	0.236015	-1.00776	-0.680285	0.0166124	-6.32028	-0.982613	0.00252956	-0.442613
Rv1181	pks4	-0.20669	0.406117	-0.79669	-1.12249	1.57813e-06	-6.76249	-1.09734	1.24454e-06	-0.557336
Rv1182	papA3	-1.6053	7.49998e-11	-2.1953	-1.06918	0.00111379	-6.70918	-1.95934	3.45161e-05	-1.41934
Rv1183	mmpL10	-1.42555	1.42314e-08	-2.01555	-0.636738	0.0699833	-6.27674	-0.81316	0.248573	-0.27316
Rv1184c	NA	1.29815	2.28482e-05	0.708148	-2.1885	6.44467e-10	-7.8285	-0.623952	0.194241	-0.0839516
Rv1185c	fadD21	-1.36145	1.90124e-07	-1.95145	-1.68664	2.56538e-05	-7.32664	-1.18495	0.0458601	-0.644947
Rv1186c	NA	2.29323	2.4278e-19	1.70323	-1.11035	0.000140716	-6.75035	0.992681	0.000540548	1.53268
Rv1187	rocA	2.43868	1.07422e-20	1.84868	-0.182578	0.695495	-5.82258	-0.19571	0.560773	0.34429
Rv1188	NA	2.75928	4.72417e-26	2.16928	0.392453	0.234599	-5.24755	-0.606768	0.0574167	-0.0667684
Rv1189	sigI	2.13725	1.01817e-18	1.54725	-0.237536	0.539155	-5.87754	0.429139	0.290868	0.969139
Rv1190	NA	1.24284	3.87386e-06	0.652844	0.59853	0.151608	-5.04147	-0.823014	0.116986	-0.283014
Rv1191	NA	0.70609	0.00553801	0.11609	0.37986	0.429441	-5.26014	-0.0462154	1	0.493785
Rv1192	NA	-1.57774	1.89687e-08	-2.16774	0.210072	0.773774	-5.42993	-0.684572	0.170851	-0.144572
Rv1193	fadD36	-0.480386	0.114526	-1.07039	-0.389416	0.380118	-6.02942	0.400548	0.472582	0.940548
Rv1194c	NA	-0.757685	0.0614481	-1.34768	1.17006	0.000643955	-4.46994	-0.493364	0.225977	0.046636
Rv1195	PE13	-1.42124	3.21367e-06	-2.01124	0.479794	0.558509	-5.16021	-0.506	0.646706	0.0340001
Rv1196	PPE18	0.16434	0.561367	-0.42566	-0.67113	0.175539	-6.31113	0.167326	0.860143	0.707326
Rv1197	esxK	0	1	-0.59	0	1	-5.64	0	1	0.54
Rv1198	esxL	0.380895	0.443784	-0.209105	-6.56634	0.179599	-12.2063	3.36884	0.771242	3.90884
Rv1199c	NA	NA	NA	NA	NA	NA	NA	NA	NA	NA
Rv1200	NA	0.311035	0.347244	-0.278965	0.330257	0.522719	-5.30974	0.380081	0.309035	0.920081
Rv1201c	dapD	-1.72882	1.06662e-11	-2.31882	-0.269039	0.415611	-5.90904	-0.758051	0.403522	-0.218051
Rv1202	dapE	-1.31233	9.98531e-07	-1.90233	1.49862	2.29115e-05	-4.14138	-0.321724	0.463303	0.218276
Rv1203c	NA	0.578247	0.0755194	-0.0117529	0.939492	0.0524571	-4.70051	0.234572	0.758405	0.774572
Rv1204c	NA	-0.108151	0.758302	-0.698151	0.500779	0.155064	-5.13922	-0.109908	0.886395	0.430092
Rv1205	NA	-0.872499	0.00225033	-1.4625	0.510592	0.370921	-5.12941	-1.32236	0.0158058	-0.782362
Rv1206	fadD6	-0.510681	0.0648731	-1.10068	-0.205732	0.749301	-5.84573	0.0757334	1	0.615733
Rv1207	folP2	0.552732	0.0430422	-0.0372682	-0.600243	0.122524	-6.24024	0.069271	0.880855	0.609271
Rv1208	gpgS	-0.10767	0.709134	-0.69767	-0.701814	0.0300698	-6.34181	0.261138	0.536911	0.801138
Rv1209	NA	-0.83699	0.00217826	-1.42699	0.301346	0.834835	-5.33865	-1.30463	0.0670165	-0.764632
Rv1210	tagA	-0.929394	0.0027108	-1.51939	0.192742	0.64265	-5.44726	-0.76519	0.175922	-0.22519
Rv1211	NA	0.333095	0.315803	-0.256905	-2.07222	4.74378e-08	-7.71222	-0.258226	0.865023	0.281774
Rv1212c	glgA	-0.65452	0.0281724	-1.24452	0.148331	0.922794	-5.49167	-0.297211	1	0.242789
Rv1213	glgC	-0.112621	0.712605	-0.702621	0.0511115	1	-5.58889	-0.46449	0.41772	0.0755103
Rv1214c	PE14	-0.769463	0.0172262	-1.35946	0.243917	0.8124	-5.39608	0.706825	0.943197	1.24683
Rv1215c	NA	-1.11679	6.87886e-06	-1.70679	0.586441	0.248624	-5.05356	0.302903	0.842529	0.842903
Rv1216c	NA	-1.11801	5.86482e-06	-1.70801	0.415293	0.466058	-5.22471	-0.852971	0.176885	-0.312971
Rv1217c	NA	-0.41202	0.128035	-1.00202	0.454805	0.166927	-5.1852	-0.183263	0.692837	0.356737
Rv1218c	NA	0.746787	0.00397335	0.156787	-1.01797	0.000203959	-6.65797	0.555804	0.0596716	1.0958
Rv1219c	NA	0.543538	0.153244	-0.046462	-0.584343	0.101611	-6.22434	0.120576	0.747773	0.660576
Rv1220c	NA	0.0231768	0.959595	-0.566823	-1.24373	0.0824149	-6.88373	0.963306	0.342163	1.50331
Rv1221	sigE	2.51143	7.97929e-22	1.92143	0.602436	0.00888249	-5.03756	0.486866	0.00782871	1.02687
Rv1222	rseA	1.65577	6.08602e-09	1.06577	1.93144	2.22493e-10	-3.70856	-0.15051	0.766355	0.38949
Rv1223	htrA	1.2861	2.88734e-08	0.696099	1.47398	4.43945e-11	-4.16602	-0.0296746	0.986528	0.510325
Rv1224	tatB	1.56113	1.15341e-10	0.971129	1.06807	1.6086e-06	-4.57193	0.824474	1.57079e-05	1.36447
Rv1225c	NA	0.636795	0.0437816	0.0467954	1.8021	0.000166322	-3.8379	-0.249926	0.910306	0.290074
Rv1226c	NA	-0.058156	0.925035	-0.648156	2.55352	3.07542e-09	-3.08648	-0.321407	0.457778	0.218593
Rv1227c	NA	0.828178	0.0068779	0.238178	1.26652	0.035949	-4.37348	0.776965	0.282116	1.31696
Rv1228	lpqX	2.26	3.47721e-14	1.67	3.07207	2.96256e-27	-2.56793	0.605376	0.0298465	1.14538
Rv1229c	mrp	-0.391815	0.419548	-0.981815	-0.371164	0.3469	-6.01116	-0.102465	1	0.437535
Rv1230c	NA	0.497551	0.0682257	-0.0924491	-0.948133	0.0234879	-6.58813	1.48547	0.00415221	2.02547
Rv1231c	NA	-0.641988	0.0301034	-1.23199	-0.93224	0.323206	-6.57224	0.148698	1	0.688698
Rv1232c	NA	-0.912223	0.000334495	-1.50222	-0.286391	0.3776	-5.92639	-0.953684	0.0448454	-0.413684
Rv1233c	NA	-1.77387	6.99616e-08	-2.36387	-0.25933	0.893127	-5.89933	-0.513602	0.706324	0.026398
Rv1234	NA	0.593859	0.0270094	0.00385932	0.848813	0.00342744	-4.79119	-0.426468	0.18432	0.113532
Rv1235	lpqY	1.38372	9.09289e-09	0.793721	0.437308	0.126403	-5.20269	0.744301	0.00438906	1.2843
Rv1236	sugA	-0.467207	0.0730221	-1.05721	1.91705	1.92379e-08	-3.72295	0.519028	0.104727	1.05903
Rv1237	sugB	-1.86524	9.18527e-13	-2.45524	2.69683	1.14579e-13	-2.94317	-0.398376	0.358192	0.141624
Rv1238	sugC	-0.952156	0.000486436	-1.54216	0.689187	0.0303772	-4.95081	-0.0769576	0.92291	0.463042
Rv1239c	corA	1.49503	6.45947e-08	0.905035	-1.63443	1.10173e-07	-7.27443	0.474924	0.331394	1.01492
Rv1240	mdh	-2.27622	1.71304e-20	-2.86622	0.477574	0.525961	-5.16243	0.224435	0.586002	0.764435
Rv1241	vapB33	-1.92006	1.26361e-11	-2.51006	0.637943	0.333876	-5.00206	0.515357	0.740454	1.05536
Rv1242	vapC33	-2.55313	1.29913e-13	-3.14313	2.26989	0.00223929	-3.37011	0.524523	0.861148	1.06452
Rv1243c	PE_PGRS23	1.75305	6.79158e-06	1.16305	2.36039	4.46853e-05	-3.27961	0.137825	1	0.677825
Rv1244	lpqZ	-1.93376	9.94041e-13	-2.52376	1.17494	0.0672503	-4.46506	0.484183	0.419063	1.02418
Rv1245c	NA	1.07383	3.4541e-05	0.483831	-0.0788769	0.89818	-5.71888	0.748517	0.0167651	1.28852
Rv1246c	relE	-0.440351	0.243032	-1.03035	0.25999	0.782013	-5.38001	0.645536	0.419759	1.18554
Rv1247c	relB	-0.321929	0.234558	-0.911929	0.312158	0.561585	-5.32784	-0.347634	0.689495	0.192366
Rv1248c	NA	-0.120157	0.681171	-0.710157	-0.0824203	0.812427	-5.72242	-0.0801196	0.859662	0.45988
Rv1249c	NA	1.02049	0.000156045	0.43049	-0.942285	0.00711093	-6.58228	0.430166	0.301349	0.970166
Rv1250	NA	0.150176	0.625183	-0.439824	1.1783	0.00219994	-4.4617	0.128133	1	0.668133
Rv1251c	NA	-1.95177	2.44146e-13	-2.54177	0.22007	0.749303	-5.41993	-0.0573227	1	0.482677
Rv1252c	lprE	-0.703786	0.0154881	-1.29379	-0.787182	0.466653	-6.42718	-0.204433	0.811816	0.335567
Rv1253	deaD	-0.193845	0.551679	-0.783845	-0.563027	0.0492677	-6.20303	-0.259272	0.696085	0.280728
Rv1254	NA	-0.613777	0.0123932	-1.20378	-0.278616	0.507456	-5.91862	-0.554504	0.295458	-0.014504
Rv1255c	NA	1.63215	4.4482e-07	1.04215	-0.466011	0.706953	-6.10601	1.36635	0.0510449	1.90635
Rv1256c	cyp130	0.727648	0.00705621	0.137648	-0.221403	0.716235	-5.8614	1.18215	0.00466365	1.72215
Rv1257c	NA	0.0476942	0.882961	-0.542306	-0.799964	0.00468624	-6.43996	-0.293689	0.549763	0.246311
Rv1258c	NA	-0.448759	0.075861	-1.03876	-0.964073	0.00237246	-6.60407	-0.541616	0.437225	-0.00161567
Rv1259	udgB	1.23779	2.83088e-07	0.647786	0.724436	0.0357269	-4.91556	0.164962	0.697932	0.704962
Rv1260	NA	-1.77601	4.00593e-13	-2.36601	-0.0491089	0.936134	-5.68911	-0.0857087	0.997474	0.454291
Rv1261c	NA	-0.20844	0.521685	-0.79844	-1.83081	0.000240675	-7.47081	0.256683	0.853373	0.796683
Rv1262c	NA	-0.619325	0.0740144	-1.20932	-0.719926	0.669732	-6.35993	-0.30921	0.880945	0.23079
Rv1263	amiB2	-0.485618	0.180463	-1.07562	1.2977	0.00649162	-4.3423	0.571285	0.155454	1.11129
Rv1264	NA	0.0672539	0.820543	-0.522746	0.352709	0.39435	-5.28729	-0.467128	0.300305	0.072872
Rv1265	NA	5.64465	6.12351e-36	5.05465	-4.31236	1.69589e-39	-9.95236	3.23946	2.86629e-31	3.77946
Rv1266c	pknH	-0.0476473	0.878353	-0.637647	-1.2172	0.00339857	-6.8572	-0.114598	0.86225	0.425402
Rv1267c	embR	-0.337029	0.215182	-0.927029	-1.97176	8.17182e-05	-7.61176	0.684165	0.31085	1.22417
Rv1268c	NA	0.332499	0.40581	-0.257501	-0.0275997	0.912032	-5.6676	0.806414	0.9476	1.34641
Rv1269c	NA	-0.802799	0.0228545	-1.3928	-1.40661	0.0186441	-7.04661	-0.540028	1	-2.79245e-05
Rv1270c	lprA	-1.12543	8.60149e-05	-1.71543	-1.42414	0.00115265	-7.06414	-0.139534	1	0.400466
Rv1271c	NA	1.42694	0.0140147	0.836945	1.6668	0.219444	-3.9732	0.811863	0.538817	1.35186
Rv1272c	NA	0.219605	0.414708	-0.370395	0.721142	0.0655935	-4.91886	0.221714	0.831404	0.761714
Rv1273c	NA	-0.130177	0.662061	-0.720177	0.0528779	0.984412	-5.58712	-0.530872	0.680915	0.00912845
Rv1274	lprB	-0.0814305	0.778406	-0.671431	-0.115024	0.815661	-5.75502	-0.189991	0.717572	0.350009
Rv1275	lprC	-0.273817	0.279005	-0.863817	0.114368	0.782605	-5.52563	-0.124304	0.849091	0.415696
Rv1276c	NA	-1.45667	0.00140449	-2.04667	0.973702	0.773025	-4.6663	-0.739702	0.955214	-0.199702
Rv1277	NA	-0.494598	0.0868809	-1.0846	0.0183746	0.9531	-5.62163	0.0543928	0.86225	0.594393
Rv1278	NA	-0.669699	0.0117983	-1.2597	0.337213	0.344654	-5.30279	0.729264	0.00465739	1.26926
Rv1279	NA	-2.19312	1.80583e-16	-2.78312	0.99551	0.0166674	-4.64449	-0.674146	0.207012	-0.134146
Rv1280c	oppA	-0.897805	0.000279251	-1.4878	-0.537855	0.142031	-6.17785	0.229992	0.672323	0.769992
Rv1281c	oppD	-1.13793	3.76152e-05	-1.72793	0.164938	0.92101	-5.47506	-0.32316	0.749135	0.21684
Rv1282c	oppC	-1.86574	4.76921e-14	-2.45574	-0.262419	0.731209	-5.90242	-0.398019	0.928267	0.141981
Rv1283c	oppB	-1.64713	1.66923e-10	-2.23713	0.394565	0.667264	-5.24543	-0.680982	0.505201	-0.140982
Rv1284	canA	0.096606	0.774596	-0.493394	-1.64994	0.000610767	-7.28994	0.160104	0.972297	0.700104
Rv1285	cysD	0.853983	0.000432599	0.263983	0.296817	0.429441	-5.34318	0.427127	0.165463	0.967127
Rv1286	cysN	-1.10309	0.000189855	-1.69309	1.31613	9.59422e-06	-4.32387	-0.369194	0.279122	0.170806
Rv1287	NA	0.252396	0.381669	-0.337604	-1.07698	0.0115445	-6.71698	1.19666	0.00755862	1.73666
Rv1288	NA	-0.505371	0.0566407	-1.09537	0.91553	0.0391763	-4.72447	0.36839	0.530821	0.90839
Rv1289	NA	-0.674887	0.0188579	-1.26489	-0.222412	1	-5.86241	0.474684	0.942687	1.01468
Rv1290c	NA	-0.355252	0.219197	-0.945252	0.0493905	0.866351	-5.59061	-0.422745	0.614398	0.117255
Rv1290A	NA	0.218281	0.634119	-0.371719	1.91809	0.0279224	-3.72191	0.259465	1	0.799465
Rv1291c	NA	-0.265814	0.545453	-0.855814	-0.195571	0.627234	-5.83557	0.238286	0.92291	0.778286
Rv1292	argS	0.152362	0.590236	-0.437638	-1.0328	0.0026954	-6.6728	0.243328	0.713871	0.783328
Rv1293	lysA	-0.680482	0.00504362	-1.27048	-0.0258016	1	-5.6658	-0.860146	0.00473223	-0.320146
Rv1294	thrA	-0.609327	0.0119537	-1.19933	0.132248	0.759075	-5.50775	-0.662098	0.0175006	-0.122098
Rv1295	thrC	-0.405076	0.114324	-0.995076	0.136632	0.721406	-5.50337	0.0321628	0.995868	0.572163
Rv1296	thrB	0.52549	0.049426	-0.0645104	0.22294	0.693817	-5.41706	-0.27162	0.713871	0.26838
Rv1297	rho	2.26877	1.33074e-20	1.67877	-0.774417	0.00127718	-6.41442	0.460545	0.055842	1.00055
Rv1298	rpmE	1.35432	2.09188e-07	0.764325	-0.464417	0.054181	-6.10442	-0.216959	0.47031	0.323041
Rv1299	prfA	2.40122	1.32741e-20	1.81122	-0.188707	0.540618	-5.82871	0.240559	0.393076	0.780559
Rv1300	hemK	0.866806	0.000487363	0.276806	0.472843	0.119292	-5.16716	0.00335275	1	0.543353
Rv1301	NA	0.490949	0.0621669	-0.0990508	0.444968	0.175539	-5.19503	0.652242	0.0565705	1.19224
Rv1302	rfe	-0.788997	0.00191653	-1.379	1.71954	6.80218e-11	-3.92046	-0.152517	0.73773	0.387483
Rv1303	NA	-2.24167	2.43497e-12	-2.83167	1.12061	0.014339	-4.51939	-0.946681	0.0787447	-0.406681
Rv1304	atpB	-2.39504	1.10256e-17	-2.98504	0.512206	0.363877	-5.12779	-0.896596	0.154742	-0.356596
Rv1305	atpE	-1.33555	0.0192918	-1.92555	-0.786838	0.0293956	-6.42684	-0.930853	0.24174	-0.390853
Rv1306	atpF	-1.86804	1.821e-07	-2.45804	-0.532158	0.115659	-6.17216	-0.816052	0.0771394	-0.276052
Rv1307	atpH	-2.16934	2.13158e-17	-2.75934	0.485402	0.243858	-5.1546	-1.11167	0.00243405	-0.571673
Rv1308	atpA	-2.15036	5.51588e-17	-2.74036	-0.258107	0.403391	-5.89811	-0.852371	0.0530889	-0.312371
Rv1309	atpG	-1.88747	7.26338e-15	-2.47747	-0.168139	0.587391	-5.80814	-0.596978	0.363427	-0.0569785
Rv1310	atpD	-1.62748	1.5788e-09	-2.21748	-0.397504	0.225444	-6.0375	-0.255005	0.703415	0.284995
Rv1311	atpC	-1.50377	3.60581e-08	-2.09377	-0.0231021	0.866351	-5.6631	-1.14808	0.043671	-0.608078
Rv1312	NA	-1.17969	2.74337e-05	-1.76969	0.164283	0.782532	-5.47572	-0.0534823	1	0.486518
Rv1313c	NA	NA	NA	NA	NA	NA	NA	NA	NA	NA
Rv1314c	NA	0.573763	0.0586496	-0.0162372	-1.2678	0.00878132	-6.9078	-0.211404	1	0.328596
Rv1315	murA	-0.206564	0.456473	-0.796564	-0.819833	0.0223782	-6.45983	-0.15927	1	0.38073
Rv1316c	ogt	0.0913901	0.857392	-0.49861	-1.5208	3.77124e-05	-7.1608	-0.287995	0.961154	0.252005
Rv1317c	alkA	0.555195	0.0398498	-0.0348051	-0.255018	0.542553	-5.89502	0.297337	0.532683	0.837337
Rv1318c	NA	-0.441653	0.110066	-1.03165	0.520427	0.341342	-5.11957	-0.548986	0.432535	-0.00898646
Rv1319c	NA	-0.70314	0.00888577	-1.29314	0.600489	0.265488	-5.03951	-0.598658	0.406556	-0.0586582
Rv1320c	NA	-2.12079	3.17543e-08	-2.71079	0.431043	0.533384	-5.20896	-0.325191	0.816986	0.214809
Rv1321	NA	-0.950762	0.000350511	-1.54076	1.13725	0.00251952	-4.50275	0.00686077	1	0.546861
Rv1322	NA	0.0759186	0.83417	-0.514081	-0.643844	0.311579	-6.28384	0.808008	0.291137	1.34801
Rv1322A	NA	-0.0827846	0.822633	-0.672785	-1.42198	1.03255e-06	-7.06198	-0.340879	0.493226	0.199121
Rv1323	fadA4	0.966683	9.56451e-05	0.376683	0.0315185	0.936134	-5.60848	-0.316282	0.315372	0.223718
Rv1324	NA	-0.345737	0.168154	-0.935737	0.176436	0.590113	-5.46356	0.127401	0.890741	0.667401
Rv1325c	PE_PGRS24	1.54117	1.09472e-06	0.95117	-0.117677	0.805106	-5.75768	0.285161	0.694031	0.825161
Rv1326c	glgB	-0.179693	0.495253	-0.769693	-1.48006	1.7825e-05	-7.12006	0.583429	0.207012	1.12343
Rv1327c	glgE	1.08192	7.55511e-06	0.491924	-1.16146	0.00014515	-6.80146	0.113659	0.766355	0.653659
Rv1328	glgP	-1.21146	3.94744e-07	-1.80146	-0.265197	0.389592	-5.9052	0.190459	0.600964	0.730459
Rv1329c	dinG	-0.74417	0.0068523	-1.33417	0.40374	0.349866	-5.23626	-0.0916416	0.891405	0.448358
Rv1330c	pncB1	-0.510202	0.0574381	-1.1002	0.208562	0.627234	-5.43144	0.0716269	0.960831	0.611627
Rv1331	NA	0.686712	0.0333232	0.096712	-0.817155	0.00332299	-6.45715	-0.632298	0.0463442	-0.0922982
Rv1332	NA	1.53509	1.33164e-09	0.945088	-1.83531	1.4237e-11	-7.47531	0.53479	0.0417382	1.07479
Rv1333	NA	0.78034	0.00650939	0.19034	-0.454367	0.101224	-6.09437	0.3555	0.216448	0.8955
Rv1334	mec	1.6049	1.03703e-06	1.0149	-1.211	0.000156414	-6.851	0.774911	0.00762835	1.31491
Rv1335	cysO	1.86531	7.50432e-10	1.27531	-2.09176	8.5979e-11	-7.73176	1.22174	0.000297196	1.76174
Rv1336	cysM	1.57644	2.11319e-11	0.986442	-0.469974	0.092583	-6.10997	0.175149	0.700146	0.715149
Rv1337	NA	1.27254	5.06749e-07	0.682536	0.296594	0.353979	-5.34341	-0.473425	0.135779	0.066575
Rv1338	murI	0.485419	0.0571014	-0.104581	0.544521	0.0836865	-5.09548	0.36948	0.434316	0.90948
Rv1339	NA	-1.14591	4.87788e-06	-1.73591	1.10556	0.000239377	-4.53444	-0.809723	0.00638505	-0.269723
Rv1340	rphA	-0.548614	0.0284098	-1.13861	-0.0860619	1	-5.72606	0.316783	0.694537	0.856783
Rv1341	NA	-1.02351	0.000477568	-1.61351	0.779426	0.0506994	-4.86057	-0.515193	0.304061	0.0248066
Rv1342c	NA	0.934865	0.00203794	0.344865	-2.16727	5.47475e-05	-7.80727	0.711761	0.49814	1.25176
Rv1343c	lprD	1.7707	4.7821e-09	1.1807	-3.58485	1.23343e-19	-9.22485	1.67162	0.000243418	2.21162
Rv1344	mbtL	-0.259751	0.628202	-0.849751	1.00689	0.0137074	-4.63311	-1.52622	0.000592717	-0.986222
Rv1345	mbtM	0.593899	0.0337736	0.00389944	0.120829	0.707972	-5.51917	0.0662246	1	0.606225
Rv1346	mbtN	-0.695873	0.00434597	-1.28587	0.77407	0.0336225	-4.86593	0.0630931	0.990024	0.603093
Rv1347c	mbtK	0.756624	0.02032	0.166624	0.128446	0.946919	-5.51155	-0.678056	0.829978	-0.138056
Rv1348	irtA	1.24945	1.40117e-07	0.659449	0.452776	0.163444	-5.18722	0.581536	0.0859177	1.12154
Rv1349	irtB	1.04586	0.000173048	0.455859	0.799803	0.0388782	-4.8402	0.494784	0.332617	1.03478
Rv1350	fabG2	-0.0756993	0.802144	-0.665699	-0.144104	0.881369	-5.7841	-0.995629	0.11431	-0.455629
Rv1351	NA	0.64456	0.165531	0.0545601	-1.93236	1.37241e-07	-7.57236	-0.300112	0.914137	0.239888
Rv1352	NA	0.935039	0.00044237	0.345039	-2.741	1.83639e-13	-8.381	0.954465	0.0551553	1.49446
Rv1353c	NA	-0.425291	0.194104	-1.01529	-0.971004	0.554173	-6.611	1.00952	0.640016	1.54952
Rv1354c	NA	-0.769249	0.0102378	-1.35925	-0.307476	1	-5.94748	0.390012	1	0.930012
Rv1355c	moeY	-0.990187	0.000928704	-1.58019	0.658562	0.304496	-4.98144	-0.931902	0.272968	-0.391902
Rv1356c	NA	0.708429	0.0672989	0.118429	0.325558	0.641157	-5.31444	-1.21213	0.218169	-0.672127
Rv1357c	NA	-0.364252	0.57597	-0.954252	0.933104	1	-4.7069	1.11754	0.922286	1.65754
Rv1358	NA	0.986431	0.00167746	0.396431	1.35643	0.000970716	-4.28357	0.367253	0.538817	0.907253
Rv1359	NA	-0.969571	0.00752943	-1.55957	1.61009	0.329414	-4.02991	-0.159806	1	0.380194
Rv1360	NA	-1.11722	8.71935e-05	-1.70722	0.365622	0.529381	-5.27438	-1.2391	0.0180396	-0.699101
Rv1361c	PPE19	-2.44854	8.88032e-12	-3.03854	0.481867	0.502124	-5.15813	-0.383942	0.78026	0.156058
Rv1362c	NA	-0.0902412	0.780578	-0.680241	-0.674243	0.108275	-6.31424	-0.421768	0.533174	0.118232
Rv1363c	NA	0.376721	0.173779	-0.213279	-1.62252	5.13314e-07	-7.26252	-0.167482	1	0.372518
Rv1364c	NA	2.04306	1.57404e-16	1.45306	-0.806856	0.00374294	-6.44686	-0.0631123	0.904893	0.476888
Rv1365c	rsfA	-0.373294	0.25319	-0.963294	-0.354166	1	-5.99417	-0.1248	0.984562	0.4152
Rv1366	NA	-2.21819	1.36614e-08	-2.80819	1.85089	0.0026559	-3.78911	-2.46904	0.000847668	-1.92904
Rv1366A	NA	-0.0150676	0.992493	-0.605068	-0.147632	0.620396	-5.78763	-1.33463	0.0451938	-0.794627
Rv1367c	NA	-0.395027	0.133917	-0.985027	-1.06335	0.0170061	-6.70335	0.0790637	0.990024	0.619064
Rv1368	lprF	0.706832	0.00492707	0.116832	-1.29543	0.000321219	-6.93543	0.297605	0.625382	0.837605
Rv1369c	NA	NA	NA	NA	NA	NA	NA	NA	NA	NA
Rv1370c	NA	NA	NA	NA	NA	NA	NA	NA	NA	NA
Rv1371	NA	0.179889	0.610076	-0.410111	0.563839	0.484197	-5.07616	-0.00938913	1	0.530611
Rv1372	NA	-0.228786	0.412203	-0.818786	0.0363881	0.995568	-5.60361	-0.333455	0.726389	0.206545
Rv1373	NA	1.27515	2.43313e-07	0.685151	-1.67006	1.79721e-07	-7.31006	0.704197	0.0859451	1.2442
Rv1374c	NA	0.793754	0.060713	0.203754	1.40289	0.04983	-4.23711	-1.22697	0.183417	-0.686969
Rv1375	NA	2.29001	4.95286e-18	1.70001	-0.713398	0.00670991	-6.3534	0.498301	0.0676929	1.0383
Rv1376	NA	0.504157	0.0888664	-0.0858428	1.2077	0.000156271	-4.4323	0.114726	0.945928	0.654726
Rv1377c	NA	0.826376	0.00116624	0.236376	-0.311725	0.418416	-5.95173	-0.0417192	1	0.498281
Rv1378c	NA	1.12944	5.98874e-06	0.539442	0.963052	0.00163271	-4.67695	-0.129938	0.905384	0.410062
Rv1379	pyrR	-0.694494	0.0122843	-1.28449	-0.910952	0.201179	-6.55095	0.540105	0.740454	1.0801
Rv1380	pyrB	-0.797215	0.00549222	-1.38721	-0.410906	0.622949	-6.05091	1.06738	0.11222	1.60738
Rv1381	pyrC	-0.363886	0.220205	-0.953886	0.479146	0.442946	-5.16085	0.249154	0.583955	0.789154
Rv1382	NA	-0.60399	0.0697632	-1.19399	0.43473	0.454322	-5.20527	0.0394557	1	0.579456
Rv1383	carA	-0.951069	0.000746835	-1.54107	0.742243	0.120983	-4.89776	-0.187201	0.874747	0.352799
Rv1384	carB	-1.36061	6.10593e-07	-1.95061	0.616811	0.163444	-5.02319	-0.0152398	1	0.52476
Rv1385	pyrF	-2.484	1.14583e-10	-3.074	0.592242	0.945287	-5.04776	-0.0344834	1	0.505517
Rv1386	PE15	0.676141	0.0184874	0.0861413	-0.389941	0.429441	-6.02994	-0.891728	0.0456931	-0.351728
Rv1387	PPE20	1.0437	4.52532e-05	0.453701	-0.717666	0.0153709	-6.35767	0.0157932	1	0.555793
Rv1388	mihF	-1.58266	2.65364e-10	-2.17266	0.109105	0.866351	-5.53089	-1.08236	0.000709548	-0.542363
Rv1389	gmk	-0.216304	0.532494	-0.806304	-0.8002	0.00577765	-6.4402	0.229723	0.564558	0.769723
Rv1390	rpoZ	0.96607	0.00911983	0.37607	-0.82353	0.0118193	-6.46353	0.530107	0.163845	1.07011
Rv1391	dfp	1.15721	3.77033e-06	0.567205	0.083382	0.834529	-5.55662	0.307896	0.358269	0.847896
Rv1392	metK	1.2319	1.17585e-07	0.641896	-0.464793	0.118012	-6.10479	0.46602	0.12771	1.00602
Rv1393c	NA	1.02348	0.00010613	0.433481	0.255782	0.626507	-5.38422	2.12411	2.96102e-16	2.66411
Rv1394c	cyp132	0.616352	0.0180675	0.0263522	1.28284	6.50506e-06	-4.35716	1.60775	5.48375e-13	2.14775
Rv1395	NA	0.629834	0.0526703	0.0398336	0.845223	0.130566	-4.79478	-0.740286	0.288388	-0.200286
Rv1396c	PE_PGRS25	3.65874	3.28563e-25	3.06874	1.21268	0.00162669	-4.42732	0.723584	0.0720588	1.26358
Rv1397c	vapC10	2.1861	5.27974e-19	1.5961	-0.586397	0.0113276	-6.2264	1.49298	3.31529e-18	2.03298
Rv1398c	vapB10	2.43465	8.26558e-16	1.84465	-1.33023	4.14212e-06	-6.97023	1.11801	8.88507e-09	1.65801
Rv1399c	nlhH	-0.901606	0.00121441	-1.49161	0.59031	0.534909	-5.04969	0.0285342	0.939866	0.568534
Rv1400c	lipI	-0.527095	0.0441406	-1.1171	-0.596375	0.103965	-6.23637	0.860898	0.0834045	1.4009
Rv1401	NA	-0.148483	0.624637	-0.738483	-0.37355	0.666363	-6.01355	-0.232232	0.73856	0.307768
Rv1402	priA	0.499391	0.0616237	-0.0906093	-0.0672886	0.883007	-5.70729	1.01082	0.00416147	1.55082
Rv1403c	NA	5.73914	4.62622e-66	5.14914	-0.464206	0.124252	-6.10421	0.691096	0.015031	1.2311
Rv1404	NA	3.5054	3.37912e-41	2.9154	-2.00187	4.91348e-14	-7.64187	1.03844	1.58174e-05	1.57844
Rv1405c	NA	4.8426	1.48261e-63	4.2526	1.53487	2.29348e-09	-4.10513	-0.74552	0.00324653	-0.20552
Rv1406	fmt	1.78225	9.57625e-11	1.19225	0.486086	0.107869	-5.15391	0.640963	0.0159716	1.18096
Rv1407	fmu	0.112923	0.713915	-0.477077	1.24512	9.77009e-06	-4.39488	0.407751	0.227986	0.947751
Rv1408	rpe	-0.230629	0.442028	-0.820629	-0.16004	0.697545	-5.80004	0.232673	0.667617	0.772673
Rv1409	ribG	-0.921494	0.000189855	-1.51149	1.09301	0.00175176	-4.54699	-0.12405	0.814374	0.41595
Rv1410c	NA	-0.359866	0.130683	-0.949866	-0.6094	0.0153213	-6.2494	-0.35137	0.227301	0.18863
Rv1411c	lprG	-0.624136	0.0110161	-1.21414	-0.830892	0.00627363	-6.47089	-0.511267	0.292095	0.0287327
Rv1412	ribC	0.114488	0.693143	-0.475512	-0.129574	0.757059	-5.76957	-0.128839	0.943197	0.411161
Rv1413	NA	-0.184961	0.641388	-0.774961	0.266319	0.543625	-5.37368	-0.328554	0.646787	0.211446
Rv1414	NA	0.127698	0.739203	-0.462302	0.0978746	1	-5.54213	0.400168	0.718	0.940168
Rv1415	ribA2	0.15821	0.553668	-0.43179	-0.964211	0.000570358	-6.60421	-0.16046	0.81376	0.37954
Rv1416	ribH	-0.0543777	0.866354	-0.644378	-1.28026	0.00120657	-6.92026	0.366675	0.608463	0.906675
Rv1417	NA	-1.13192	1.18542e-05	-1.72192	-0.30147	0.771065	-5.94147	-0.364957	0.828067	0.175043
Rv1418	lprH	-1.19123	6.70493e-06	-1.78123	-0.0751892	0.666797	-5.71519	-0.36827	0.940651	0.17173
Rv1419	NA	-0.270727	0.290891	-0.860727	-0.878921	0.0104452	-6.51892	-0.211149	0.694537	0.328851
Rv1420	uvrC	-0.108748	0.707367	-0.698748	0.0033611	0.971853	-5.63664	0.0511385	1	0.591138
Rv1421	NA	-0.909419	0.000129764	-1.49942	0.852508	0.0156198	-4.78749	0.0979036	1	0.637904
Rv1422	NA	-1.2784	1.92606e-07	-1.8684	1.43872	3.69505e-05	-4.20128	-0.256669	0.635966	0.283331
Rv1423	whiA	-1.48409	1.69673e-07	-2.07409	0.632928	0.271945	-5.00707	0.174494	0.816195	0.714494
Rv1424c	NA	-0.335723	0.261059	-0.925723	-3.22318	0.000164548	-8.86318	1.98662	0.275118	2.52662
Rv1425	NA	-0.15869	0.553502	-0.74869	-0.355927	0.507456	-5.99593	0.0302494	1	0.570249
Rv1426c	lipO	-2.33856	8.02697e-13	-2.92856	1.35941	0.148356	-4.28059	-0.559423	0.74765	-0.0194232
Rv1427c	fadD12	-2.25266	1.63046e-14	-2.84266	1.00195	0.211224	-4.63805	-0.630819	0.690906	-0.0908189
Rv1428c	NA	-2.65864	4.44798e-13	-3.24864	0.955162	0.488571	-4.68484	-0.984175	0.648319	-0.444175
Rv1429	NA	0.144616	0.679024	-0.445384	0.489659	0.333282	-5.15034	-0.255336	0.667147	0.284664
Rv1430	PE16	-0.879811	0.00223239	-1.46981	0.658859	0.369792	-4.98114	0.045345	1	0.585345
Rv1431	NA	-0.825858	0.00364511	-1.41586	0.224776	0.80737	-5.41522	-0.560381	0.503982	-0.0203813
Rv1432	NA	0.209141	0.503773	-0.380859	0.345024	0.642265	-5.29498	-0.237204	0.833033	0.302796
Rv1433	NA	-2.3074	2.00111e-16	-2.8974	0.364467	0.862568	-5.27553	-0.832135	0.527535	-0.292135
Rv1434	NA	0.413385	0.219021	-0.176615	-0.0914719	0.429622	-5.73147	0.302459	0.559478	0.842459
Rv1435c	NA	0.335003	0.263134	-0.254997	-1.95077	1.38777e-06	-7.59077	-0.19289	1	0.34711
Rv1436	gap	-1.86289	9.56709e-13	-2.45289	-0.641563	0.0830526	-6.28156	-0.879363	0.160919	-0.339363
Rv1437	pgk	-2.22971	5.56906e-17	-2.81971	-0.334053	0.405727	-5.97405	-0.591392	0.707754	-0.0513921
Rv1438	tpi	-2.07282	3.10972e-17	-2.66282	0.147745	0.818474	-5.49225	-0.916832	0.161518	-0.376832
Rv1439c	NA	0.716775	0.0296851	0.126775	-0.805092	0.141206	-6.44509	-0.0420318	0.997991	0.497968
Rv1440	secG	-1.08115	2.27389e-05	-1.67115	-1.00902	0.151143	-6.64902	0.0231614	1	0.563161
Rv1441c	PE_PGRS26	1.01562	0.0166796	0.425623	0.0941972	0.701992	-5.5458	-0.105004	0.914137	0.434996
Rv1442	bisC	1.89784	6.46105e-14	1.30784	-1.53531	1.01855e-09	-7.17531	0.36856	0.226885	0.90856
Rv1443c	NA	0.0190431	0.96405	-0.570957	-1.57999	4.49076e-05	-7.21999	0.256555	0.711936	0.796555
Rv1444c	NA	-2.01035	5.04015e-14	-2.60035	0.18121	1	-5.45879	-1.14585	0.382309	-0.605848
Rv1445c	devB	0.155602	0.601011	-0.434398	-1.4993	0.0119506	-7.1393	2.20549	0.000166207	2.74549
Rv1446c	opcA	-1.42271	6.72646e-08	-2.01271	0.92886	0.0592907	-4.71114	-0.423425	0.554444	0.116575
Rv1447c	zwf2	-0.851912	0.00188885	-1.44191	0.134617	0.78784	-5.50538	0.128399	0.960228	0.668399
Rv1448c	tal	-0.219801	0.484108	-0.809801	-0.56298	0.0862713	-6.20298	-0.332995	0.556127	0.207005
Rv1449c	tkt	1.1025	7.18678e-06	0.512497	-0.91051	0.000576526	-6.55051	0.564003	0.0316312	1.104
Rv1450c	PE_PGRS27	3.03222	2.68472e-14	2.44222	2.31246	1.40342e-06	-3.32754	-1.07348	0.0401834	-0.533478
Rv1451	ctaB	-0.078502	0.798762	-0.668502	-0.638629	0.0564266	-6.27863	-0.10249	0.955235	0.43751
Rv1452c	PE_PGRS28	2.38902	3.1809e-07	1.79902	1.3551	0.378982	-4.2849	0.137295	0.762031	0.677295
Rv1453	NA	1.03716	0.0442583	0.447163	-0.652474	0.276906	-6.29247	1.29206	0.0249769	1.83206
Rv1454c	qor	-0.137452	0.633182	-0.727452	-0.543423	0.255759	-6.18342	-0.468865	0.743684	0.0711348
Rv1455	NA	0.674709	0.0180552	0.0847095	0.20378	0.697545	-5.43622	0.830669	0.328332	1.37067
Rv1456c	NA	-1.77822	1.72487e-05	-2.36822	1.91046	0.00482945	-3.72954	-0.615998	0.514129	-0.0759985
Rv1457c	NA	-1.22197	4.58765e-06	-1.81197	1.70901	0.00187436	-3.93099	-1.47468	0.0372742	-0.934677
Rv1458c	NA	0.435278	0.106238	-0.154722	-1.07626	0.0039846	-6.71626	0.386111	0.522683	0.926111
Rv1459c	NA	0.175503	0.578816	-0.414497	-0.545308	0.179386	-6.18531	0.594289	0.200774	1.13429
Rv1460	NA	3.90671	3.96725e-35	3.31671	-0.0552122	0.896771	-5.69521	0.361042	0.334151	0.901042
Rv1461	NA	1.28677	8.40805e-08	0.696768	-0.0165984	0.990692	-5.6566	-0.440081	0.0272517	0.0999192
Rv1462	NA	1.76925	7.19716e-12	1.17925	0.364149	0.163056	-5.27585	-0.214452	0.427593	0.325548
Rv1463	NA	1.02328	7.31424e-05	0.433284	-9.70112e-05	1	-5.6401	0.10536	0.86225	0.64536
Rv1464	csd	0.835227	0.00180988	0.245227	1.23722	1.77127e-06	-4.40278	-0.690911	0.000895992	-0.150911
Rv1465	NA	0.331505	0.220818	-0.258495	0.875462	0.00114872	-4.76454	-0.791614	0.0027189	-0.251614
Rv1466	NA	0.988547	7.60619e-05	0.398547	-0.525085	0.108353	-6.16508	0.125762	0.860143	0.665762
Rv1467c	fadE15	0.19439	0.531645	-0.39561	-1.14874	0.00017781	-6.78874	-0.106948	0.899735	0.433052
Rv1468c	PE_PGRS29	1.43303	1.32899e-08	0.843035	-1.45564	9.12908e-06	-7.09564	0.304893	0.452254	0.844893
Rv1469	ctpD	-1.31051	4.3511e-07	-1.90051	0.823332	0.0349957	-4.81667	-0.14416	0.796064	0.39584
Rv1470	trxA	1.18491	1.02505e-05	0.594913	-2.44555	5.38603e-08	-8.08555	1.11994	0.0983758	1.65994
Rv1471	trxB1	1.9358	3.58003e-11	1.3458	-1.45385	0.00027274	-7.09385	0.109165	1	0.649165
Rv1472	echA12	1.47688	7.83917e-07	0.886885	-0.96041	0.000267764	-6.60041	0.494842	0.0668205	1.03484
Rv1473	NA	1.07259	1.04761e-05	0.482591	-0.513746	0.0519413	-6.15375	0.260549	0.411999	0.800549
Rv1473A	NA	1.1327	4.98849e-06	0.542699	-0.918945	0.0906964	-6.55895	-0.167833	0.844225	0.372167
Rv1474c	NA	-1.66552	6.23702e-08	-2.25552	0.340509	0.784746	-5.29949	-1.46699	0.229621	-0.926988
Rv1475c	acn	-1.40914	4.92702e-08	-1.99914	-1.00346	0.00148913	-6.64346	-0.954986	0.0574167	-0.414986
Rv1476	NA	0.453097	0.168701	-0.136903	-1.97706	1.04119e-05	-7.61706	0.677371	0.262839	1.21737
Rv1477	ripA	-1.25745	5.10152e-07	-1.84745	0.504245	0.334592	-5.13576	-0.387539	0.683021	0.152461
Rv1478	NA	-1.58086	7.31752e-09	-2.17086	1.01481	0.0740729	-4.62519	-0.582303	0.477573	-0.0423025
Rv1479	moxR1	-1.08438	0.0363033	-1.67438	1.19177	0.0649062	-4.44823	-1.72604	0.0141676	-1.18604
Rv1480	NA	0.0909407	0.784453	-0.499059	-0.331225	0.363042	-5.97123	0.124287	0.89677	0.664287
Rv1481	NA	-1.61827	1.14843e-11	-2.20827	0.893552	0.00396513	-4.74645	-0.418431	0.25195	0.121569
Rv1482c	NA	0.272502	0.704568	-0.317498	1.26524	0.285735	-4.37476	0.710438	0.910306	1.25044
Rv1483	fabG1	-0.854041	0.000493374	-1.44404	0.460568	0.306779	-5.17943	-0.556367	0.285642	-0.0163669
Rv1484	inhA	-1.34247	8.52098e-08	-1.93247	0.0943564	0.853803	-5.54564	0.0992827	0.947599	0.639283
Rv1485	hemZ	-2.24373	3.50269e-14	-2.83373	2.11479	1.56759e-06	-3.52521	-0.56908	0.244111	-0.0290796
Rv1486c	NA	1.3381	4.06765e-05	0.748097	-1.98843	4.17691e-15	-7.62843	0.389178	0.187997	0.929178
Rv1487	NA	0.696408	0.162151	0.106408	-1.06282	0.00268497	-6.70282	-0.656076	0.185972	-0.116076
Rv1488	NA	1.62539	2.78545e-11	1.03539	-2.15637	1.18525e-17	-7.79637	0.328961	0.25195	0.868961
Rv1489	NA	0.8557	0.000453355	0.2657	-1.35953	8.63902e-06	-6.99953	-0.0292652	0.989389	0.510735
Rv1489A	NA	0.15856	0.68697	-0.43144	-0.00789372	0.981981	-5.64789	-0.779167	0.193871	-0.239167
Rv1490	NA	-0.769329	0.0236171	-1.35933	1.15482	0.00688054	-4.48518	-0.944887	0.0691796	-0.404887
Rv1491c	NA	-1.17605	2.68949e-05	-1.76605	0.55382	0.361548	-5.08618	-0.266111	0.780174	0.273889
Rv1492	mutA	3.16053	1.80339e-32	2.57053	0.598289	0.0342479	-5.04171	0.290618	0.367228	0.830618
Rv1493	mutB	1.5738	3.91995e-11	0.983801	0.247396	0.448541	-5.3926	0.377577	0.497335	0.917577
Rv1494	mazE4	0.3608	0.234532	-0.2292	0.206686	0.880222	-5.43331	0.1479	0.806331	0.6879
Rv1495	mazF4	0.512996	0.0640434	-0.0770043	0.702698	0.174411	-4.9373	0.039966	0.92291	0.579966
Rv1496	NA	-0.369391	0.178674	-0.959391	1.95881	5.34381e-10	-3.68119	-0.220018	0.576046	0.319982
Rv1497	lipL	0.68203	0.00607267	0.0920304	0.976794	0.000725584	-4.66321	-0.608957	0.0568827	-0.0689572
Rv1498c	NA	-0.286635	0.31751	-0.876635	-0.0352045	1	-5.6752	0.23423	0.833033	0.77423
Rv1498A	NA	-0.329636	0.273597	-0.919636	-0.0696927	0.730639	-5.70969	-0.958897	0.300305	-0.418897
Rv1499	NA	-0.118667	0.820723	-0.708667	2.42173	0.0868749	-3.21827	-1.17123	0.587761	-0.631229
Rv1500	NA	-0.486444	0.101763	-1.07644	-1.59204	1.61533e-05	-7.23204	-1.10476	0.120961	-0.564761
Rv1501	NA	0.332883	0.532283	-0.257117	-1.59055	1.81819e-07	-7.23055	0.582132	0.109529	1.12213
Rv1502	NA	-0.823977	0.00292837	-1.41398	-0.331854	0.452038	-5.97185	-0.44879	0.287863	0.0912097
Rv1503c	NA	1.56206	1.74607e-07	0.972064	0.985191	0.0532566	-4.65481	-0.562789	0.421063	-0.0227887
Rv1504c	NA	-0.71834	0.168345	-1.30834	0.417018	0.824475	-5.22298	-0.652982	0.885395	-0.112982
Rv1505c	NA	-1.58143	7.10464e-06	-2.17143	-0.236094	0.620396	-5.87609	-0.712875	0.882346	-0.172875
Rv1506c	NA	-1.54964	9.49787e-08	-2.13964	-0.447591	0.313145	-6.08759	-0.960614	0.645128	-0.420614
Rv1507c	NA	-0.00863976	0.995705	-0.59864	-2.23506	1.31616e-09	-7.87506	-0.159243	1	0.380757
Rv1507A	NA	-0.304627	0.615978	-0.894627	2.52561	0.0327139	-3.11439	-0.81886	0.568585	-0.27886
Rv1508c	NA	-1.25602	9.20283e-07	-1.84602	-0.47222	0.387061	-6.11222	-0.81014	0.288356	-0.27014
Rv1508A	NA	-0.732925	0.0164204	-1.32292	-0.244187	0.935181	-5.88419	0.0012124	1	0.541212
Rv1509	NA	0.108982	0.797857	-0.481018	0.00969661	0.932165	-5.6303	0.489999	0.697757	1.03
Rv1510	NA	0.67074	0.011168	0.0807395	1.56244	1.0857e-05	-4.07756	-0.800717	0.0703196	-0.260717
Rv1511	gmdA	-1.87069	3.59393e-13	-2.46069	0.333199	0.784746	-5.3068	-1.04314	0.165463	-0.503143
Rv1512	epiA	-1.63515	5.52226e-08	-2.22515	-0.0607754	1	-5.70078	-0.761036	0.363368	-0.221036
Rv1513	NA	-1.75202	9.09598e-13	-2.34202	-0.415753	0.389511	-6.05575	-0.360983	0.961154	0.179017
Rv1514c	NA	-3.15495	2.97242e-19	-3.74495	2.5251	0.0085552	-3.1149	-1.36867	0.255793	-0.82867
Rv1515c	NA	-1.87825	1.15988e-12	-2.46825	-0.301677	0.912032	-5.94168	0.0511685	1	0.591169
Rv1516c	NA	-0.801328	0.00359981	-1.39133	-0.87525	0.575595	-6.51525	0.354154	1	0.894154
Rv1517	NA	-1.6032	4.90707e-06	-2.1932	0.59828	1	-5.04172	0.0452514	0.860143	0.585251
Rv1518	NA	-0.813729	0.0147943	-1.40373	0.582023	0.460166	-5.05798	0.287036	1	0.827036
Rv1519	NA	-0.32282	0.564109	-0.91282	1.18481	0.736965	-4.45519	-0.177932	1	0.362068
Rv1520	NA	0.808387	0.00145131	0.218387	-0.78604	0.0458681	-6.42604	-0.54027	0.589886	-0.000269622
Rv1521	fadD25	-0.814803	0.00112888	-1.4048	-0.335357	0.321582	-5.97536	-0.775727	0.0393566	-0.235727
Rv1522c	mmpL12	-0.755402	0.00197588	-1.3454	-0.29101	0.4456	-5.93101	0.456471	0.365394	0.996471
Rv1523	NA	-1.33029	8.29838e-06	-1.92029	-0.349696	0.885077	-5.9897	-0.211983	0.986517	0.328017
Rv1524	NA	-2.43951	2.92698e-15	-3.02951	1.62144	0.0112178	-4.01856	-1.05443	0.181558	-0.514426
Rv1525	wbbL2	-1.54378	4.41448e-06	-2.13378	0.3747	0.713854	-5.2653	-0.199511	1	0.340489
Rv1526c	NA	2.41751	3.15844e-18	1.82751	-0.239993	0.436365	-5.87999	0.280996	0.486678	0.820996
Rv1527c	pks5	0.526178	0.0738699	-0.0638217	0.535102	0.0947901	-5.1049	0.739842	0.00596784	1.27984
Rv1528c	papA4	3.73181	6.27254e-31	3.14181	-0.972417	0.0177708	-6.61242	-0.772629	0.229621	-0.232629
Rv1529	fadD24	-0.0120038	0.991084	-0.602004	-1.20702	0.0041771	-6.84702	1.32991	0.00143415	1.86991
Rv1530	adh	-1.39622	0.00157888	-1.98622	0.236624	0.901124	-5.40338	-0.718507	0.492904	-0.178507
Rv1531	NA	-1.40141	7.20581e-08	-1.99141	-0.531759	0.219216	-6.17176	-1.01873	0.411681	-0.478729
Rv1532c	NA	2.25916	8.15541e-10	1.66916	-2.62519	0.000142096	-8.26519	1.60848	0.102822	2.14848
Rv1533	NA	0.827475	0.00342664	0.237475	-0.589165	0.101491	-6.22917	0.950075	0.00410743	1.49007
Rv1534	NA	-1.44019	7.1448e-08	-2.03019	0.55451	0.603915	-5.08549	-0.682616	0.56968	-0.142616
Rv1535	NA	2.14444	5.6126e-10	1.55444	-3.27681	6.36388e-43	-8.91681	0.702879	0.00331475	1.24288
Rv1536	ileS	2.19574	5.77918e-15	1.60574	-2.14633	3.90119e-16	-7.78633	0.378539	0.207012	0.918539
Rv1537	dinX	1.52744	4.99964e-07	0.937439	2.24664	1.20112e-10	-3.39336	0.154533	0.928999	0.694533
Rv1538c	ansA	-0.168168	0.643127	-0.758168	0.486184	0.436681	-5.15382	0.186368	0.918355	0.726368
Rv1539	lspA	-0.356641	0.212305	-0.946641	0.237969	0.513852	-5.40203	-0.424427	0.316869	0.115573
Rv1540	NA	-0.421511	0.0963131	-1.01151	0.579536	0.188087	-5.06046	0.297592	0.393867	0.837592
Rv1541c	lprI	-0.56347	0.0878743	-1.15347	-1.38931	0.308349	-7.02931	0.443784	1	0.983784
Rv1542c	glbN	-1.33129	0.000324265	-1.92129	0.226963	0.912032	-5.41304	1.59244	0.17693	2.13244
Rv1543	NA	0.475935	0.0623988	-0.114065	-2.62871	7.49946e-16	-8.26871	0.923223	0.0237186	1.46322
Rv1544	NA	-0.233695	0.40544	-0.823695	-1.16117	0.00278369	-6.80117	-0.261094	0.949697	0.278906
Rv1545	NA	-1.76032	1.64688e-05	-2.35032	1.45818	0.0160321	-4.18182	-1.8321	0.0111461	-1.2921
Rv1546	NA	-1.6801	1.88552e-06	-2.2701	0.0422004	1	-5.5978	-0.316882	0.882346	0.223118
Rv1547	dnaE1	-1.61792	2.978e-11	-2.20792	-0.408431	0.188511	-6.04843	-0.41703	0.422437	0.12297
Rv1548c	PPE21	1.90492	1.08791e-13	1.31492	0.0247998	0.971835	-5.6152	1.04149	0.00111146	1.58149
Rv1549	NA	0.939106	0.0409552	0.349106	2.4077	0.00326093	-3.2323	-0.911014	0.349044	-0.371014
Rv1550	fadD11	0.71315	0.0789781	0.12315	0.805504	0.533969	-4.8345	1.49107	0.222277	2.03107
Rv1551	plsB1	-1.22531	0.000269726	-1.81531	2.69288	0.000374194	-2.94712	-1.15465	0.208231	-0.614649
Rv1552	frdA	1.397	0.000239226	0.806997	1.00724	0.202753	-4.63276	-0.0802236	1	0.459776
Rv1553	frdB	0.572534	0.168701	-0.0174658	-0.285849	0.949152	-5.92585	0.554234	1	1.09423
Rv1554	frdC	-0.581415	0.193317	-1.17142	1.41562	0.241791	-4.22438	-1.52634	0.330694	-0.986343
Rv1555	frdD	-1.52385	0.000479364	-2.11385	0.933799	1	-4.7062	-0.0847497	1	0.45525
Rv1556	NA	0.531384	0.0778778	-0.0586158	-1.2056	0.168169	-6.8456	-0.0442752	1	0.495725
Rv1557	mmpL6	1.18757	4.07794e-05	0.597573	-1.42709	0.000856182	-7.06709	0.666777	0.328332	1.20678
Rv1558	NA	-0.0363913	0.913371	-0.626391	-0.771768	0.0290815	-6.41177	-0.0239639	1	0.516036
Rv1559	ilvA	-0.761886	0.00714697	-1.35189	0.0162316	1	-5.62377	-0.28704	0.589464	0.25296
Rv1560	vapB11	-0.1145	0.758302	-0.7045	-0.44305	0.378867	-6.08305	-0.200365	0.986528	0.339635
Rv1561	vapC11	0.590342	0.223863	0.00034179	-0.272739	0.80737	-5.91274	0.212998	0.928898	0.752998
Rv1562c	treZ	-1.27236	3.81289e-05	-1.86236	0.818741	0.222897	-4.82126	0.363712	0.823794	0.903712
Rv1563c	treY	-0.444744	0.115433	-1.03474	0.141236	0.954484	-5.49876	0.995487	0.0027189	1.53549
Rv1564c	treX	-0.863878	0.000391913	-1.45388	0.213374	0.827102	-5.42663	-0.227197	0.909064	0.312803
Rv1565c	NA	0.0755458	0.813009	-0.514454	-0.973973	0.0103372	-6.61397	0.326584	0.627044	0.866584
Rv1566c	NA	-0.819036	0.03896	-1.40904	-0.77624	0.283106	-6.41624	0.0317865	1	0.571787
Rv1567c	NA	-1.08872	0.0212658	-1.67872	-0.17893	1	-5.81893	0.769576	0.826055	1.30958
Rv1568	bioA	-0.0133353	0.980654	-0.603335	0.702495	0.0976065	-4.9375	-0.254221	0.709375	0.285779
Rv1569	bioF1	0.452919	0.12785	-0.137081	-0.856316	0.0525234	-6.49632	0.41748	0.58295	0.95748
Rv1570	bioD	0.219418	0.467593	-0.370582	-0.297458	0.365033	-5.93746	0.534925	0.315656	1.07492
Rv1571	NA	-1.26177	0.000166062	-1.85177	0.989092	0.411573	-4.65091	0.0331801	1	0.57318
Rv1572c	NA	3.20855	2.14019e-07	2.61855	1.61396	0.146398	-4.02604	1.62717	0.175077	2.16717
Rv1573	NA	0.329307	0.573953	-0.260693	2.66588	0.00241902	-2.97412	-1.10321	0.373992	-0.563209
Rv1574	NA	4.62752	2.13167e-18	4.03752	-1.69483	0.0290141	-7.33483	1.27599	0.402409	1.81599
Rv1575	NA	3.15098	1.67261e-14	2.56098	-1.33325	0.216392	-6.97325	1.19358	0.466122	1.73358
Rv1576c	NA	4.93911	3.33473e-73	4.34911	-0.36093	0.183915	-6.00093	0.439964	0.0685266	0.979964
Rv1577c	NA	5.19257	2.39038e-35	4.60257	-1.33901	0.00443613	-6.97901	0.486516	0.519352	1.02652
Rv1578c	NA	4.14891	2.13578e-23	3.55891	-2.04105	7.6423e-06	-7.68105	0.642714	0.309368	1.18271
Rv1579c	NA	-0.170965	0.767076	-0.760965	0.0776224	0.829591	-5.56238	1.38598	0.683021	1.92598
Rv1580c	NA	-0.969086	0.0198456	-1.55909	1.49887	0.488733	-4.14113	-1.28577	0.740454	-0.745774
Rv1581c	NA	-0.23214	0.719681	-0.82214	1.9226	0.304703	-3.7174	-0.850406	0.789611	-0.310406
Rv1582c	NA	0.80158	0.0109153	0.21158	0.981179	0.167732	-4.65882	0.967417	0.191231	1.50742
Rv1583c	NA	2.29993	2.28342e-09	1.70993	1.06893	0.222897	-4.57107	0.614311	0.536807	1.15431
Rv1584c	NA	2.12961	5.94105e-09	1.53961	-1.35703	0.0206614	-6.99703	1.40163	0.013167	1.94163
Rv1585c	NA	0.456246	0.144065	-0.133754	-0.0394456	0.50832	-5.67945	0.516952	0.435058	1.05695
Rv1586c	NA	0.73097	0.00997177	0.14097	-0.571648	0.467885	-6.21165	1.17371	0.0779831	1.71371
Rv1587c	NA	1.20193	0.000115113	0.611932	-0.949331	0.28537	-6.58933	1.6434	0.116986	2.1834
Rv1588c	NA	0.121724	1	-0.468276	-1.86831	1	-7.50831	0	1	0.54
Rv1589	bioB	-0.835099	0.00214224	-1.4251	0.668448	0.0486468	-4.97155	-0.45647	0.273141	0.0835305
Rv1590	NA	-1.19936	1.78329e-05	-1.78936	1.07511	0.0521199	-4.56489	-0.558034	0.48711	-0.0180337
Rv1591	NA	-1.82307	4.89629e-12	-2.41307	1.42748	0.00152777	-4.21252	-0.364731	0.608463	0.175269
Rv1592c	NA	0.914221	0.000872506	0.324221	-1.06172	0.00358338	-6.70172	0.903077	0.0121564	1.44308
Rv1593c	NA	1.6503	7.35233e-09	1.0603	0.0151697	1	-5.62483	0.805462	0.045799	1.34546
Rv1594	nadA	-0.0073933	0.993716	-0.597393	-0.733586	0.00878135	-6.37359	0.178756	0.729156	0.718756
Rv1595	nadB	-0.281987	0.355264	-0.871987	-0.58153	0.0486468	-6.22153	0.122138	0.741377	0.662138
Rv1596	nadC	-0.774722	0.0139346	-1.36472	-0.297171	0.313013	-5.93717	-0.155935	0.891405	0.384065
Rv1597	NA	-0.372474	0.14523	-0.962474	-0.666786	0.253779	-6.30679	1.01549	0.0771394	1.55549
Rv1598c	NA	2.56319	4.18336e-20	1.97319	0.0805623	0.927966	-5.55944	-1.51323	1.3108e-07	-0.973225
Rv1599	hisD	1.42696	1.76549e-07	0.83696	0.190663	0.533969	-5.44934	-0.109651	0.785869	0.430349
Rv1600	hisC1	1.38651	1.9195e-06	0.796507	-1.189	2.20789e-06	-6.829	0.847519	0.000333902	1.38752
Rv1601	hisB	0.47167	0.0783926	-0.11833	-0.52308	0.311824	-6.16308	0.250392	0.851848	0.790392
Rv1602	hisH	-1.33426	6.19626e-08	-1.92426	0.588382	0.132102	-5.05162	-0.878632	0.0413491	-0.338632
Rv1603	hisA	-0.645865	0.0329223	-1.23586	0.356047	0.394383	-5.28395	-0.316072	0.556796	0.223928
Rv1604	impA	-0.788397	0.00230338	-1.3784	0.100471	0.789409	-5.53953	0.701008	0.312728	1.24101
Rv1605	hisF	-0.420011	0.115541	-1.01001	0.993312	0.0037055	-4.64669	-0.253497	0.667674	0.286503
Rv1606	hisI	-1.36206	2.58716e-06	-1.95206	1.43451	0.00146169	-4.20549	-0.974833	0.0565669	-0.434833
Rv1607	chaA	-0.466253	0.117217	-1.05625	1.11792	0.0133619	-4.52208	0.0187117	0.929382	0.558712
Rv1608c	bcpB	-0.170501	0.655294	-0.760501	-1.71618	0.00127222	-7.35618	-0.590738	0.464479	-0.0507375
Rv1609	trpE	-0.8077	0.00208327	-1.3977	-0.246435	0.450752	-5.88643	0.0124011	0.977663	0.552401
Rv1610	NA	-1.53868	1.29706e-07	-2.12868	0.591562	0.69549	-5.04844	-0.550129	0.81376	-0.0101291
Rv1611	trpC	-2.53735	2.13578e-23	-3.12735	0.186196	0.932601	-5.4538	-1.48094	0.00768213	-0.940943
Rv1612	trpB	-3.27423	3.36288e-32	-3.86423	0.676621	0.339852	-4.96338	-1.18952	0.104363	-0.649524
Rv1613	trpA	-3.74288	1.79446e-32	-4.33288	1.52912	0.045286	-4.11088	-1.9277	0.0152363	-1.3877
Rv1614	lgt	-1.65806	1.72046e-10	-2.24806	-0.0458615	0.834657	-5.68586	-0.170026	0.990901	0.369974
Rv1615	NA	-0.473686	0.165732	-1.06369	-0.763907	0.128675	-6.40391	-0.876406	0.151281	-0.336406
Rv1616	NA	-0.593444	0.0608635	-1.18344	0.0855386	0.945581	-5.55446	-0.0868128	1	0.453187
Rv1617	pykA	-0.618514	0.0127263	-1.20851	-0.372283	0.204058	-6.01228	-0.344003	0.295458	0.195997
Rv1618	tesB1	-2.01273	2.68192e-15	-2.60273	0.0302038	0.934541	-5.6098	-0.440644	0.347924	0.0993556
Rv1619	NA	0.64988	0.0264167	0.0598798	-0.412885	0.258492	-6.05288	-0.0538943	1	0.486106
Rv1620c	cydC	-0.630711	0.213778	-1.22071	0.179267	1	-5.46073	0.63708	0.512493	1.17708
Rv1621c	cydD	-0.63233	0.0297507	-1.22233	0.726532	0.121758	-4.91347	-0.603562	0.356208	-0.0635616
Rv1622c	cydB	-1.11933	4.15503e-05	-1.70933	-0.734452	0.256232	-6.37445	0.353474	0.777061	0.893474
Rv1623c	cydA	-0.364849	0.171664	-0.954849	0.0404934	0.994713	-5.59951	-0.72255	0.288095	-0.18255
Rv1624c	NA	0.320833	0.412841	-0.269167	-0.96087	0.173952	-6.60087	0.279089	0.981781	0.819089
Rv1625c	cya	1.24043	6.74229e-07	0.650434	-1.36864	7.25779e-06	-7.00864	-0.133921	0.903845	0.406079
Rv1626	NA	-0.91373	0.000237926	-1.50373	-0.689702	0.0328644	-6.3297	-1.33797	0.00153803	-0.797972
Rv1627c	NA	1.37857	0.000797233	0.788565	-0.577315	0.0215948	-6.21732	-0.0551197	0.995868	0.48488
Rv1628c	NA	2.35979	4.29639e-22	1.76979	-0.755201	0.0062393	-6.3952	0.496343	0.0987474	1.03634
Rv1629	polA	-1.21485	4.81802e-07	-1.80485	-0.345834	0.540944	-5.98583	0.465827	0.501716	1.00583
Rv1630	rpsA	-1.01872	1.21788e-05	-1.60872	-0.602588	0.0237401	-6.24259	-0.593165	0.0552079	-0.0531646
Rv1631	coaE	0.0216023	0.956356	-0.568398	-0.0749594	0.917144	-5.71496	0.338267	0.380425	0.878267
Rv1632c	NA	0.0141121	0.995818	-0.575888	0.426686	0.861353	-5.21331	-0.600295	0.828641	-0.0602945
Rv1633	uvrB	1.31986	2.58003e-08	0.729856	-0.461231	0.106284	-6.10123	0.334212	0.300305	0.874212
Rv1634	NA	0.156397	0.560306	-0.433603	0.653489	0.0356474	-4.98651	0.0243126	0.991114	0.564313
Rv1635c	NA	0.177635	0.600512	-0.412365	0.16785	0.815661	-5.47215	-0.00942331	1	0.530577
Rv1636	NA	-0.360286	0.176437	-0.950286	-0.529865	0.0862713	-6.16986	-0.568197	0.200348	-0.0281971
Rv1637c	NA	-0.872004	0.0200126	-1.462	0.148835	1	-5.49117	-1.13166	0.131675	-0.59166
Rv1638	uvrA	0.513736	0.0279851	-0.0762638	-0.164478	0.568225	-5.80448	0.106793	0.767286	0.646793
Rv1638A	NA	-1.22798	8.48882e-05	-1.81798	-0.404779	0.454322	-6.04478	-0.99785	0.367184	-0.45785
Rv1639c	NA	-0.33356	0.183502	-0.92356	-0.614545	0.0494298	-6.25455	-0.178088	0.690906	0.361912
Rv1640c	lysX	0.40164	0.0994179	-0.18836	-0.643317	0.0347581	-6.28332	-0.111791	0.858498	0.428209
Rv1641	infC	0.0302468	0.944793	-0.559753	-1.34646	1.14714e-06	-6.98646	-0.447705	0.168409	0.092295
Rv1642	rpmI	1.66858	4.99191e-11	1.07858	-2.48136	4.28748e-16	-8.12136	1.02818	0.00326287	1.56818
Rv1643	rplT	1.92877	3.59393e-13	1.33877	-2.66514	1.88473e-21	-8.30514	0.709184	0.0520493	1.24918
Rv1644	tsnR	1.8037	4.92838e-11	1.2137	-1.0725	7.16586e-05	-6.7125	0.419068	0.147555	0.959068
Rv1645c	NA	1.24107	1.31935e-05	0.651074	-0.0694447	0.943961	-5.70944	-0.844462	0.0154912	-0.304462
Rv1646	PE17	2.08034	4.66986e-17	1.49034	-0.845434	0.00113347	-6.48543	0.165564	0.680886	0.705564
Rv1647	NA	2.17956	2.08248e-19	1.58956	-0.473426	0.0880885	-6.11343	0.795348	0.00116537	1.33535
Rv1648	NA	0.158749	0.568509	-0.431251	0.809356	0.007405	-4.83064	0.3353	0.483547	0.8753
Rv1649	pheS	-1.13006	8.41916e-06	-1.72006	1.7336	5.87117e-08	-3.9064	0.0438713	1	0.583871
Rv1650	pheT	-1.67674	7.33746e-11	-2.26674	2.10407	2.69582e-14	-3.53593	-0.0998737	0.871904	0.440126
Rv1651c	PE_PGRS30	1.50571	1.70437e-08	0.915709	0.546827	0.151399	-5.09317	-0.435853	0.353573	0.104147
Rv1652	argC	2.39318	1.35328e-18	1.80318	0.463098	0.097654	-5.1769	0.814437	0.00114863	1.35444
Rv1653	argJ	1.17388	0.000369376	0.58388	1.02579	0.000581655	-4.61421	-0.142189	0.766632	0.397811
Rv1654	argB	0.51966	0.0530404	-0.0703404	1.28495	1.32478e-05	-4.35505	-0.00499893	1	0.535001
Rv1655	argD	1.24943	5.06862e-06	0.659429	0.789289	0.0247197	-4.85071	0.363974	0.546949	0.903974
Rv1656	argF	-0.0170338	0.984582	-0.607034	1.38034	3.69505e-05	-4.25966	0.124812	0.820727	0.664812
Rv1657	argR	0.327965	0.332859	-0.262035	0.217562	0.868693	-5.42244	1.0073	0.0161774	1.5473
Rv1658	argG	-0.849835	0.00160466	-1.43984	0.634511	0.294347	-5.00549	0.207634	0.621379	0.747634
Rv1659	argH	-0.726251	0.0337508	-1.31625	1.84349	4.91095e-06	-3.79651	-0.171448	0.878221	0.368552
Rv1660	pks10	2.56239	1.16564e-25	1.97239	-1.22122	6.77463e-07	-6.86122	1.3735	1.24368e-11	1.9135
Rv1661	pks7	0.575673	0.0226752	-0.0143274	1.32758	4.49185e-07	-4.31242	-0.0985436	0.860973	0.441456
Rv1662	pks8	-0.0623037	0.879719	-0.652304	0.433102	0.314442	-5.2069	-0.690743	0.0536485	-0.150743
Rv1663	pks17	0.512537	0.0395875	-0.0774628	-0.724077	0.138935	-6.36408	0.322456	0.780174	0.862456
Rv1664	pks9	0.543645	0.0258506	-0.046355	-0.368173	0.47282	-6.00817	-0.261301	0.593988	0.278699
Rv1665	pks11	1.58898	1.29791e-10	0.998981	-1.26913	3.95959e-06	-6.90913	-0.103691	0.851109	0.436309
Rv1666c	cyp139	-0.175429	0.696393	-0.765429	-0.353962	0.773025	-5.99396	1.44454	0.11553	1.98454
Rv1667c	NA	0.0307089	0.962154	-0.559291	-0.00415598	0.697808	-5.64416	0.417325	0.425371	0.957325
Rv1668c	NA	-0.427131	0.195405	-1.01713	-0.226216	0.502124	-5.86622	0.662711	0.297095	1.20271
Rv1669	NA	0.682947	0.0483693	0.0929465	0.87325	0.256232	-4.76675	-0.373338	0.857608	0.166662
Rv1670	NA	1.9865	1.07529e-14	1.3965	-1.66706	3.43946e-07	-7.30706	0.431778	0.324782	0.971778
Rv1671	NA	0.271985	0.484994	-0.318015	0.376437	0.370921	-5.26356	-1.54973	0.00964426	-1.00973
Rv1672c	NA	-0.120284	0.689592	-0.710284	-1.85771	0.0073169	-7.49771	-0.203831	0.917505	0.336169
Rv1673c	NA	1.44262	1.76895e-06	0.85262	-1.82314	0.00741413	-7.46314	1.15787	0.267671	1.69787
Rv1674c	NA	1.77703	4.7148e-07	1.18703	0.071504	0.590004	-5.5685	-0.891124	0.852652	-0.351124
Rv1675c	cmr	-0.437061	0.293802	-1.02706	0.0450281	0.950309	-5.59497	-0.0809968	1	0.459003
Rv1676	NA	-1.07756	7.21279e-05	-1.66756	-0.969351	0.016289	-6.60935	0.188637	0.821575	0.728637
Rv1677	dsbF	-2.28032	5.40616e-18	-2.87032	-0.023618	0.954484	-5.66362	-0.999704	0.110181	-0.459704
Rv1678	NA	-1.293	3.31679e-06	-1.883	0.234465	0.830346	-5.40554	-0.00365571	1	0.536344
Rv1679	fadE16	-0.654108	0.0264852	-1.24411	-0.159432	0.848931	-5.79943	0.726142	0.370406	1.26614
Rv1680	NA	-2.36612	7.83567e-15	-2.95612	0.771609	0.615828	-4.86839	0.0662833	1	0.606283
Rv1681	moeX	-1.73711	4.06989e-10	-2.32711	-0.00821422	1	-5.64821	1.69175	0.0473883	2.23175
Rv1682	NA	-0.691385	0.0223497	-1.28139	0.64314	0.299401	-4.99686	-0.418915	0.685649	0.121085
Rv1683	NA	-0.244366	0.327592	-0.834366	-1.13399	1.61533e-05	-6.77399	0.443187	0.154283	0.983187
Rv1684	NA	-1.23095	4.97477e-05	-1.82095	0.122772	0.931341	-5.51723	-0.350656	1	0.189344
Rv1685c	NA	0.154132	0.6233	-0.435868	-0.224292	1	-5.86429	0.234265	1	0.774265
Rv1686c	NA	0.444431	0.180463	-0.145569	-0.64863	0.387061	-6.28863	-0.435267	0.98959	0.104733
Rv1687c	NA	0.373588	0.3019	-0.216412	-0.145999	1	-5.786	-0.272175	0.828641	0.267825
Rv1688	mpg	-0.6372	0.0633662	-1.2272	0.738708	0.828687	-4.90129	-0.799009	0.832197	-0.259009
Rv1689	tyrS	-2.46403	8.75445e-16	-3.05403	0.189895	0.893127	-5.45011	-0.753693	0.728967	-0.213693
Rv1690	lprJ	-0.973173	0.0012135	-1.56317	-1.23421	0.0266899	-6.87421	0.0740801	0.872412	0.61408
Rv1691	NA	0.907109	0.0198019	0.317109	-2.11703	1.57813e-06	-7.75703	1.26574	0.00617971	1.80574
Rv1692	NA	1.14697	4.51883e-06	0.556967	-1.98277	9.14699e-09	-7.62277	1.07861	0.00345282	1.61861
Rv1693	NA	-0.0759121	0.798144	-0.665912	-1.23883	0.0316268	-6.87883	0.571495	0.625361	1.11149
Rv1694	tlyA	-0.583391	0.0234166	-1.17339	0.253928	0.699586	-5.38607	-0.51342	0.471703	0.0265797
Rv1695	ppnK	-1.04446	8.24351e-05	-1.63446	0.503503	0.429441	-5.1365	0.00988819	1	0.549888
Rv1696	recN	-0.211631	0.413722	-0.801631	0.774479	0.034927	-4.86552	-0.049358	1	0.490642
Rv1697	NA	-2.27054	2.80005e-15	-2.86054	-1.02979	0.00189233	-6.66979	-1.42688	0.00762835	-0.886885
Rv1698	mctB	-1.65043	5.95422e-08	-2.24043	-0.883511	0.0309955	-6.52351	-0.82464	0.274472	-0.28464
Rv1699	pyrG	0.134853	0.62299	-0.455147	-2.01729	5.50841e-11	-7.65729	-0.057999	0.92291	0.482001
Rv1700	NA	1.06508	0.00232741	0.475082	-2.03496	1.52986e-11	-7.67496	0.110786	0.881642	0.650786
Rv1701	NA	-1.77272	7.30154e-12	-2.36272	0.227188	0.859811	-5.41281	-0.5469	0.58928	-0.00689987
Rv1702c	NA	0.678228	0.0682324	0.0882276	1.32628	0.124738	-4.31372	-0.588343	0.712499	-0.0483431
Rv1703c	NA	-0.213631	0.473491	-0.803631	-1.35143	8.15178e-05	-6.99143	-0.146412	0.931377	0.393588
Rv1704c	cycA	-1.26832	4.12848e-05	-1.85832	0.0320673	0.954377	-5.60793	-0.587966	0.373106	-0.0479656
Rv1705c	PPE22	1.00009	0.0017216	0.41009	0.471384	0.492362	-5.16862	0.208617	0.907796	0.748617
Rv1706c	PPE23	0.700367	0.0106477	0.110367	0.533557	0.460176	-5.10644	-0.426032	0.713871	0.113968
Rv1706A	NA	-2.37346	0.00937455	-2.96346	-4.47205	1	-10.112	2.03995	1	2.57995
Rv1707	NA	-0.0811421	0.776259	-0.671142	-0.491084	0.0919435	-6.13108	0.885852	0.000331956	1.42585
Rv1708	NA	-0.718864	0.00428135	-1.30886	0.485899	0.217576	-5.1541	0.322204	0.715246	0.862204
Rv1709	scpA	-1.07185	3.00182e-05	-1.66185	1.26639	0.00494138	-4.37361	0.784932	0.194556	1.32493
Rv1710	scpB	-0.160712	0.56195	-0.750712	0.286266	0.650252	-5.35373	0.51072	0.240709	1.05072
Rv1711	NA	-0.964232	0.000172319	-1.55423	1.75434	1.39109e-06	-3.88566	0.359807	0.396696	0.899807
Rv1712	cmk	-1.15386	0.00147046	-1.74386	1.4394	0.00114775	-4.2006	0.345015	0.71748	0.885015
Rv1713	engA	-1.87489	1.7276e-11	-2.46489	2.51956	1.02056e-08	-3.12044	0.0558078	1	0.595808
Rv1714	NA	0.909061	0.0331836	0.319061	1.69906	0.000463119	-3.94094	-0.318091	0.532949	0.221909
Rv1715	fadB3	1.91394	1.06268e-06	1.32394	1.4603	0.00758299	-4.1797	0.319699	0.716519	0.859699
Rv1716	NA	0.530723	0.092785	-0.0592769	1.86137	0.00167	-3.77863	0.393885	0.854573	0.933885
Rv1717	NA	1.17508	0.00408768	0.585079	0.543407	0.981152	-5.09659	1.22431	0.0834045	1.76431
Rv1718	NA	-0.156075	0.760678	-0.746075	0.151708	0.921259	-5.48829	1.11954	0.039611	1.65954
Rv1719	NA	-0.0193959	0.995818	-0.609396	0.690829	0.278195	-4.94917	0.433241	0.780577	0.973241
Rv1720c	vapC12	0.273878	0.472639	-0.316122	0.545326	0.797688	-5.09467	-0.365657	0.930234	0.174343
Rv1721c	vapB12	0.871175	0.0147997	0.281175	0.315479	0.789409	-5.32452	-0.0921379	1	0.447862
Rv1722	NA	-0.968749	0.000112232	-1.55875	0.564286	0.171798	-5.07571	0.0882299	1	0.62823
Rv1723	NA	-1.01066	0.00255683	-1.60066	0.847152	0.405727	-4.79285	1.39766	0.0729023	1.93766
Rv1724c	NA	-0.108084	0.744391	-0.698084	-0.510145	0.843546	-6.15014	0.699885	0.772956	1.23989
Rv1725c	NA	1.67076	3.37435e-09	1.08076	0.746283	0.0376949	-4.89372	-0.990024	0.00799487	-0.450024
Rv1726	NA	1.13808	0.00242229	0.548075	1.22786	0.211214	-4.41214	0.293358	0.834828	0.833358
Rv1727	NA	1.17279	0.00352949	0.582794	0.426892	0.929779	-5.21311	-0.0130399	0.848094	0.52696
Rv1728c	NA	-1.58878	1.13527e-09	-2.17878	0.735384	0.22351	-4.90462	-1.25937	0.0771394	-0.719374
Rv1729c	NA	-0.799556	0.0027126	-1.38956	-0.991602	0.299849	-6.6316	-0.485217	0.695617	0.0547825
Rv1730c	NA	-1.46023	6.07682e-09	-2.05023	-0.953104	0.197719	-6.5931	-0.710585	0.71748	-0.170585
Rv1731	gabD2	-0.303853	0.244652	-0.893853	-1.21706	0.000731527	-6.85706	0.39277	0.538817	0.93277
Rv1732c	NA	-0.275088	0.370875	-0.865088	-1.17825	0.0647536	-6.81825	0.142184	1	0.682184
Rv1733c	NA	0.139452	1	-0.450548	1.63952	0.853228	-4.00048	0.15455	0.926074	0.69455
Rv1734c	NA	-1.51515	0.0769502	-2.10515	-3.14545	1	-8.78545	2.85278	0.771242	3.39278
Rv1735c	NA	-1.41674	0.0254092	-2.00674	1.55298	0.594989	-4.08702	-0.141399	1	0.398601
Rv1736c	narX	-0.717975	0.0639045	-1.30797	1.74925	0.0211869	-3.89075	-0.659235	0.483365	-0.119235
Rv1737c	narK2	0.0216515	0.979714	-0.568348	0.722546	0.451416	-4.91745	0.422326	0.940651	0.962326
Rv1738	NA	-0.667063	0.159751	-1.25706	2.5799	0.00819076	-3.0601	-1.32846	0.437073	-0.78846
Rv1739c	NA	-1.15023	6.98307e-05	-1.74023	-1.1634	0.272993	-6.8034	0.585784	0.896915	1.12578
Rv1740	vapB34	0.1004	0.924469	-0.4896	-0.440882	0.269509	-6.08088	-1.19817	0.110453	-0.658174
Rv1741	vapC34	1.47848	5.4552e-09	0.888484	-1.44148	0.000213179	-7.08148	-0.313439	0.59532	0.226561
Rv1742	NA	0.159774	0.601631	-0.430226	0.39835	0.352497	-5.24165	-0.914866	0.0609992	-0.374866
Rv1743	pknE	-0.727906	0.00346122	-1.31791	0.247684	0.574726	-5.39232	-0.219422	0.74765	0.320578
Rv1744c	NA	-0.566283	0.15137	-1.15628	1.76682	0.0648933	-3.87318	-0.871848	0.514483	-0.331848
Rv1745c	idi	1.18577	0.00144254	0.595769	0.652329	0.80109	-4.98767	-0.570079	0.905384	-0.0300787
Rv1746	pknF	-0.175572	0.535865	-0.765572	-0.436979	0.471584	-6.07698	0.748055	0.216926	1.28805
Rv1747	NA	-1.21515	8.32202e-07	-1.80515	0.327537	0.565037	-5.31246	-0.562409	0.302589	-0.0224092
Rv1748	NA	1.02272	6.8587e-05	0.432722	-0.631105	0.367172	-6.27111	-0.277952	0.741377	0.262048
Rv1749c	NA	-1.51943	5.77457e-07	-2.10943	-0.272928	0.606552	-5.91293	-0.688112	0.546256	-0.148112
Rv1750c	fadD1	-0.0819218	0.846878	-0.671922	-1.15255	0.00175176	-6.79255	-0.034376	0.934292	0.505624
Rv1751	NA	-2.82911	2.25775e-19	-3.41911	0.585452	0.319729	-5.05455	-1.56005	0.00448988	-1.02005
Rv1752	NA	-2.2894	3.88632e-17	-2.8794	0.434212	0.711647	-5.20579	-1.42959	0.175913	-0.889588
Rv1753c	PPE24	1.35956	3.34063e-07	0.769558	-0.0998696	0.9661	-5.73987	0.356544	0.911755	0.896544
Rv1754c	NA	-1.34818	2.82934e-06	-1.93818	-0.513691	0.437651	-6.15369	0.941728	0.346369	1.48173
Rv1755c	plcD	1.1656	0.0822394	0.575604	-0.448428	0.750922	-6.08843	2.23524	0.219184	2.77524
Rv1756c	NA	NA	NA	NA	NA	NA	NA	NA	NA	NA
Rv1757c	NA	NA	NA	NA	NA	NA	NA	NA	NA	NA
Rv1758	cut1	3.51845	1.19509e-08	2.92845	2.46334	0.00567246	-3.17666	-0.151704	0.885243	0.388296
Rv1759c	wag22	2.60777	1.15988e-12	2.01777	1.65629	3.57077e-05	-3.98371	0.290905	0.447005	0.830905
Rv1760	NA	0.536649	0.0369915	-0.0533506	0.325378	0.427915	-5.31462	-0.47736	0.292319	0.0626399
Rv1761c	NA	-1.00476	0.00149745	-1.59476	1.16784	0.20613	-4.47216	-0.450633	0.922286	0.0893671
Rv1762c	NA	-1.05007	0.00312853	-1.64007	0.726197	0.628842	-4.9138	-0.56187	0.876122	-0.0218697
Rv1763	NA	NA	NA	NA	NA	NA	NA	NA	NA	NA
Rv1764	NA	NA	NA	NA	NA	NA	NA	NA	NA	NA
Rv1765c	NA	-2.21273	1	-2.80273	0	1	-5.64	1.35418	1	1.89418
Rv1765A	NA	2.012	2.23663e-08	1.422	-2.37927	0.000103611	-8.01927	2.18904	0.00127824	2.72904
Rv1766	NA	-0.0828229	0.845152	-0.672823	-0.477691	0.834835	-6.11769	-0.165506	0.922286	0.374494
Rv1767	NA	0.351932	0.396289	-0.238068	1.00541	0.0857327	-4.63459	-0.474425	0.641878	0.0655752
Rv1768	PE_PGRS31	0.852716	0.00325907	0.262716	0.715263	0.084323	-4.92474	-0.386286	0.434316	0.153714
Rv1769	NA	-1.47507	2.01053e-09	-2.06507	0.643439	0.0400093	-4.99656	-0.532054	0.116447	0.00794621
Rv1770	NA	-0.770298	0.00171885	-1.3603	-0.649119	0.0280755	-6.28912	-0.256664	0.726939	0.283336
Rv1771	NA	-1.73189	1.9471e-11	-2.32189	-0.0628442	0.971465	-5.70284	-0.988916	0.0256469	-0.448916
Rv1772	NA	-1.4046	5.21921e-06	-1.9946	-0.456637	0.25868	-6.09664	-1.05768	0.510145	-0.517681
Rv1773c	NA	0.718663	0.0422493	0.128663	0.319387	0.579636	-5.32061	-0.0950863	0.961154	0.444914
Rv1774	NA	1.86131	5.48126e-10	1.27131	-1.54048	4.47334e-06	-7.18048	-0.198667	0.925939	0.341333
Rv1775	NA	1.52927	3.51675e-08	0.939265	-1.89303	2.5766e-10	-7.53303	-0.0133558	0.991062	0.526644
Rv1776c	NA	1.70615	1.45604e-07	1.11615	0.864172	0.235983	-4.77583	0.118601	1	0.658601
Rv1777	cyp144	0.918684	0.0237751	0.328684	0.693138	0.771251	-4.94686	0.340366	0.625299	0.880366
Rv1778c	NA	-0.801853	0.00213843	-1.39185	-0.166426	0.690943	-5.80643	-0.301195	0.888129	0.238805
Rv1779c	NA	1.49706	2.81422e-09	0.907065	0.125586	0.740327	-5.51441	-0.203051	0.57386	0.336949
Rv1780	NA	-0.728081	0.0160793	-1.31808	-0.135825	1	-5.77582	-0.360808	0.731509	0.179192
Rv1781c	malQ	1.20438	1.75174e-05	0.614377	-1.23223	0.00285474	-6.87223	0.864588	0.129585	1.40459
Rv1782	eccB5	0.547687	0.0321317	-0.0423134	0.0177063	0.995568	-5.62229	-0.566625	0.0162411	-0.0266253
Rv1783	eccC5	0.398175	0.118743	-0.191825	-0.519793	0.0371732	-6.15979	-0.274908	0.267671	0.265092
Rv1785c	cyp143	-0.330519	0.29174	-0.920519	0.360951	0.565931	-5.27905	-0.738708	0.298446	-0.198708
Rv1786	NA	0.647752	0.0461451	0.0577517	0.143208	0.813368	-5.49679	-0.691677	0.47031	-0.151677
Rv1787	PPE25	0.140662	0.708481	-0.449338	0.913288	0.250556	-4.72671	-0.208018	0.91285	0.331982
Rv1788	PE18	0.544239	0.339361	-0.0457607	0.303411	0.955386	-5.33659	-0.37699	1	0.16301
Rv1789	PPE26	0.240822	0.371102	-0.349178	-0.482951	0.144698	-6.12295	-0.186113	0.841605	0.353887
Rv1790	PPE27	1.93157	1.72033e-07	1.34157	1.37157	0.0416953	-4.26843	-0.850308	0.341166	-0.310308
Rv1791	PE19	2.04817	6.89536e-11	1.45817	-2.23146	3.01808e-12	-7.87146	0.650912	0.180748	1.19091
Rv1793	esxN	1.1064	0.0340017	0.516396	-1.7622	0.00275302	-7.4022	-1.11632	0.200298	-0.576319
Rv1794	NA	2.552	1.43338e-24	1.962	-2.40505	2.59938e-25	-8.04505	1.25079	8.08982e-10	1.79079
Rv1795	eccD5	1.01697	8.96036e-05	0.426974	-0.0776082	0.848931	-5.71761	-0.340912	0.153325	0.199088
Rv1796	mycP5	1.69477	4.44536e-11	1.10477	-0.521553	0.0482827	-6.16155	0.550254	0.0261873	1.09025
Rv1797	eccE5	0.313302	0.222743	-0.276698	1.10946	2.60112e-06	-4.53054	-0.268517	0.311192	0.271483
Rv1798	eccA5	-0.566429	0.0213942	-1.15643	1.5034	1.46403e-08	-4.1366	-0.29542	0.356587	0.24458
Rv1799	lppT	-0.163937	0.719078	-0.753937	0.535773	0.440084	-5.10423	-1.06587	0.11431	-0.525871
Rv1800	PPE28	0.979247	3.16903e-05	0.389247	-0.117522	0.918944	-5.75752	0.443031	0.381482	0.983031
Rv1801	PPE29	3.93473	3.19478e-47	3.34473	0.395157	0.244486	-5.24484	0.0514344	0.974774	0.591434
Rv1802	PPE30	2.33441	3.03255e-20	1.74441	1.22164	0.000171694	-4.41836	-0.0755149	0.858498	0.464485
Rv1803c	PE_PGRS32	1.22614	0.00105319	0.636144	0.211194	0.910718	-5.42881	-0.924972	0.185972	-0.384972
Rv1804c	NA	1.40352	0.000204695	0.813517	-1.40923	0.0702196	-7.04923	-0.378247	1	0.161753
Rv1805c	NA	-0.623978	0.301926	-1.21398	-5.34138	0.773774	-10.9814	5.47737	0.0567722	6.01737
Rv1806	PE20	0.538274	0.250191	-0.051726	-1.81608	2.93933e-06	-7.45608	0.0137454	0.972274	0.553745
Rv1807	PPE31	0.807081	0.000809236	0.217081	-0.895676	0.000481306	-6.53568	0.0162591	1	0.556259
Rv1808	PPE32	0.838726	0.00103178	0.248726	-0.275504	0.373994	-5.9155	-0.428492	0.0879833	0.111508
Rv1809	PPE33	0.816318	0.00153712	0.226318	-1.04007	6.32783e-05	-6.68007	-0.49655	0.117695	0.0434495
Rv1810	NA	1.96271	8.30659e-16	1.37271	-2.45365	1.91308e-17	-8.09365	0.712343	0.045799	1.25234
Rv1811	mgtC	1.3967	1.10597e-05	0.806695	-0.798251	0.0452569	-6.43825	0.0949008	1	0.634901
Rv1812c	NA	-1.15573	1.30653e-05	-1.74573	0.0492101	1	-5.59079	0.385486	0.594944	0.925486
Rv1813c	NA	0.298181	0.480623	-0.291819	0.886358	0.319685	-4.75364	1.15632	0.408004	1.69632
Rv1814	erg3	0.812506	0.00364833	0.222506	0.0565546	1	-5.58345	0.126522	0.771242	0.666522
Rv1815	NA	1.0414	3.25255e-05	0.451404	0.0512838	0.861756	-5.58872	0.260959	0.611831	0.800959
Rv1816	NA	-0.319993	0.31989	-0.909993	1.06189	0.00344945	-4.57811	-0.398304	0.381071	0.141696
Rv1817	NA	1.46895	1.00134e-08	0.878951	0.80901	0.00339857	-4.83099	0.355785	0.368192	0.895785
Rv1818c	PE_PGRS33	2.34845	9.78172e-13	1.75845	-0.389576	0.26928	-6.02958	-0.270389	0.814374	0.269611
Rv1819c	bacA	0.116869	0.68676	-0.473131	-1.416	3.31464e-05	-7.056	0.0477224	0.986528	0.587722
Rv1820	ilvG	0.588535	0.0283224	-0.00146478	-0.323769	0.432504	-5.96377	0.299277	0.570646	0.839277
Rv1821	secA2	-0.0634812	0.821603	-0.653481	-0.661092	0.00598167	-6.30109	0.180923	0.537733	0.720923
Rv1822	pgsA2	-1.57635	3.47195e-08	-2.16635	0.646525	0.69808	-4.99348	-0.207367	1	0.332633
Rv1823	NA	-0.266223	0.332761	-0.856223	0.215997	0.766084	-5.424	0.519123	0.465101	1.05912
Rv1824	NA	-1.56587	3.4815e-09	-2.15587	0.0411077	1	-5.59889	0.000943737	1	0.540944
Rv1825	NA	-1.30669	1.4728e-07	-1.89669	0.431721	0.406757	-5.20828	0.0241794	0.984562	0.564179
Rv1826	gcvH	-0.526705	0.0489277	-1.11671	-0.00122891	0.944135	-5.64123	-0.583297	0.199836	-0.0432974
Rv1827	garA	1.63671	5.7147e-08	1.04671	-1.25384	0.000104512	-6.89384	0.0496314	0.962103	0.589631
Rv1828	NA	0.883453	0.00300797	0.293453	-0.90563	0.00668491	-6.54563	0.371547	0.472158	0.911547
Rv1829	NA	0.321354	0.284352	-0.268646	-0.271702	0.490712	-5.9117	-0.931094	0.00205755	-0.391094
Rv1830	NA	0.250468	0.355673	-0.339532	-0.344405	0.276543	-5.98441	0.200166	0.582291	0.740166
Rv1831	NA	3.95024	1.40843e-38	3.36024	-1.02417	0.000481306	-6.66417	1.73144	1.34803e-22	2.27144
Rv1832	gcvB	3.33407	4.90699e-42	2.74407	-0.230632	0.360411	-5.87063	1.06049	3.10505e-11	1.60049
Rv1833c	NA	-0.701958	0.0332656	-1.29196	0.614021	0.151399	-5.02598	-0.52797	0.315372	0.0120302
Rv1834	lipZ	0.92041	0.00391096	0.33041	2.92003	2.10148e-14	-2.71997	0.0786267	1	0.618627
Rv1835c	NA	0.341617	0.192443	-0.248383	0.790506	0.0212832	-4.84949	0.819235	0.0159929	1.35924
Rv1836c	NA	-0.26763	0.354547	-0.85763	-0.178161	0.614546	-5.81816	0.245755	0.486714	0.785755
Rv1837c	glcB	0.419313	0.0847253	-0.170687	-1.22275	8.34432e-08	-6.86275	0.474221	0.0454059	1.01422
Rv1838c	vapC13	-0.622571	0.0234406	-1.21257	1.31198	0.00948911	-4.32802	-0.431571	0.587761	0.108429
Rv1839c	vapB13	1.45739	1.11064e-08	0.867386	-0.439214	0.328707	-6.07921	1.30189	0.000901025	1.84189
Rv1840c	PE_PGRS34	2.76766	4.87495e-14	2.17766	2.12565	3.32714e-08	-3.51435	-0.153734	0.944753	0.386266
Rv1841c	NA	-0.601557	0.0253678	-1.19156	2.47655	7.65193e-18	-3.16345	0.124822	0.880697	0.664822
Rv1842c	NA	1.37439	1.23918e-08	0.784387	0.404862	0.133446	-5.23514	1.03142	4.35137e-06	1.57142
Rv1843c	guaB1	1.71802	3.83899e-10	1.12802	-0.483998	0.0800049	-6.124	0.479286	0.0544455	1.01929
Rv1844c	gnd1	0.71078	0.00924596	0.12078	-0.290951	0.33548	-5.93095	0.827483	0.000352249	1.36748
Rv1845c	blaR	1.7224	3.77074e-11	1.1324	0.72332	0.00440234	-4.91668	0.0793617	0.92291	0.619362
Rv1846c	blaI	1.43512	3.44862e-07	0.845119	0.0728968	0.892367	-5.5671	-0.224873	0.560685	0.315127
Rv1847	NA	-1.08859	0.000423522	-1.67859	1.30912	0.0318868	-4.33088	-1.25929	0.0776112	-0.719287
Rv1848	ureA	-1.15141	2.11246e-05	-1.74141	-0.152184	1	-5.79218	0.603969	0.740454	1.14397
Rv1849	ureB	-0.368646	0.188677	-0.958646	0.621317	0.342809	-5.01868	0.0845069	0.926254	0.624507
Rv1850	ureC	-1.0041	0.000138857	-1.5941	1.26165	0.00186317	-4.37835	0.294095	0.741386	0.834095
Rv1851	ureF	-0.79121	0.0186693	-1.38121	0.392285	0.871002	-5.24771	1.62803	0.0580981	2.16803
Rv1852	ureG	-0.263596	0.357585	-0.853596	-0.317795	0.80859	-5.95779	-0.103697	0.966039	0.436303
Rv1853	ureD	-0.67767	0.0204378	-1.26767	0.561224	0.29168	-5.07878	-0.829617	0.19977	-0.289617
Rv1854c	ndh	1.78723	1.83924e-14	1.19723	-0.42119	0.102737	-6.06119	-0.0365871	1	0.503413
Rv1855c	NA	0.781046	0.0113954	0.191046	-0.891176	0.00945819	-6.53118	-0.223226	0.615748	0.316774
Rv1856c	NA	0.860378	0.000474287	0.270378	-0.335729	0.711024	-5.97573	-0.498189	0.393867	0.0418113
Rv1857	modA	-0.978855	0.000126743	-1.56886	-0.337586	0.783365	-5.97759	-0.906513	0.267426	-0.366513
Rv1858	modB	-0.958855	0.012575	-1.54886	2.23653	0.00269619	-3.40347	-1.01718	0.288356	-0.477178
Rv1859	modC	0.489492	0.071858	-0.100508	-0.00457671	0.994275	-5.64458	-0.165904	0.7829	0.374096
Rv1860	apa	-0.221619	0.443784	-0.811619	-0.341987	0.333505	-5.98199	-0.268117	0.711996	0.271883
Rv1861	NA	-0.320194	0.283169	-0.910194	-0.669338	0.171237	-6.30934	-0.445007	0.540837	0.0949931
Rv1862	adhA	1.38671	7.2533e-09	0.79671	-0.485416	0.221837	-6.12542	0.134218	0.974093	0.674218
Rv1863c	NA	-1.65744	9.6576e-07	-2.24744	0.372991	0.528399	-5.26701	-0.808555	0.133567	-0.268555
Rv1864c	NA	-1.13217	0.0154881	-1.72217	-0.0328789	0.786667	-5.67288	-0.396133	0.756844	0.143867
Rv1865c	NA	-0.964861	0.000267282	-1.55486	0.536325	0.464481	-5.10367	0.0234288	1	0.563429
Rv1866	NA	-1.08011	0.000102291	-1.67011	0.180636	0.782532	-5.45936	0.707746	0.321496	1.24775
Rv1867	NA	-0.70126	0.038328	-1.29126	0.782507	0.295364	-4.85749	0.506385	0.501611	1.04639
Rv1868	NA	1.13441	6.63783e-06	0.544409	-0.496016	0.19942	-6.13602	-0.0581752	0.998937	0.481825
Rv1869c	NA	0.614815	0.0119654	0.0248153	0.64947	0.0215895	-4.99053	0.0379319	1	0.577932
Rv1870c	NA	-0.234824	0.473215	-0.824824	-0.592205	0.0564266	-6.2322	-0.0719185	0.98261	0.468082
Rv1871c	NA	-0.387384	0.110564	-0.977384	-1.2747	4.81432e-07	-6.9147	-0.664441	0.0270066	-0.124441
Rv1872c	lldD2	0.788965	0.00558994	0.198965	-1.85144	2.72022e-10	-7.49144	0.132704	0.812857	0.672704
Rv1873	NA	0.64548	0.143695	0.05548	-0.328939	0.941755	-5.96894	0.616856	0.952957	1.15686
Rv1874	NA	1.10664	1.76149e-05	0.516638	0.522882	0.299401	-5.11712	-1.80446	4.26461e-05	-1.26446
Rv1875	NA	3.82781	6.47567e-46	3.23781	-2.2734	7.69431e-20	-7.9134	0.13333	0.712878	0.67333
Rv1876	bfrA	1.01644	0.000175481	0.426436	-1.26441	3.29489e-05	-6.90441	-0.201605	0.760485	0.338395
Rv1877	NA	1.04073	3.44203e-05	0.450728	0.33412	0.23505	-5.30588	-0.670401	0.00762835	-0.130401
Rv1878	glnA3	0.995477	0.000100179	0.405477	1.11335	0.000812623	-4.52665	0.0312853	1	0.571285
Rv1879	NA	0.0389895	0.928254	-0.55101	1.22007	0.0187854	-4.41993	0.0050868	1	0.545087
Rv1880c	cyp140	1.71272	1.97481e-12	1.12272	-2.32336	3.54702e-16	-7.96336	0.685883	0.0219537	1.22588
Rv1881c	lppE	-1.03451	0.000868307	-1.62451	1.20457	0.0225533	-4.43543	0.406415	0.747773	0.946415
Rv1882c	NA	0.00511872	0.999768	-0.584881	0.766363	0.0185421	-4.87364	0.707437	0.0257873	1.24744
Rv1883c	NA	0.791018	0.0328499	0.201018	-0.361334	0.351506	-6.00133	0.813682	0.00835126	1.35368
Rv1884c	rpfC	1.0992	0.000600126	0.509203	-0.546901	0.092244	-6.1869	0.820374	0.00336406	1.36037
Rv1885c	NA	-0.372422	0.165777	-0.962422	-1.25312	0.00159505	-6.89312	-0.773425	0.329864	-0.233425
Rv1886c	fbpB	-0.639697	0.00942497	-1.2297	-1.32826	3.58057e-05	-6.96826	-1.40812	0.0101245	-0.86812
Rv1887	NA	-0.356456	0.193737	-0.946456	-0.85458	0.00222643	-6.49458	-0.0840588	1	0.455941
Rv1888c	NA	0.945179	0.0101755	0.355179	-0.513917	0.191595	-6.15392	-1.105	0.0345069	-0.564999
Rv1888A	NA	-0.912139	0.0123012	-1.50214	-0.0485722	1	-5.68857	0.85504	0.976971	1.39504
Rv1889c	NA	-0.110672	0.784453	-0.700672	1.5169	0.0101004	-4.1231	-0.371195	0.713871	0.168805
Rv1890c	NA	0.0979804	0.769585	-0.49202	1.43442	0.00077185	-4.20558	-0.568194	0.328101	-0.0281944
Rv1891	NA	-0.319537	0.341151	-0.909537	-0.371147	0.288056	-6.01115	-1.46868	0.244459	-0.928683
Rv1892	NA	0.0136219	0.992831	-0.576378	-2.16159	4.47177e-06	-7.80159	0.420912	0.512493	0.960912
Rv1893	NA	-0.129032	0.682333	-0.719032	-1.22348	0.0645996	-6.86348	-0.811568	0.604006	-0.271568
Rv1894c	NA	3.86731	3.19478e-47	3.27731	-0.146126	0.671618	-5.78613	0.00485877	1	0.544859
Rv1895	NA	1.91729	1.27499e-13	1.32729	0.249811	0.480752	-5.39019	-0.106195	0.860143	0.433805
Rv1896c	NA	0.717087	0.00290318	0.127087	-1.17856	0.00277987	-6.81856	1.12981	0.0105729	1.66981
Rv1897c	NA	-0.483651	0.0949878	-1.07365	0.330245	0.797688	-5.30976	-0.458727	0.792816	0.0812728
Rv1898	NA	0.503742	0.102969	-0.0862584	0.125668	0.773774	-5.51433	-0.522683	0.393284	0.0173174
Rv1899c	lppD	-0.0506278	0.905932	-0.640628	-0.266737	0.483747	-5.90674	-0.329574	0.333109	0.210426
Rv1900c	lipJ	-0.640551	0.008691	-1.23055	0.435218	0.19498	-5.20478	0.102374	0.943197	0.642374
Rv1901	cinA	-1.46334	9.72616e-10	-2.05334	0.915102	0.00940968	-4.7249	0.064058	1	0.604058
Rv1902c	nanT	-0.646502	0.0279083	-1.2365	0.91764	0.0720554	-4.72236	-0.076331	0.955235	0.463669
Rv1903	NA	-1.34622	2.42541e-05	-1.93622	-0.0811671	0.925914	-5.72117	-0.663055	0.667674	-0.123055
Rv1904	NA	-0.39884	0.217817	-0.98884	-0.283739	0.635132	-5.92374	-0.857387	0.0738987	-0.317387
Rv1905c	aao	0.00442295	0.998136	-0.585577	0.305219	0.445398	-5.33478	0.330126	0.711996	0.870126
Rv1906c	NA	-0.0678531	0.842048	-0.657853	-0.45941	0.256232	-6.09941	0.0698464	0.999581	0.609846
Rv1907c	NA	0.932584	0.000240004	0.342584	-0.0480201	1	-5.68802	-0.160779	0.739607	0.379221
Rv1908c	katG	2.06096	6.55251e-13	1.47096	-0.822394	0.00405616	-6.46239	0.371266	0.0757038	0.911266
Rv1909c	furA	3.52111	3.58218e-28	2.93111	-1.48545	1.9017e-06	-7.12545	0.619615	0.0981369	1.15962
Rv1910c	NA	-0.60313	0.0176277	-1.19313	-0.892554	0.1198	-6.53255	-0.422898	0.68823	0.117102
Rv1911c	lppC	0.52144	0.0608162	-0.0685598	-1.10934	0.000592066	-6.74934	-0.327838	0.777138	0.212162
Rv1912c	fadB5	-0.106806	0.707614	-0.696806	-2.5469	1.13163e-10	-8.1869	0.795184	0.219184	1.33518
Rv1913	NA	-0.77399	0.0204416	-1.36399	-0.275333	0.906602	-5.91533	-0.850747	0.685649	-0.310747
Rv1914c	NA	-2.97334	4.12793e-13	-3.56334	0.761417	1	-4.87858	-2.0986	0.608463	-1.5586
Rv1915	aceAa	-0.206011	0.444428	-0.796011	-1.20612	2.7462e-05	-6.84612	-0.475578	0.363427	0.0644219
Rv1916	aceAb	-0.629525	0.0120217	-1.21952	-0.656479	0.0894609	-6.29648	-0.611595	0.331394	-0.0715946
Rv1917c	PPE34	0.398144	0.292272	-0.191856	0.345107	0.549466	-5.29489	0.394265	0.801549	0.934265
Rv1918c	PPE35	0.370654	0.197938	-0.219346	-0.308944	0.410209	-5.94894	0.132733	0.784941	0.672733
Rv1919c	NA	-2.06414	3.43408e-17	-2.65414	-0.918964	0.0650986	-6.55896	-1.09611	0.697932	-0.556111
Rv1920	NA	-0.166269	0.592691	-0.756269	-0.949994	0.0760115	-6.58999	0.302541	0.792473	0.842541
Rv1921c	lppF	-0.0357797	0.950803	-0.62578	0.816187	0.249563	-4.82381	0.272785	0.799344	0.812785
Rv1922	NA	-0.89362	0.000691249	-1.48362	-0.333902	0.675164	-5.9739	-0.0655712	1	0.474429
Rv1923	lipD	-1.29333	3.76121e-07	-1.88333	-0.242048	0.536105	-5.88205	-0.677491	0.412314	-0.137491
Rv1924c	NA	-0.108885	0.721337	-0.698885	-1.34652	0.0327139	-6.98652	0.216495	0.92291	0.756495
Rv1925	fadD31	-0.120738	0.652613	-0.710738	-1.621	3.83302e-11	-7.261	-0.629778	0.0347333	-0.0897775
Rv1926c	mpt63	0.244132	0.385693	-0.345868	-1.20804	0.02438	-6.84804	0.0126226	1	0.552623
Rv1927	NA	0.166902	0.59987	-0.423098	-1.25651	0.0913638	-6.89651	0.704	0.605901	1.244
Rv1928c	NA	-0.0679024	0.853503	-0.657902	0.122194	0.792807	-5.51781	0.0464818	1	0.586482
Rv1929c	NA	0.2737	0.353977	-0.3163	-0.00599784	0.922794	-5.646	-0.367845	0.570646	0.172155
Rv1930c	NA	-0.438042	0.222394	-1.02804	-0.306859	1	-5.94686	0.720841	0.900035	1.26084
Rv1931c	NA	0.479124	0.117979	-0.110876	-0.3727	0.5977	-6.0127	0.2754	0.885243	0.8154
Rv1932	tpx	-2.17459	1.75992e-14	-2.76459	-0.866275	0.0489684	-6.50627	-1.71079	0.165012	-1.17079
Rv1933c	fadE18	-0.741906	0.0868702	-1.33191	3.19733	0.00145739	-2.44267	0.271762	1	0.811762
Rv1934c	fadE17	0.0140781	0.992493	-0.575922	1.44119	0.113577	-4.19881	0.4427	0.915156	0.9827
Rv1935c	echA13	2.35461	7.61786e-13	1.76461	0.194582	0.649824	-5.44542	0.899241	0.107542	1.43924
Rv1936	NA	1.92896	1.08791e-13	1.33896	0.237721	0.561441	-5.40228	-0.092684	0.914137	0.447316
Rv1937	NA	0.296978	0.30581	-0.293022	0.716742	0.0612894	-4.92326	-0.0469071	0.922286	0.493093
Rv1938	ephB	1.36795	0.00105825	0.77795	-0.711276	0.0624976	-6.35128	1.42097	5.97347e-05	1.96097
Rv1939	NA	0.658455	0.0450844	0.0684549	0.0743298	1	-5.56567	1.00447	0.340948	1.54447
Rv1940	ribA1	0.287835	0.371657	-0.302165	0.230046	0.734501	-5.40995	0.584475	0.68823	1.12448
Rv1941	NA	-1.05117	0.000354519	-1.64117	0.599555	0.821926	-5.04044	0.0729835	0.904136	0.612984
Rv1942c	mazF5	-0.151317	0.615978	-0.741317	-0.453569	0.451562	-6.09357	0.0106188	1	0.550619
Rv1943c	mazE5	-0.61206	0.0216181	-1.20206	-1.03436	0.0650986	-6.67436	-0.252739	1	0.287261
Rv1944c	NA	-0.964574	0.000742396	-1.55457	-0.0226764	0.952609	-5.66268	-0.760223	0.505201	-0.220223
Rv1945	NA	0.71622	0.0212475	0.12622	-1.5994	0.025837	-7.2394	0.373361	0.790536	0.913361
Rv1946c	lppG	-0.674423	0.142576	-1.26442	0.287514	1	-5.35249	0.937158	0.620191	1.47716
Rv1947	NA	-1.86187	3.45522e-09	-2.45187	0.484969	0.755095	-5.15503	-0.220196	1	0.319804
Rv1948c	NA	-0.372297	0.321895	-0.962297	0.574722	0.780872	-5.06528	-0.657943	0.747773	-0.117943
Rv1949c	NA	0.369305	0.290078	-0.220695	0.256592	0.700342	-5.38341	-0.230429	0.843925	0.309571
Rv1950c	NA	-0.322794	0.483318	-0.912794	-0.876033	0.718118	-6.51603	0.384707	1	0.924707
Rv1951c	NA	1.41854	0.00018871	0.828544	-1.34366	0.00277987	-6.98366	0.460694	0.379165	1.00069
Rv1952	vapB14	0.575115	0.139573	-0.014885	-1.66981	0.0141271	-7.30981	0.736489	0.497335	1.27649
Rv1953	vapC14	0.421931	0.217859	-0.168069	-0.154862	0.975875	-5.79486	-1.08115	0.253078	-0.541149
Rv1954c	NA	-0.427384	0.31971	-1.01738	1.34482	0.433557	-4.29518	-0.872452	0.774364	-0.332452
Rv1954A	NA	1.49275	2.80509e-07	0.902748	-0.858023	0.00413408	-6.49802	-0.692515	0.042464	-0.152515
Rv1955	higB	0.966213	0.000387501	0.376213	-1.60328	6.38936e-05	-7.24328	0.0559545	1	0.595954
Rv1956	higA	0.546824	0.0660049	-0.0431755	-1.09222	0.01536	-6.73222	0.131145	0.813522	0.671145
[truncated: 2,020 more rows]
