# Supplementary material for: Dormant non-culturable Mycobacterium tuberculosis retains stable low-abundant mRNA
Source: BMC Genomics. 2015 Nov 16;16:954. doi: 10.1186/s12864-015-2197-6 (PMC4647672; doi:10.1186/s12864-015-2197-6)
Supplement: Additional file 6: Table S6. — Functional enrichments analysis. Functional enrichment analysis was performed using the GOseq package [76] and functional categories from the TubercuList and PATRIC databases [33, 34]. The lists of differentially expressed (up- and down-regulated) genes were generated by the comparison of the following samples: DE vs. Log, DM vs. DE, and DL vs. DM. For each functional category, the number of differentially expressed genes, the total number of genes in the category, and the adjusted p-value of overrepresentation are shown. (XLSX 38 kb) [file 12864_2015_2197_MOESM6_ESM.xlsx]

## Sheet: DE vs Log
Enrichment of functional categories by overrepresented transcripts in DE relative to Log										Enrichment of functional categories by underrepresented transcripts in DE relative to Log
SEED					Tuberculist					SEED					Tuberculist
category	numOverInCat	numInCat	p.enrich.adj		category	numOverInCat	numInCat	p.enrich.adj		category	numUnderInCat	numInCat	p.enrich.adj		category	numUnderInCat	numInCat	p.enrich.adj
Unknown	651	2681	0.361387		PE/PPE families	87	164	2.65629e-17		Respiratory Complex I	12	14	0.000122749		cell wall and cell processes	204	771	0.00375377
Isoprenoid Biosynthesis	10	20	0.361387		Regulatory proteins	68	198	0.000494466		F0F1-type ATP synthase	8	8	0.000394731		lipid metabolism	72	271	0.27811
Transcription factors bacterial	6	9	0.361387		Insertion seqs and phages	44	146	0.175416		Mycobacterium virulence operon MCE involved in cell invasion	17	32	0.00903488		information pathways	61	242	0.27811
Nonmevalonate Branch of Isoprenoid Biosynthesis	6	10	0.415427		information pathways	60	242	0.70392		High affinity phosphate transporter and control of PHO regulon	10	17	0.0552042		intermediary metabolism and respiration	222	934	0.27811
Translation initiation factors bacterial	4	5	0.435509		conserved hypotheticals	250	1040	0.799766		Succinate dehydrogenase	7	12	0.194183		virulence, detoxification and adaptation	49	236	0.982626
Lipoic acid metabolism	4	7	1		unknown function	4	15	0.891611		Glycerolipid and Glycerophospholipid Metabolism in Bacteria	15	36	0.194183		unknown function	3	15	1
Cell envelope-associated LytR-CpsA-Psr transcriptional attenuators	4	7	1		virulence, detoxification and adaptation	53	236	0.999857		tRNA aminoacylation	5	7	0.194183		conserved hypotheticals	211	1040	1
Ribonucleotide reduction	4	7	1		lipid metabolism	50	271	0.999857		Phosphate metabolism	15	37	0.212527		Regulatory proteins	23	198	1
SigmaB stress responce regulation	3	5	1		cell wall and cell processes	139	771	0.999857		Choline and Betaine Uptake and Betaine Biosynthesis	6	10	0.226705		PE/PPE families	18	164	1
ESAT-6 proteins secretion system in Actinobacteria	10	27	1		intermediary metabolism and respiration	166	934	0.999857		TCA Cycle	10	22	0.263786		Insertion seqs and phages	7	146	1
Methylglyoxal Metabolism	4	8	1							Biogenesis of c-type cytochromes	5	8	0.263786
Leucine Degradation and HMG-CoA Metabolism	8	22	1							Beta-lactamase	5	8	0.263786
Biphenyl Degradation	3	6	1							Mycobacterial MmpL6 membrane protein cluster	7	16	0.578625
RNA processing and degradation, bacterial	3	6	1							Glycine and Serine Utilization	7	17	0.728549
Proline, 4-hydroxyproline uptake and utilization	5	13	1							Mycobacterial MmpL2 membrane protein cluster	5	11	0.728549
Proteasome archaeal	3	6	1							mycofactocin system	3	5	0.728549
Isoleucine degradation	12	40	1							Competence or DNA damage-inducible protein CinA - experimental	4	8	0.728549
Polyhydroxybutyrate metabolism	9	28	1							Ubiquinone Biosynthesis	3	5	0.728549
Copper homeostasis	3	7	1							ABC transporter dipeptide (TC 3.A.1.5.2)	3	5	0.728549
Methionine Degradation	3	7	1							Peptidoglycan biosynthesis--gjo	3	5	0.728549
Carotenoids	4	11	1							Thioredoxin-disulfide reductase	4	9	0.839174
CO Dehydrogenase	4	11	1							Tryptophan synthesis	4	9	0.899801
Bacterial Cytoskeleton	5	15	1							Pyridoxin (Vitamin B6) Biosynthesis	4	9	0.899801
Thiamin biosynthesis	4	11	1							Mycobacterial MmpL1 membrane protein cluster	3	6	0.899801
Ribosome LSU bacterial	11	33	1							DNA-replication	8	23	0.899801
Valine degradation	10	35	1							Glycolysis and Gluconeogenesis	6	16	0.899801
Zinc regulated enzymes	4	11	1							Mycobacterial MmpL10 membrane protein cluster	3	6	0.899801
Serine-glyoxylate cycle	10	36	1							De Novo Purine Biosynthesis	5	13	0.92997
pyrimidine conversions	5	15	1							DNA Repair Base Excision	6	17	0.964251
Ammonia assimilation	3	8	1							Serine-glyoxylate cycle	11	36	0.996656
Pyruvate metabolism II: acetyl-CoA, acetogenesis from pyruvate	4	12	1							Dehydrogenase complexes	5	14	1
Common Pathway For Synthesis of Aromatic Compounds (DAHP synthase to chorismate)	3	8	1							Glycine cleavage system	3	7	1
Chorismate Synthesis	4	12	1							Mycobacterial MmpL12 membrane protein cluster	3	7	1
Peptidoglycan biosynthesis--gjo	2	5	1							Nitrate and nitrite ammonification	4	11	1
Isoprenoid Biosynthesis: Interconversions	2	5	1							Propionate-CoA to Succinate Module	2	4	1
Arginine Biosynthesis extended	3	9	1							Translation termination factors bacterial	3	8	1
Nudix proteins (nucleoside triphosphate hydrolases)	2	5	1							DNA repair, bacterial	5	16	1
Glutaredoxins	3	9	1							Nudix proteins (nucleoside triphosphate hydrolases)	2	5	1
Mycobacterial MmpL5 membrane protein cluster	3	9	1							Phenylalanine and Tyrosine Branches from Chorismate	2	5	1
Dehydrogenase complexes	4	14	1							Mycobacterial MmpL11 membrane protein cluster	3	9	1
Folate Biosynthesis	5	18	1							Mycobacterial MmpL7 membrane protein cluster	2	5	1
Maltose and Maltodextrin Utilization	3	10	1							Methylcitrate cycle	2	5	1
Coenzyme A Biosynthesis	3	10	1							Putative oxidase COG2907	3	9	1
cAMP signaling in bacteria	7	27	1							Lysine Biosynthesis DAP Pathway	3	9	1
tRNA processing	3	10	1							Terminal cytochrome C oxidases	3	9	1
Arsenic resistance	2	6	1							Serine Biosynthesis	3	9	1
Proteolysis in bacteria, ATP-dependent	2	6	1							Universal GTPases	4	13	1
NAD and NADP cofactor biosynthesis global	4	15	1							Oxidative stress	3	10	1
Oxidative stress	3	10	1							Purine conversions	5	18	1
Mycobacterial FadD proteins (fatty acid CoA- and AMP- ligases)	8	33	1							Urea decomposition	2	6	1
EC 6.4.1.- Ligases that form carbon-carbon bonds	2	7	1							Urease subunits	2	6	1
Polyprenyl Diphosphate Biosynthesis	2	7	1							Cobalamin synthesis	4	14	1
Arginine and Ornithine Degradation	2	7	1							Potassium homeostasis	3	10	1
Acetyl-CoA fermentation to Butyrate	7	31	1							Coenzyme A Biosynthesis	3	10	1
Respiratory dehydrogenases 1	2	8	1							Glutamine, Glutamate, Aspartate and Asparagine Biosynthesis	3	10	1
Anaerobic respiratory reductases	3	13	1							Cholesterol catabolic operon in Mycobacteria	2	6	1
HMG CoA Synthesis	3	13	1							pyrimidine conversions	4	15	1
Glutathione analogs: mycothiol	3	13	1							Glutathione: Biosynthesis and gamma-glutamyl cycle	2	6	1
Translation termination factors bacterial	2	8	1							Polyhydroxybutyrate metabolism	7	28	1
Pyruvate metabolism I: anaplerotic reactions, PEP	2	8	1							Butanol Biosynthesis	7	28	1
Heat shock dnaK gene cluster extended	3	13	1							Ribosome SSU bacterial	5	22	1
Purine conversions	4	18	1							Cell envelope-associated LytR-CpsA-Psr transcriptional attenuators	2	7	1
Butanol Biosynthesis	6	28	1							Methionine Degradation	2	7	1
Methionine Biosynthesis	4	19	1							Pyruvate Alanine Serine Interconversions	2	7	1
Serine Biosynthesis	2	9	1							Mycobacterium virulence operon with PE family and Esat6-like proteins	2	9	1
Terminal cytochrome C oxidases	2	9	1							Branched-Chain Amino Acid Biosynthesis	3	12	1
De Novo Pyrimidine Synthesis	2	9	1							Pyruvate metabolism II: acetyl-CoA, acetogenesis from pyruvate	3	12	1
Phd-Doc, YdcE-YdcD toxin-antitoxin (programmed cell death) systems	3	11	1							Valine degradation	8	35	1
Propionate-CoA to Succinate Module	1	4	1							Coenzyme F420 synthesis	1	3	1
Stringent Response, (p)ppGpp metabolism	1	4	1							Acetyl-CoA fermentation to Butyrate	7	31	1
Lipid-linked oligosaccharide synthesis related cluster	1	4	1							Formaldehyde assimilation: Ribulose monophosphate pathway	2	8	1
Biotin biosynthesis	7	35	1							Glyoxylate bypass	2	8	1
Thioredoxin-disulfide reductase	2	9	1							Respiratory dehydrogenases 1	2	8	1
Inorganic Sulfur Assimilation	3	14	1							Glycogen metabolism	2	8	1
Pentose phosphate pathway	2	10	1							Heme and Siroheme Biosynthesis	3	13	1
Histidine Biosynthesis	2	10	1							Lipid-linked oligosaccharide synthesis related cluster	1	4	1
Ribosome SSU bacterial	5	22	1							De Novo Pyrimidine Synthesis	2	9	1
Mannose Metabolism	1	5	1							Formate hydrogenase	2	9	1
Methylcitrate cycle	1	5	1							Histidine Biosynthesis	2	10	1
Cobalt-zinc-cadmium resistance	1	5	1							Bacterial Cytoskeleton	3	15	1
Leucine Biosynthesis	1	5	1							Pentose phosphate pathway	2	10	1
Ubiquinone Biosynthesis	1	5	1							Isoleucine degradation	8	40	1
Redox-dependent regulation of nucleus processes	1	5	1							Maltose and Maltodextrin Utilization	2	10	1
Carbon monoxide dehydrogenase maturation factors	1	5	1							Mycobacterium virulence operon involved in protein synthesis (SSU ribosomal proteins)	1	5	1
WhiB and WhiB-type regulatory proteins	1	4	1							Biotin biosynthesis	7	35	1
Phenylalanine and Tyrosine Branches from Chorismate	1	5	1							Carbon monoxide dehydrogenase maturation factors	1	5	1
Mycobacterium virulence operon involved in protein synthesis (SSU ribosomal proteins)	1	5	1							Cobalt-zinc-cadmium resistance	1	5	1
Glycine and Serine Utilization	3	17	1							Redox-dependent regulation of nucleus processes	1	5	1
Mycobacterial MmpL10 membrane protein cluster	1	6	1							Isoprenoid Biosynthesis: Interconversions	1	5	1
Murein Hydrolases	1	6	1							Leucine Biosynthesis	1	5	1
EC 3.4.11.- Aminopeptidases	1	6	1							ergothioneine biosynthesis	1	5	1
dTDP-rhamnose synthesis	1	6	1							Zinc regulated enzymes	2	11	1
Translation elongation factors bacterial	1	6	1							Mannose Metabolism	1	5	1
Lactose and Galactose Uptake and Utilization	1	6	1							DNA repair, bacterial RecBCD pathway	1	5	1
Mycobacterial MmpL9 membrane protein cluster	1	6	1							Cysteine Biosynthesis	3	16	1
CRISPR-associated cluster	1	6	1							Thiamin biosynthesis	2	11	1
Eukaryotic Histidine Biosynthesis	2	12	1							Two cell division clusters relating to chromosome partitioning	2	11	1
Mycobacterial MmpL1 membrane protein cluster	1	6	1							Coenzyme B12 biosynthesis	4	22	1
Succinate dehydrogenase	2	12	1							Molybdenum cofactor biosynthesis	4	23	1
Universal GTPases	2	13	1							Eukaryotic Histidine Biosynthesis	2	12	1
Heme and Siroheme Biosynthesis	2	13	1							Arsenic resistance	1	6	1
MazEF toxin-antitoxing (programmed cell death) system	1	5	1							EC 3.4.11.- Aminopeptidases	1	6	1
Pyruvate Alanine Serine Interconversions	1	7	1							Mycobacterium virulence operon with Esat6-like proteins	1	8	1
EC 6.3.4.- Ligases that form carbon-nitrogen bonds	1	7	1							Mycobacterial MmpL8 membrane protein cluster	1	6	1
Mycobacterial MmpL12 membrane protein cluster	1	7	1							UDP-N-acetylmuramate from Fructose-6-phosphate Biosynthesis	1	6	1
Universal stress protein family	1	7	1							Mycobacterial FadD proteins (fatty acid CoA- and AMP- ligases)	6	33	1
Menaquinone and Phylloquinone Biosynthesis	1	7	1							Peptidoglycan Biosynthesis	4	23	1
Glycine cleavage system	1	7	1							Ribosome LSU bacterial	5	33	1
Mycobacterial MmpL4 membrane protein cluster	1	7	1							Heat shock dnaK gene cluster extended	2	13	1
Protein chaperones	1	7	1							Glutathione-regulated potassium-efflux system and associated functions	1	7	1
Glutathione-regulated potassium-efflux system and associated functions	1	7	1							Proline, 4-hydroxyproline uptake and utilization	2	13	1
Glycerolipid and Glycerophospholipid Metabolism in Bacteria	6	36	1							Mycobacterial MmpL4 membrane protein cluster	1	7	1
Glycogen metabolism	1	8	1							Protein chaperones	1	7	1
Glyoxylate bypass	1	8	1							Glycerol and Glycerol-3-phosphate Uptake and Utilization	2	13	1
Competence or DNA damage-inducible protein CinA - experimental	1	8	1							Universal stress protein family	1	7	1
Lysine Biosynthesis DAP Pathway	1	9	1							Menaquinone and Phylloquinone Biosynthesis	1	7	1
Cysteine Biosynthesis	2	16	1							Polyprenyl Diphosphate Biosynthesis	1	7	1
Tryptophan synthesis	1	9	1							Threonine and Homoserine Biosynthesis	1	7	1
Pyridoxin (Vitamin B6) Biosynthesis	1	9	1							Copper homeostasis	1	7	1
Formate hydrogenase	1	9	1							Methylglyoxal Metabolism	1	8	1
Riboflavin, FMN and FAD metabolism Extended	1	9	1							NAD and NADP cofactor biosynthesis global	2	15	1
Ribosome biogenesis bacterial	1	9	1							Mycobacterial MmpL5 membrane protein cluster	1	9	1
Mycobacterial MmpL11 membrane protein cluster	1	9	1							Transcription factors bacterial	1	9	1
Peptidoglycan Biosynthesis	3	23	1							Glutaredoxins	1	9	1
DNA repair, bacterial	2	16	1							Ribosome biogenesis bacterial	1	9	1
Mycobacterial MmpL6 membrane protein cluster	2	16	1							Riboflavin, FMN and FAD metabolism Extended	1	9	1
Rhamnose containing glycans	1	10	1							Arginine Biosynthesis extended	1	9	1
DNA Repair Base Excision	2	17	1							Leucine Degradation and HMG-CoA Metabolism	3	22	1
Molybdenum cofactor biosynthesis	3	23	1							tRNA processing	1	10	1
Trehalose Biosynthesis	1	11	1							Nonmevalonate Branch of Isoprenoid Biosynthesis	1	10	1
Two cell division clusters relating to chromosome partitioning	1	11	1							Fatty Acid Biosynthesis FASII	2	18	1
Nitrate and nitrite ammonification	1	11	1							CO Dehydrogenase	1	11	1
Mycobacterial MmpL2 membrane protein cluster	1	11	1							Carotenoids	1	11	1
Mycobacterium virulence operon with Esat6-like proteins	1	8	1							Trehalose Biosynthesis	1	11	1
Branched-Chain Amino Acid Biosynthesis	1	12	1							Chorismate Synthesis	1	12	1
Mycobacterium virulence operon with PE family and Esat6-like proteins	1	9	1							Methionine Biosynthesis	2	19	1
De Novo Purine Biosynthesis	1	13	1							Isoprenoid Biosynthesis	2	20	1
Glycolysis and Gluconeogenesis	1	16	1							Glutathione analogs: mycothiol	1	13	1
High affinity phosphate transporter and control of PHO regulon	1	17	1							HMG CoA Synthesis	1	13	1
Phosphate metabolism	3	37	1							Anaerobic respiratory reductases	1	13	1
TCA Cycle	1	22	1							Inorganic Sulfur Assimilation	1	14	1
Coenzyme B12 biosynthesis	1	22	1							Folate Biosynthesis	1	18	1
DNA-replication	1	23	1							cAMP signaling in bacteria	2	27	1
Coenzyme F420 synthesis	0	3	1							Unknown	542	2681	1
mycofactocin system	0	5	1							WhiB and WhiB-type regulatory proteins	0	4	1
Mycobacterium virulence operon involved with a dormancy regulon	0	5	1							Mycobacterium virulence operon involved with a dormancy regulon	0	5	1
Mycobacterial MmpL7 membrane protein cluster	0	5	1							Translation initiation factors bacterial	0	5	1
riboflavin to FAD	0	4	1							MazEF toxin-antitoxing (programmed cell death) system	0	5	1
ergothioneine biosynthesis	0	5	1							SigmaB stress responce regulation	0	5	1
DNA repair, bacterial RecFOR pathway	0	5	1							DNA repair, bacterial RecFOR pathway	0	5	1
Acetoin, butanediol metabolism	0	6	1							Stringent Response, (p)ppGpp metabolism	0	4	1
Alanine biosynthesis	0	6	1							riboflavin to FAD	0	4	1
Beta-lactamase	0	8	1							Acetoin, butanediol metabolism	0	6	1
Biogenesis of c-type cytochromes	0	8	1							Alanine biosynthesis	0	6	1
Cholesterol catabolic operon in Mycobacteria	0	6	1							Ammonia assimilation	0	8	1
Choline and Betaine Uptake and Betaine Biosynthesis	0	10	1							Arginine and Ornithine Degradation	0	7	1
Cobalamin synthesis	0	14	1							Biphenyl Degradation	0	6	1
F0F1-type ATP synthase	0	8	1							Common Pathway For Synthesis of Aromatic Compounds (DAHP synthase to chorismate)	0	8	1
Fatty Acid Biosynthesis FASII	0	18	1							CRISPR-associated cluster	0	6	1
Formaldehyde assimilation: Ribulose monophosphate pathway	0	8	1							dTDP-rhamnose synthesis	0	6	1
Glutamine, Glutamate, Aspartate and Asparagine Biosynthesis	0	10	1							EC 6.3.4.- Ligases that form carbon-nitrogen bonds	0	7	1
Glutathione: Biosynthesis and gamma-glutamyl cycle	0	6	1							EC 6.4.1.- Ligases that form carbon-carbon bonds	0	7	1
Glycerol and Glycerol-3-phosphate Uptake and Utilization	0	13	1							ESAT-6 proteins secretion system in Actinobacteria	0	27	1
Mycobacterial MmpL8 membrane protein cluster	0	6	1							Lactose and Galactose Uptake and Utilization	0	6	1
Mycobacterium virulence operon involved in an Esx-1 secretion system	0	6	1							Lipoic acid metabolism	0	7	1
Mycobacterium virulence operon involved with a mostly uncharacterized dormancy regulon	0	6	1							Murein Hydrolases	0	6	1
Mycobacterium virulence operon MCE involved in cell invasion	0	32	1							Mycobacterial MmpL9 membrane protein cluster	0	6	1
Potassium homeostasis	0	10	1							Mycobacterium virulence operon involved in an Esx-1 secretion system	0	6	1
Putative oxidase COG2907	0	9	1							Mycobacterium virulence operon involved with a mostly uncharacterized dormancy regulon	0	6	1
Respiratory Complex I	0	14	1							Phd-Doc, YdcE-YdcD toxin-antitoxin (programmed cell death) systems	0	11	1
Riboflavin, FMN and FAD metabolism	0	6	1							Proteasome archaeal	0	6	1
Threonine and Homoserine Biosynthesis	0	7	1							Proteolysis in bacteria, ATP-dependent	0	6	1
tRNA aminoacylation	0	7	1							Pyruvate metabolism I: anaplerotic reactions, PEP	0	8	1
UDP-N-acetylmuramate from Fructose-6-phosphate Biosynthesis	0	6	1							Rhamnose containing glycans	0	10	1
Urea decomposition	0	6	1							Riboflavin, FMN and FAD metabolism	0	6	1
Urease subunits	0	6	1							Ribonucleotide reduction	0	7	1
DNA repair, bacterial RecBCD pathway	0	5	1							RNA processing and degradation, bacterial	0	6	1
ABC transporter dipeptide (TC 3.A.1.5.2)	0	5	1							Translation elongation factors bacterial	0	6	1

## Sheet: DM vs DE
Enrichment of functional categories by overrepresented transcripts in DM relative to DE										Enrichment of functional categories by underrepresented transcripts in DM relative to DE
SEED					Tuberculist					SEED					Tuberculist
category	numOverInCat	numInCat	p.enrich.adj		category	numOverInCat	numInCat	p.enrich.adj		category	numUnderInCat	numInCat	p.enrich.adj		category	numUnderInCat	numInCat	p.enrich.adj
Cobalamin synthesis	8	14	0.0434939		cell wall and cell processes	136	771	0.0745604		Ribosome LSU bacterial	19	33	7.04992e-06		information pathways	63	242	1.90378e-07
ABC transporter dipeptide (TC 3.A.1.5.2)	4	5	0.160731		virulence, detoxification and adaptation	39	236	0.231375		Ribosome SSU bacterial	12	22	0.00223706		lipid metabolism	50	271	0.00443199
ergothioneine biosynthesis	4	5	0.160731		unknown function	4	15	0.3435		Glyoxylate bypass	5	8	0.050088		intermediary metabolism and respiration	125	934	0.999652
Coenzyme B12 biosynthesis	9	22	0.162114		PE/PPE families	32	164	0.443444		Mycobacterial MmpL10 membrane protein cluster	4	6	0.0556602		conserved hypotheticals	150	1040	0.999652
Cholesterol catabolic operon in Mycobacteria	4	6	0.195777		conserved hypotheticals	143	1040	0.53533		Propionate-CoA to Succinate Module	3	4	0.171246		Regulatory proteins	26	198	0.999652
Arginine Biosynthesis extended	5	9	0.195777		information pathways	37	242	0.736244		Pyruvate metabolism II: acetyl-CoA, acetogenesis from pyruvate	5	12	0.242675		unknown function	1	15	0.999652
Mycobacterium virulence operon MCE involved in cell invasion	11	32	0.195777		Insertion seqs and phages	17	146	0.993859		Methylcitrate cycle	3	5	0.269693		cell wall and cell processes	89	771	0.999652
DNA repair, bacterial RecBCD pathway	4	5	0.206152		Regulatory proteins	19	198	0.993859		Mycobacterium virulence operon involved in protein synthesis (SSU ribosomal proteins)	3	5	0.406577		virulence, detoxification and adaptation	25	236	0.999652
Common Pathway For Synthesis of Aromatic Compounds (DAHP synthase to chorismate)	4	8	0.360229		intermediary metabolism and respiration	122	934	0.993859		Transcription factors bacterial	4	9	0.406577		PE/PPE families	8	164	0.999652
Nitrate and nitrite ammonification	5	11	0.441801		lipid metabolism	32	271	0.993859		Serine-glyoxylate cycle	9	36	0.446773		Insertion seqs and phages	9	146	0.999652
Mycobacterial MmpL5 membrane protein cluster	4	9	0.441801							Proteolysis in bacteria, ATP-dependent	3	6	0.47347
DNA Repair Base Excision	6	17	0.501762							Proteasome archaeal	3	6	0.47347
Peptidoglycan biosynthesis--gjo	3	5	0.501762							TCA Cycle	6	22	0.486308
Glycerol and Glycerol-3-phosphate Uptake and Utilization	5	13	0.535925							Acetyl-CoA fermentation to Butyrate	8	31	0.55652
Lactose and Galactose Uptake and Utilization	3	6	0.558906							Ribonucleotide reduction	3	7	0.646075
Zinc regulated enzymes	4	11	0.700839							Methylglyoxal Metabolism	3	8	0.646075
Chorismate Synthesis	4	12	0.783165							Isoleucine degradation	9	40	0.646075
Peptidoglycan Biosynthesis	7	23	0.783165							Mycobacterial FadD proteins (fatty acid CoA- and AMP- ligases)	7	33	0.646075
tRNA aminoacylation	3	7	0.826356							Polyhydroxybutyrate metabolism	7	28	0.646075
Phosphate metabolism	9	37	0.869261							Dehydrogenase complexes	4	14	0.672434
Folate Biosynthesis	5	18	0.869261							Trehalose Biosynthesis	3	11	0.750522
Lipid-linked oligosaccharide synthesis related cluster	2	4	0.895429							Biotin biosynthesis	7	35	0.829521
Nudix proteins (nucleoside triphosphate hydrolases)	2	5	0.944367							WhiB and WhiB-type regulatory proteins	2	4	0.918832
Copper homeostasis	3	7	0.944367							Rhamnose containing glycans	3	10	0.918832
Heme and Siroheme Biosynthesis	4	13	0.97994							cAMP signaling in bacteria	6	27	0.918832
Mycobacterial MmpL11 membrane protein cluster	3	9	1							Thioredoxin-disulfide reductase	3	9	0.918832
mycofactocin system	2	5	1							Translation initiation factors bacterial	2	5	0.918832
tRNA processing	3	10	1							Phenylalanine and Tyrosine Branches from Chorismate	2	5	0.918832
Universal GTPases	4	13	1							Translation elongation factors bacterial	2	6	0.918832
Nonmevalonate Branch of Isoprenoid Biosynthesis	3	10	1							Butanol Biosynthesis	6	28	0.918832
Terminal cytochrome C oxidases	3	9	1							Oxidative stress	3	10	0.918832
DNA repair, bacterial	4	16	1							Valine degradation	7	35	0.918832
Bacterial Cytoskeleton	4	15	1							Zinc regulated enzymes	3	11	0.932176
DNA-replication	6	23	1							Universal GTPases	3	13	0.932176
Arsenic resistance	2	6	1							dTDP-rhamnose synthesis	2	6	0.953718
Two cell division clusters relating to chromosome partitioning	3	11	1							Methionine Degradation	2	7	0.955348
High affinity phosphate transporter and control of PHO regulon	4	17	1							Glycogen metabolism	2	8	0.955348
Alanine biosynthesis	2	6	1							Ammonia assimilation	2	8	0.965838
UDP-N-acetylmuramate from Fructose-6-phosphate Biosynthesis	2	6	1							Pyruvate metabolism I: anaplerotic reactions, PEP	2	8	0.965838
Heat shock dnaK gene cluster extended	3	13	1							De Novo Purine Biosynthesis	3	13	0.965838
Mycobacterial MmpL4 membrane protein cluster	2	7	1							Chorismate Synthesis	3	12	0.976269
Mycobacterial MmpL7 membrane protein cluster	2	5	1							Mycobacterium virulence operon involved in an Esx-1 secretion system	2	6	0.976269
Glycerolipid and Glycerophospholipid Metabolism in Bacteria	7	36	1							Formaldehyde assimilation: Ribulose monophosphate pathway	2	8	1
Glutathione: Biosynthesis and gamma-glutamyl cycle	2	6	1							Biogenesis of c-type cytochromes	2	8	1
Protein chaperones	2	7	1							Glutathione-regulated potassium-efflux system and associated functions	2	7	1
Anaerobic respiratory reductases	3	13	1							Leucine Degradation and HMG-CoA Metabolism	4	22	1
Ribosome biogenesis bacterial	2	9	1							ESAT-6 proteins secretion system in Actinobacteria	5	27	1
EC 6.4.1.- Ligases that form carbon-carbon bonds	2	7	1							Glycolysis and Gluconeogenesis	3	16	1
Biogenesis of c-type cytochromes	2	8	1							NAD and NADP cofactor biosynthesis global	3	15	1
Respiratory dehydrogenases 1	2	8	1							Riboflavin, FMN and FAD metabolism Extended	2	9	1
Tryptophan synthesis	2	9	1							pyrimidine conversions	3	15	1
Histidine Biosynthesis	2	10	1							Ribosome biogenesis bacterial	2	9	1
MazEF toxin-antitoxing (programmed cell death) system	1	5	1							Mycobacterial MmpL7 membrane protein cluster	1	5	1
Pyruvate metabolism I: anaplerotic reactions, PEP	2	8	1							Pentose phosphate pathway	2	10	1
Formate hydrogenase	2	9	1							Coenzyme A Biosynthesis	2	10	1
Choline and Betaine Uptake and Betaine Biosynthesis	2	10	1							Carotenoids	2	11	1
Mycobacterial MmpL2 membrane protein cluster	2	11	1							Lipid-linked oligosaccharide synthesis related cluster	1	4	1
Thiamin biosynthesis	2	11	1							Purine conversions	3	18	1
Eukaryotic Histidine Biosynthesis	2	12	1							Stringent Response, (p)ppGpp metabolism	1	4	1
Glycine and Serine Utilization	3	17	1							Mycobacterial MmpL2 membrane protein cluster	2	11	1
Urea decomposition	1	6	1							Branched-Chain Amino Acid Biosynthesis	2	12	1
Urease subunits	1	6	1							HMG CoA Synthesis	2	13	1
Mycobacterium virulence operon involved with a dormancy regulon	1	5	1							Glutathione: Biosynthesis and gamma-glutamyl cycle	1	6	1
Maltose and Maltodextrin Utilization	2	10	1							Leucine Biosynthesis	1	5	1
Glutathione analogs: mycothiol	2	13	1							Ubiquinone Biosynthesis	1	5	1
Riboflavin, FMN and FAD metabolism	1	6	1							Glycerolipid and Glycerophospholipid Metabolism in Bacteria	5	36	1
Isoprenoid Biosynthesis	3	20	1							Mycobacterium virulence operon involved with a dormancy regulon	1	5	1
Butanol Biosynthesis	4	28	1							Redox-dependent regulation of nucleus processes	1	5	1
pyrimidine conversions	2	15	1							DNA repair, bacterial RecFOR pathway	1	5	1
Inorganic Sulfur Assimilation	2	14	1							mycofactocin system	1	5	1
Biphenyl Degradation	1	6	1							Cobalt-zinc-cadmium resistance	1	5	1
Mycobacterial MmpL9 membrane protein cluster	1	6	1							Glutathione analogs: mycothiol	2	13	1
Mannose Metabolism	1	5	1							Proline, 4-hydroxyproline uptake and utilization	2	13	1
Acetoin, butanediol metabolism	1	6	1							EC 3.4.11.- Aminopeptidases	1	6	1
Mycobacterium virulence operon involved with a mostly uncharacterized dormancy regulon	1	6	1							Nudix proteins (nucleoside triphosphate hydrolases)	1	5	1
Cell envelope-associated LytR-CpsA-Psr transcriptional attenuators	1	7	1							Murein Hydrolases	1	6	1
Universal stress protein family	1	7	1							Mycobacterial MmpL9 membrane protein cluster	1	6	1
Arginine and Ornithine Degradation	1	7	1							CRISPR-associated cluster	1	6	1
Menaquinone and Phylloquinone Biosynthesis	1	7	1							Bacterial Cytoskeleton	2	15	1
Mycobacterial FadD proteins (fatty acid CoA- and AMP- ligases)	5	33	1							EC 6.3.4.- Ligases that form carbon-nitrogen bonds	1	7	1
Phd-Doc, YdcE-YdcD toxin-antitoxin (programmed cell death) systems	1	11	1							Lactose and Galactose Uptake and Utilization	1	6	1
Competence or DNA damage-inducible protein CinA - experimental	1	8	1							Riboflavin, FMN and FAD metabolism	1	6	1
Acetyl-CoA fermentation to Butyrate	4	31	1							Glycine cleavage system	1	7	1
Mycobacterial MmpL6 membrane protein cluster	2	16	1							tRNA aminoacylation	1	7	1
Pyruvate Alanine Serine Interconversions	1	7	1							Pyruvate Alanine Serine Interconversions	1	7	1
Biotin biosynthesis	5	35	1							Threonine and Homoserine Biosynthesis	1	7	1
EC 6.3.4.- Ligases that form carbon-nitrogen bonds	1	7	1							DNA repair, bacterial	2	16	1
Cysteine Biosynthesis	2	16	1							Respiratory dehydrogenases 1	1	8	1
Beta-lactamase	1	8	1							Terminal cytochrome C oxidases	1	9	1
Glutaredoxins	1	9	1							Beta-lactamase	1	8	1
Formaldehyde assimilation: Ribulose monophosphate pathway	1	8	1							Maltose and Maltodextrin Utilization	1	10	1
Riboflavin, FMN and FAD metabolism Extended	1	9	1							Glutamine, Glutamate, Aspartate and Asparagine Biosynthesis	1	10	1
Transcription factors bacterial	1	9	1							Common Pathway For Synthesis of Aromatic Compounds (DAHP synthase to chorismate)	1	8	1
Putative oxidase COG2907	1	9	1							Serine Biosynthesis	1	9	1
Mycobacterial MmpL12 membrane protein cluster	1	7	1							Fatty Acid Biosynthesis FASII	2	18	1
De Novo Pyrimidine Synthesis	1	9	1							Mycobacterial MmpL11 membrane protein cluster	1	9	1
Pyridoxin (Vitamin B6) Biosynthesis	1	9	1							Putative oxidase COG2907	1	9	1
Lysine Biosynthesis DAP Pathway	1	9	1							Mycobacterial MmpL5 membrane protein cluster	1	9	1
Coenzyme A Biosynthesis	1	10	1							Choline and Betaine Uptake and Betaine Biosynthesis	1	10	1
Fatty Acid Biosynthesis FASII	2	18	1							Glutaredoxins	1	9	1
Serine Biosynthesis	1	9	1							Potassium homeostasis	1	10	1
Rhamnose containing glycans	1	10	1							Isoprenoid Biosynthesis	2	20	1
Pentose phosphate pathway	1	10	1							Histidine Biosynthesis	1	10	1
CO Dehydrogenase	1	11	1							Coenzyme B12 biosynthesis	2	22	1
Molybdenum cofactor biosynthesis	2	23	1							Anaerobic respiratory reductases	1	13	1
Pyruvate metabolism II: acetyl-CoA, acetogenesis from pyruvate	1	12	1							Succinate dehydrogenase	1	12	1
De Novo Purine Biosynthesis	1	13	1							Heme and Siroheme Biosynthesis	1	13	1
Trehalose Biosynthesis	1	11	1							Eukaryotic Histidine Biosynthesis	1	12	1
HMG CoA Synthesis	1	13	1							Respiratory Complex I	1	14	1
Unknown	366	2681	1							Phd-Doc, YdcE-YdcD toxin-antitoxin (programmed cell death) systems	1	11	1
NAD and NADP cofactor biosynthesis global	1	15	1							Inorganic Sulfur Assimilation	1	14	1
Valine degradation	3	35	1							Glycine and Serine Utilization	1	17	1
cAMP signaling in bacteria	2	27	1							Cysteine Biosynthesis	1	16	1
Ribosome SSU bacterial	1	22	1							Mycobacterial MmpL6 membrane protein cluster	1	16	1
Polyhydroxybutyrate metabolism	2	28	1							DNA Repair Base Excision	1	17	1
Glycolysis and Gluconeogenesis	1	16	1							Methionine Biosynthesis	1	19	1
Purine conversions	1	18	1							Folate Biosynthesis	1	18	1
Isoleucine degradation	3	40	1							Peptidoglycan Biosynthesis	1	23	1
Methionine Biosynthesis	1	19	1							Molybdenum cofactor biosynthesis	1	23	1
Leucine Degradation and HMG-CoA Metabolism	1	22	1							Unknown	347	2681	1
Serine-glyoxylate cycle	2	36	1							Phosphate metabolism	1	37	1
WhiB and WhiB-type regulatory proteins	0	4	1							Mycobacterial MmpL1 membrane protein cluster	0	6	1
Propionate-CoA to Succinate Module	0	4	1							riboflavin to FAD	0	4	1
DNA repair, bacterial RecFOR pathway	0	5	1							Alanine biosynthesis	0	6	1
Mycobacterium virulence operon involved in an Esx-1 secretion system	0	6	1							UDP-N-acetylmuramate from Fructose-6-phosphate Biosynthesis	0	6	1
EC 3.4.11.- Aminopeptidases	0	6	1							Mycobacterial MmpL8 membrane protein cluster	0	6	1
Stringent Response, (p)ppGpp metabolism	0	4	1							SigmaB stress responce regulation	0	5	1
Phenylalanine and Tyrosine Branches from Chorismate	0	5	1							Biphenyl Degradation	0	6	1
dTDP-rhamnose synthesis	0	6	1							Peptidoglycan biosynthesis--gjo	0	5	1
riboflavin to FAD	0	4	1							Acetoin, butanediol metabolism	0	6	1
RNA processing and degradation, bacterial	0	6	1							ABC transporter dipeptide (TC 3.A.1.5.2)	0	5	1
Threonine and Homoserine Biosynthesis	0	7	1							DNA repair, bacterial RecBCD pathway	0	5	1
Coenzyme F420 synthesis	0	3	1							ergothioneine biosynthesis	0	5	1
Mycobacterial MmpL1 membrane protein cluster	0	6	1							Cholesterol catabolic operon in Mycobacteria	0	6	1
F0F1-type ATP synthase	0	8	1							Isoprenoid Biosynthesis: Interconversions	0	5	1
Mycobacterium virulence operon involved in protein synthesis (SSU ribosomal proteins)	0	5	1							Mycobacterium virulence operon involved with a mostly uncharacterized dormancy regulon	0	6	1
Ribonucleotide reduction	0	7	1							Arsenic resistance	0	6	1
Cobalt-zinc-cadmium resistance	0	5	1							RNA processing and degradation, bacterial	0	6	1
Redox-dependent regulation of nucleus processes	0	5	1							Copper homeostasis	0	7	1
Glutathione-regulated potassium-efflux system and associated functions	0	7	1							Mycobacterial MmpL12 membrane protein cluster	0	7	1
Proteolysis in bacteria, ATP-dependent	0	6	1							Cell envelope-associated LytR-CpsA-Psr transcriptional attenuators	0	7	1
Mycobacterial MmpL8 membrane protein cluster	0	6	1							Urea decomposition	0	6	1
Glyoxylate bypass	0	8	1							Urease subunits	0	6	1
Methionine Degradation	0	7	1							MazEF toxin-antitoxing (programmed cell death) system	0	5	1
Proteasome archaeal	0	6	1							Mannose Metabolism	0	5	1
Methylglyoxal Metabolism	0	8	1							Formate hydrogenase	0	9	1
Translation initiation factors bacterial	0	5	1							Mycobacterial MmpL4 membrane protein cluster	0	7	1
Carbon monoxide dehydrogenase maturation factors	0	5	1							De Novo Pyrimidine Synthesis	0	9	1
Mycobacterial MmpL10 membrane protein cluster	0	6	1							Protein chaperones	0	7	1
Translation termination factors bacterial	0	8	1							Universal stress protein family	0	7	1
SigmaB stress responce regulation	0	5	1							Polyprenyl Diphosphate Biosynthesis	0	7	1
Leucine Biosynthesis	0	5	1							Menaquinone and Phylloquinone Biosynthesis	0	7	1
Ammonia assimilation	0	8	1							Lysine Biosynthesis DAP Pathway	0	9	1
Murein Hydrolases	0	6	1							Mycobacterium virulence operon with PE family and Esat6-like proteins	0	9	1
Branched-Chain Amino Acid Biosynthesis	0	12	1							Coenzyme F420 synthesis	0	3	1
Carotenoids	0	11	1							F0F1-type ATP synthase	0	8	1
Dehydrogenase complexes	0	14	1							Pyridoxin (Vitamin B6) Biosynthesis	0	9	1
ESAT-6 proteins secretion system in Actinobacteria	0	27	1							CO Dehydrogenase	0	11	1
Glutamine, Glutamate, Aspartate and Asparagine Biosynthesis	0	10	1							Cobalamin synthesis	0	14	1
Mycobacterium virulence operon with PE family and Esat6-like proteins	0	9	1							DNA-replication	0	23	1
Oxidative stress	0	10	1							Glycerol and Glycerol-3-phosphate Uptake and Utilization	0	13	1
Potassium homeostasis	0	10	1							Heat shock dnaK gene cluster extended	0	13	1
Proline, 4-hydroxyproline uptake and utilization	0	13	1							High affinity phosphate transporter and control of PHO regulon	0	17	1
Respiratory Complex I	0	14	1							Mycobacterium virulence operon MCE involved in cell invasion	0	32	1
Ribosome LSU bacterial	0	33	1							Nitrate and nitrite ammonification	0	11	1
Succinate dehydrogenase	0	12	1							Nonmevalonate Branch of Isoprenoid Biosynthesis	0	10	1
TCA Cycle	0	22	1							Thiamin biosynthesis	0	11	1
Thioredoxin-disulfide reductase	0	9	1							tRNA processing	0	10	1
Polyprenyl Diphosphate Biosynthesis	0	7	1							Two cell division clusters relating to chromosome partitioning	0	11	1
Lipoic acid metabolism	0	7	1							Arginine Biosynthesis extended	0	9	1
Translation elongation factors bacterial	0	6	1							Lipoic acid metabolism	0	7	1
Glycine cleavage system	0	7	1							EC 6.4.1.- Ligases that form carbon-carbon bonds	0	7	1
CRISPR-associated cluster	0	6	1							Tryptophan synthesis	0	9	1
Methylcitrate cycle	0	5	1							Mycobacterium virulence operon with Esat6-like proteins	0	8	1
Glycogen metabolism	0	8	1							Translation termination factors bacterial	0	8	1
Mycobacterium virulence operon with Esat6-like proteins	0	8	1							Competence or DNA damage-inducible protein CinA - experimental	0	8	1
Isoprenoid Biosynthesis: Interconversions	0	5	1							Arginine and Ornithine Degradation	0	7	1
Ubiquinone Biosynthesis	0	5	1							Carbon monoxide dehydrogenase maturation factors	0	5	1

## Sheet: DL vs DM
Enrichment of functional categories by overrepresented transcripts in DL relative to DM										Enrichment of functional categories by underrepresented transcripts in DL relative to DM
SEED					Tuberculist					SEED					Tuberculist
category	numOverInCat	numInCat	p.enrich.adj		category	numOverInCat	numInCat	p.enrich.adj		category	numUnderInCat	numInCat	p.enrich.adj		category	numUnderInCat	numInCat	p.enrich.adj
Transcription factors bacterial	2	9	1		information pathways	12	242	0.714438		Mycobacterial MmpL10 membrane protein cluster	3	6	0.0316621		lipid metabolism	16	271	0.0654955
Carotenoids	2	11	1		Regulatory proteins	10	198	0.714438		Mycobacterial MmpL8 membrane protein cluster	3	6	0.0316621		Regulatory proteins	9	198	0.796389
Coenzyme F420 synthesis	1	3	1		virulence, detoxification and adaptation	12	236	0.714438		Tryptophan synthesis	3	9	0.13629		information pathways	10	242	0.796389
Glycine and Serine Utilization	2	17	1		conserved hypotheticals	42	1040	0.835257		Mycobacterial MmpL7 membrane protein cluster	2	5	0.283484		conserved hypotheticals	44	1040	0.796389
Lipid-linked oligosaccharide synthesis related cluster	1	4	1		unknown function	1	15	0.835257		Phosphate metabolism	4	37	0.967306		PE/PPE families	6	164	0.796389
Ribosome LSU bacterial	3	33	1		Insertion seqs and phages	6	146	0.835257		F0F1-type ATP synthase	2	8	0.967306		intermediary metabolism and respiration	31	934	0.796389
Translation initiation factors bacterial	1	5	1		lipid metabolism	8	271	0.835257		Thiamin biosynthesis	2	11	1		virulence, detoxification and adaptation	9	236	1
Isoprenoid Biosynthesis: Interconversions	1	5	1		intermediary metabolism and respiration	31	934	0.835257		Mycobacterial FadD proteins (fatty acid CoA- and AMP- ligases)	3	33	1		cell wall and cell processes	21	771	1
Unknown	106	2681	1		PE/PPE families	3	164	0.940273		DNA repair, bacterial	2	16	1		Insertion seqs and phages	1	146	1
EC 3.4.11.- Aminopeptidases	1	6	1		cell wall and cell processes	21	771	0.940273		DNA Repair Base Excision	2	17	1		unknown function	0	15	1
Proteolysis in bacteria, ATP-dependent	1	6	1							Ubiquinone Biosynthesis	1	5	1
Proteasome archaeal	1	6	1							Formaldehyde assimilation: Ribulose monophosphate pathway	1	8	1
CRISPR-associated cluster	1	6	1							Ammonia assimilation	1	8	1
Lipoic acid metabolism	1	7	1							Pyruvate metabolism I: anaplerotic reactions, PEP	1	8	1
RNA processing and degradation, bacterial	1	6	1							Beta-lactamase	1	8	1
Biphenyl Degradation	1	6	1							Biogenesis of c-type cytochromes	1	8	1
Lactose and Galactose Uptake and Utilization	1	6	1							Biotin biosynthesis	2	35	1
Glycine cleavage system	1	7	1							ESAT-6 proteins secretion system in Actinobacteria	2	27	1
Protein chaperones	1	7	1							Mycobacterium virulence operon MCE involved in cell invasion	2	32	1
Pyruvate metabolism I: anaplerotic reactions, PEP	1	8	1							Mycobacterium virulence operon involved in an Esx-1 secretion system	1	6	1
Mycobacterial MmpL4 membrane protein cluster	1	7	1							Choline and Betaine Uptake and Betaine Biosynthesis	1	10	1
Arginine and Ornithine Degradation	1	7	1							Translation termination factors bacterial	1	8	1
Cell envelope-associated LytR-CpsA-Psr transcriptional attenuators	1	7	1							Pentose phosphate pathway	1	10	1
Polyprenyl Diphosphate Biosynthesis	1	7	1							Nitrate and nitrite ammonification	1	11	1
Ribosome SSU bacterial	2	22	1							Pyruvate metabolism II: acetyl-CoA, acetogenesis from pyruvate	1	12	1
Serine Biosynthesis	1	9	1							Potassium homeostasis	1	10	1
Putative oxidase COG2907	1	9	1							Glycerolipid and Glycerophospholipid Metabolism in Bacteria	2	36	1
Arginine Biosynthesis extended	1	9	1							Thioredoxin-disulfide reductase	1	9	1
Choline and Betaine Uptake and Betaine Biosynthesis	1	10	1							Heme and Siroheme Biosynthesis	1	13	1
Pentose phosphate pathway	1	10	1							Oxidative stress	1	10	1
Mycobacterial MmpL2 membrane protein cluster	1	11	1							Glutathione analogs: mycothiol	1	13	1
CO Dehydrogenase	1	11	1							Succinate dehydrogenase	1	12	1
Universal GTPases	1	13	1							Bacterial Cytoskeleton	1	15	1
Valine degradation	2	35	1							Inorganic Sulfur Assimilation	1	14	1
Glycerol and Glycerol-3-phosphate Uptake and Utilization	1	13	1							Mycobacterial MmpL6 membrane protein cluster	1	16	1
Proline, 4-hydroxyproline uptake and utilization	1	13	1							High affinity phosphate transporter and control of PHO regulon	1	17	1
Bacterial Cytoskeleton	1	15	1							pyrimidine conversions	1	15	1
Inorganic Sulfur Assimilation	1	14	1							Purine conversions	1	18	1
Isoleucine degradation	2	40	1							TCA Cycle	1	22	1
Cysteine Biosynthesis	1	16	1							DNA-replication	1	23	1
Fatty Acid Biosynthesis FASII	1	18	1							Molybdenum cofactor biosynthesis	1	23	1
DNA-replication	1	23	1							Butanol Biosynthesis	1	28	1
Folate Biosynthesis	1	18	1							Polyhydroxybutyrate metabolism	1	28	1
Isoprenoid Biosynthesis	1	20	1							Acetyl-CoA fermentation to Butyrate	1	31	1
ESAT-6 proteins secretion system in Actinobacteria	1	27	1							Serine-glyoxylate cycle	1	36	1
Mycobacterial FadD proteins (fatty acid CoA- and AMP- ligases)	1	33	1							Ribosome SSU bacterial	1	22	1
Polyhydroxybutyrate metabolism	1	28	1							Valine degradation	1	35	1
Butanol Biosynthesis	1	28	1							Isoleucine degradation	1	40	1
Acetyl-CoA fermentation to Butyrate	1	31	1							Unknown	93	2681	1
Phosphate metabolism	1	37	1							ABC transporter dipeptide (TC 3.A.1.5.2)	0	5	1
De Novo Purine Biosynthesis	0	13	1							Acetoin, butanediol metabolism	0	6	1
Chorismate Synthesis	0	12	1							Alanine biosynthesis	0	6	1
ABC transporter dipeptide (TC 3.A.1.5.2)	0	5	1							Anaerobic respiratory reductases	0	13	1
Acetoin, butanediol metabolism	0	6	1							Arginine and Ornithine Degradation	0	7	1
Alanine biosynthesis	0	6	1							Arginine Biosynthesis extended	0	9	1
Ammonia assimilation	0	8	1							Arsenic resistance	0	6	1
Anaerobic respiratory reductases	0	13	1							Biphenyl Degradation	0	6	1
Arsenic resistance	0	6	1							Branched-Chain Amino Acid Biosynthesis	0	12	1
Beta-lactamase	0	8	1							cAMP signaling in bacteria	0	27	1
Biogenesis of c-type cytochromes	0	8	1							Carbon monoxide dehydrogenase maturation factors	0	5	1
Biotin biosynthesis	0	35	1							Carotenoids	0	11	1
Branched-Chain Amino Acid Biosynthesis	0	12	1							Cell envelope-associated LytR-CpsA-Psr transcriptional attenuators	0	7	1
cAMP signaling in bacteria	0	27	1							Cholesterol catabolic operon in Mycobacteria	0	6	1
Carbon monoxide dehydrogenase maturation factors	0	5	1							Chorismate Synthesis	0	12	1
Cholesterol catabolic operon in Mycobacteria	0	6	1							CO Dehydrogenase	0	11	1
Cobalamin synthesis	0	14	1							Cobalamin synthesis	0	14	1
Cobalt-zinc-cadmium resistance	0	5	1							Cobalt-zinc-cadmium resistance	0	5	1
Coenzyme A Biosynthesis	0	10	1							Coenzyme A Biosynthesis	0	10	1
Coenzyme B12 biosynthesis	0	22	1							Coenzyme B12 biosynthesis	0	22	1
Common Pathway For Synthesis of Aromatic Compounds (DAHP synthase to chorismate)	0	8	1							Coenzyme F420 synthesis	0	3	1
Competence or DNA damage-inducible protein CinA - experimental	0	8	1							Common Pathway For Synthesis of Aromatic Compounds (DAHP synthase to chorismate)	0	8	1
Copper homeostasis	0	7	1							Competence or DNA damage-inducible protein CinA - experimental	0	8	1
De Novo Pyrimidine Synthesis	0	9	1							Copper homeostasis	0	7	1
Dehydrogenase complexes	0	14	1							CRISPR-associated cluster	0	6	1
DNA Repair Base Excision	0	17	1							Cysteine Biosynthesis	0	16	1
DNA repair, bacterial	0	16	1							De Novo Purine Biosynthesis	0	13	1
DNA repair, bacterial RecBCD pathway	0	5	1							De Novo Pyrimidine Synthesis	0	9	1
DNA repair, bacterial RecFOR pathway	0	5	1							Dehydrogenase complexes	0	14	1
dTDP-rhamnose synthesis	0	6	1							DNA repair, bacterial RecBCD pathway	0	5	1
EC 6.3.4.- Ligases that form carbon-nitrogen bonds	0	7	1							DNA repair, bacterial RecFOR pathway	0	5	1
EC 6.4.1.- Ligases that form carbon-carbon bonds	0	7	1							dTDP-rhamnose synthesis	0	6	1
ergothioneine biosynthesis	0	5	1							EC 3.4.11.- Aminopeptidases	0	6	1
Eukaryotic Histidine Biosynthesis	0	12	1							EC 6.3.4.- Ligases that form carbon-nitrogen bonds	0	7	1
F0F1-type ATP synthase	0	8	1							EC 6.4.1.- Ligases that form carbon-carbon bonds	0	7	1
Formaldehyde assimilation: Ribulose monophosphate pathway	0	8	1							ergothioneine biosynthesis	0	5	1
Formate hydrogenase	0	9	1							Eukaryotic Histidine Biosynthesis	0	12	1
Glutamine, Glutamate, Aspartate and Asparagine Biosynthesis	0	10	1							Fatty Acid Biosynthesis FASII	0	18	1
Glutaredoxins	0	9	1							Folate Biosynthesis	0	18	1
Glutathione-regulated potassium-efflux system and associated functions	0	7	1							Formate hydrogenase	0	9	1
Glutathione analogs: mycothiol	0	13	1							Glutamine, Glutamate, Aspartate and Asparagine Biosynthesis	0	10	1
Glutathione: Biosynthesis and gamma-glutamyl cycle	0	6	1							Glutaredoxins	0	9	1
Glycerolipid and Glycerophospholipid Metabolism in Bacteria	0	36	1							Glutathione-regulated potassium-efflux system and associated functions	0	7	1
Glycogen metabolism	0	8	1							Glutathione: Biosynthesis and gamma-glutamyl cycle	0	6	1
Glycolysis and Gluconeogenesis	0	16	1							Glycerol and Glycerol-3-phosphate Uptake and Utilization	0	13	1
Glyoxylate bypass	0	8	1							Glycine and Serine Utilization	0	17	1
Heat shock dnaK gene cluster extended	0	13	1							Glycine cleavage system	0	7	1
Heme and Siroheme Biosynthesis	0	13	1							Glycogen metabolism	0	8	1
High affinity phosphate transporter and control of PHO regulon	0	17	1							Glycolysis and Gluconeogenesis	0	16	1
Histidine Biosynthesis	0	10	1							Glyoxylate bypass	0	8	1
HMG CoA Synthesis	0	13	1							Heat shock dnaK gene cluster extended	0	13	1
Leucine Biosynthesis	0	5	1							Histidine Biosynthesis	0	10	1
Leucine Degradation and HMG-CoA Metabolism	0	22	1							HMG CoA Synthesis	0	13	1
Lysine Biosynthesis DAP Pathway	0	9	1							Isoprenoid Biosynthesis	0	20	1
Maltose and Maltodextrin Utilization	0	10	1							Isoprenoid Biosynthesis: Interconversions	0	5	1
Mannose Metabolism	0	5	1							Lactose and Galactose Uptake and Utilization	0	6	1
MazEF toxin-antitoxing (programmed cell death) system	0	5	1							Leucine Biosynthesis	0	5	1
Menaquinone and Phylloquinone Biosynthesis	0	7	1							Leucine Degradation and HMG-CoA Metabolism	0	22	1
Methionine Biosynthesis	0	19	1							Lipid-linked oligosaccharide synthesis related cluster	0	4	1
Methionine Degradation	0	7	1							Lipoic acid metabolism	0	7	1
Methylcitrate cycle	0	5	1							Lysine Biosynthesis DAP Pathway	0	9	1
Methylglyoxal Metabolism	0	8	1							Maltose and Maltodextrin Utilization	0	10	1
Molybdenum cofactor biosynthesis	0	23	1							Mannose Metabolism	0	5	1
Murein Hydrolases	0	6	1							MazEF toxin-antitoxing (programmed cell death) system	0	5	1
Mycobacterial MmpL1 membrane protein cluster	0	6	1							Menaquinone and Phylloquinone Biosynthesis	0	7	1
Mycobacterial MmpL10 membrane protein cluster	0	6	1							Methionine Biosynthesis	0	19	1
Mycobacterial MmpL11 membrane protein cluster	0	9	1							Methionine Degradation	0	7	1
Mycobacterial MmpL12 membrane protein cluster	0	7	1							Methylcitrate cycle	0	5	1
Mycobacterial MmpL5 membrane protein cluster	0	9	1							Methylglyoxal Metabolism	0	8	1
Mycobacterial MmpL6 membrane protein cluster	0	16	1							Murein Hydrolases	0	6	1
Mycobacterial MmpL7 membrane protein cluster	0	5	1							Mycobacterial MmpL1 membrane protein cluster	0	6	1
Mycobacterial MmpL8 membrane protein cluster	0	6	1							Mycobacterial MmpL11 membrane protein cluster	0	9	1
Mycobacterial MmpL9 membrane protein cluster	0	6	1							Mycobacterial MmpL12 membrane protein cluster	0	7	1
Mycobacterium virulence operon involved in an Esx-1 secretion system	0	6	1							Mycobacterial MmpL2 membrane protein cluster	0	11	1
Mycobacterium virulence operon involved in protein synthesis (SSU ribosomal proteins)	0	5	1							Mycobacterial MmpL4 membrane protein cluster	0	7	1
Mycobacterium virulence operon involved with a dormancy regulon	0	5	1							Mycobacterial MmpL5 membrane protein cluster	0	9	1
Mycobacterium virulence operon involved with a mostly uncharacterized dormancy regulon	0	6	1							Mycobacterial MmpL9 membrane protein cluster	0	6	1
Mycobacterium virulence operon MCE involved in cell invasion	0	32	1							Mycobacterium virulence operon involved in protein synthesis (SSU ribosomal proteins)	0	5	1
Mycobacterium virulence operon with Esat6-like proteins	0	8	1							Mycobacterium virulence operon involved with a dormancy regulon	0	5	1
Mycobacterium virulence operon with PE family and Esat6-like proteins	0	9	1							Mycobacterium virulence operon involved with a mostly uncharacterized dormancy regulon	0	6	1
mycofactocin system	0	5	1							Mycobacterium virulence operon with Esat6-like proteins	0	8	1
NAD and NADP cofactor biosynthesis global	0	15	1							Mycobacterium virulence operon with PE family and Esat6-like proteins	0	9	1
Nitrate and nitrite ammonification	0	11	1							mycofactocin system	0	5	1
Nonmevalonate Branch of Isoprenoid Biosynthesis	0	10	1							NAD and NADP cofactor biosynthesis global	0	15	1
Nudix proteins (nucleoside triphosphate hydrolases)	0	5	1							Nonmevalonate Branch of Isoprenoid Biosynthesis	0	10	1
Oxidative stress	0	10	1							Nudix proteins (nucleoside triphosphate hydrolases)	0	5	1
Peptidoglycan Biosynthesis	0	23	1							Peptidoglycan Biosynthesis	0	23	1
Peptidoglycan biosynthesis--gjo	0	5	1							Peptidoglycan biosynthesis--gjo	0	5	1
Phd-Doc, YdcE-YdcD toxin-antitoxin (programmed cell death) systems	0	11	1							Phd-Doc, YdcE-YdcD toxin-antitoxin (programmed cell death) systems	0	11	1
Phenylalanine and Tyrosine Branches from Chorismate	0	5	1							Phenylalanine and Tyrosine Branches from Chorismate	0	5	1
Potassium homeostasis	0	10	1							Polyprenyl Diphosphate Biosynthesis	0	7	1
Propionate-CoA to Succinate Module	0	4	1							Proline, 4-hydroxyproline uptake and utilization	0	13	1
Purine conversions	0	18	1							Propionate-CoA to Succinate Module	0	4	1
Pyridoxin (Vitamin B6) Biosynthesis	0	9	1							Proteasome archaeal	0	6	1
pyrimidine conversions	0	15	1							Protein chaperones	0	7	1
Pyruvate Alanine Serine Interconversions	0	7	1							Proteolysis in bacteria, ATP-dependent	0	6	1
Pyruvate metabolism II: acetyl-CoA, acetogenesis from pyruvate	0	12	1							Putative oxidase COG2907	0	9	1
Redox-dependent regulation of nucleus processes	0	5	1							Pyridoxin (Vitamin B6) Biosynthesis	0	9	1
Respiratory Complex I	0	14	1							Pyruvate Alanine Serine Interconversions	0	7	1
Respiratory dehydrogenases 1	0	8	1							Redox-dependent regulation of nucleus processes	0	5	1
Rhamnose containing glycans	0	10	1							Respiratory Complex I	0	14	1
riboflavin to FAD	0	4	1							Respiratory dehydrogenases 1	0	8	1
Riboflavin, FMN and FAD metabolism	0	6	1							Rhamnose containing glycans	0	10	1
Riboflavin, FMN and FAD metabolism Extended	0	9	1							riboflavin to FAD	0	4	1
Ribonucleotide reduction	0	7	1							Riboflavin, FMN and FAD metabolism	0	6	1
Ribosome biogenesis bacterial	0	9	1							Riboflavin, FMN and FAD metabolism Extended	0	9	1
Serine-glyoxylate cycle	0	36	1							Ribonucleotide reduction	0	7	1
SigmaB stress responce regulation	0	5	1							Ribosome biogenesis bacterial	0	9	1
Stringent Response, (p)ppGpp metabolism	0	4	1							Ribosome LSU bacterial	0	33	1
Succinate dehydrogenase	0	12	1							RNA processing and degradation, bacterial	0	6	1
TCA Cycle	0	22	1							Serine Biosynthesis	0	9	1
Terminal cytochrome C oxidases	0	9	1							SigmaB stress responce regulation	0	5	1
Thiamin biosynthesis	0	11	1							Stringent Response, (p)ppGpp metabolism	0	4	1
Thioredoxin-disulfide reductase	0	9	1							Terminal cytochrome C oxidases	0	9	1
Threonine and Homoserine Biosynthesis	0	7	1							Threonine and Homoserine Biosynthesis	0	7	1
Translation elongation factors bacterial	0	6	1							Transcription factors bacterial	0	9	1
Translation termination factors bacterial	0	8	1							Translation elongation factors bacterial	0	6	1
Trehalose Biosynthesis	0	11	1							Translation initiation factors bacterial	0	5	1
tRNA aminoacylation	0	7	1							Trehalose Biosynthesis	0	11	1
tRNA processing	0	10	1							tRNA aminoacylation	0	7	1
Tryptophan synthesis	0	9	1							tRNA processing	0	10	1
Two cell division clusters relating to chromosome partitioning	0	11	1							Two cell division clusters relating to chromosome partitioning	0	11	1
Ubiquinone Biosynthesis	0	5	1							UDP-N-acetylmuramate from Fructose-6-phosphate Biosynthesis	0	6	1
UDP-N-acetylmuramate from Fructose-6-phosphate Biosynthesis	0	6	1							Universal GTPases	0	13	1
Universal stress protein family	0	7	1							Universal stress protein family	0	7	1
Urea decomposition	0	6	1							Urea decomposition	0	6	1
Urease subunits	0	6	1							Urease subunits	0	6	1
WhiB and WhiB-type regulatory proteins	0	4	1							WhiB and WhiB-type regulatory proteins	0	4	1
Zinc regulated enzymes	0	11	1							Zinc regulated enzymes	0	11	1
