# Supplementary material for: Dormant non-culturable Mycobacterium tuberculosis retains stable low-abundant mRNA
Source: BMC Genomics. 2015 Nov 16;16:954. doi: 10.1186/s12864-015-2197-6 (PMC4647672; doi:10.1186/s12864-015-2197-6)
Supplement: Additional file 7: Table S7. — Candidate non-coding RNAs. Candidate non-coding transcripts were identified by visual analysis of the transcriptional profiles and designated according to the nomenclature suggested in [79]. For each candidate non-coding RNA its type, approximate coordinates, average RPKM value in each sample, original name, and references to the studies where the transcript has been described are presented. (XLSX 13 kb) [file 12864_2015_2197_MOESM7_ESM.xlsx]

## Sheet: Candidate non-coding RNAs
Gene	Type	Approximate Coordinates		Average RPKM values				Previous names	Previously confirmed
		Start	End	Log	DE	DM	DL
ncRv0006c	antisense RNA	7692	8214	329.686	307.38	353.159	382.278
ncRv0041c	antisense RNA	45291	45651	208.157	584.37	433.079	685.426
ncRv0046	antisense RNA	50575	51213	4842.4	6531.23	7675.48	6280.2
ncRv0412	antisense RNA	498511	498730	529.04	585.149	649.895	1014.13	54	Miotto et al. 2012
ncRv0441	antisense RNA	530487	531197	135.388	455.258	268.098	687.109
ncRv0539c	antisense RNA	630074	631934	31.4209	335.637	592.811	1099.72
ncRv1006c	antisense RNA	1123697	1124291	259.096	395.061	454.408	379.221
ncRv1018	antisense RNA	1136869	1137534	145.375	327.685	547.098	385.453
ncRv1028	antisense RNA	1149690	149965	369.014	1280.69	957.593	1656.03
ncRv11144c	intergenic small RNA	1271917	1272169	10255.4	37896.5	13517.1	22299.2	MTS0900	Arnvig et al. 2011
ncRv11147c	intergenic small RNA	1275549	1276297	256.126	695.899	1160.03	2341.73	MTS0903, 1137	Arnvig et al. 2011; Miotto et al. 2012
ncRv1162c	antisense RNA	1291854	1292100	502.221	10387.1	2900.45	6464.55
ncRv1175	antisense RNA	1306783	1307071	555.773	1487.44	888.395	1050.9
ncRv1185	antisense RNA	1326555	1327319	507.212	208.554	243.322	91.2071
ncRv1216	antisense RNA	1359150	1360022	95.6537	149.075	254.71	224.613
ncRv11264c	intergenic small RNA	1413107	1413223	2060.34	4659.83	9293.3	19594.8	MTS0997	DiChiara et al. 2010; Arnvig et al. 2011
ncRv11315	intergenic small RNA	1471619	1471742	3148.46	2137.16	3861.39	3737.09	mcr3	DiChiara et al. 2010
ncRv1355	antisense RNA	1522468	1522864	446.53	1495.44	566.224	628.521
ncRv1359c	antisense RNA	1529860	1530762	394.888	153.906	84.4068	65.7772
ncRv1449	antisense RNA	1628654	1629247	155.713	975.278	999.235	778.016
ncRv11733	intergenic small RNA	1960665	1960776	2123.07	2791.9	148449	93488.2	MTS1338	Arnvig et al. 2011
ncRv1859c	antisense RNA	2106425	2106695	120.184	335.351	306.018	279.148
ncRv1899	antisense RNA	2145885	2146676	215.941	615.453	569.999	511.13
ncRv1937c	antisense RNA	2190025	2190258	883.306	3719.49	1649.86	2513.29
ncRv2006c	antisense RNA	2253719	2254130	367.133	372.824	264.112	225.659
ncRv2213c	antisense RNA	2478433	2478721	330.818	837.929	1328.76	1620.43
ncRv2502	antisense RNA	2816999	2817206	326.934	578.155	358.175	286.157
ncRv2585	antisense RNA	2912109	2912656	236.91	437.814	2753.61	846.492
ncRv2586	antisense RNA	2913213	2913869	326.867	953.712	1112.94	1758.96
ncRv12659	intergenic small RNA	2980910	2982869	333.607	1970.38	2274.14	5751.22		Arnvig et al. 2011; Houghton et al. 2013
ncRv2770	antisense RNA	3079701	3079899	1361.54	533.493	734.023	310.367
ncRv2816	antisense RNA	3123626	3124875	479.806	83.8301	69.989	22.1434
ncRv3221A	antisense RNA	3597811	3598350	514.855	453.807	194.348	212.409	498	Miotto et al. 2012
ncRv3457	antisense RNA	3877434	3878117	87.0229	192.511	201.541	141.791
ncRv13660c	intergenic small RNA	4099383	4099478	24269.5	27109.5	63912.3	9876.22	B11, MTS2822	Arnvig & Young 2009; DiChiara et al. 2010; Arnvig et al. 2011
ncRv13661	intergenic small RNA	4100683	4100981	20900.8	303031	319854	190340	MTS2823	DiChiara et al. 2010; Arnvig et al. 2011
ncRv3666	antisense RNA	4105656	4106420	437.142	192.717	293.943	248.345
