# Supplementary material for: Dormant non-culturable Mycobacterium tuberculosis retains stable low-abundant mRNA
Source: BMC Genomics. 2015 Nov 16;16:954. doi: 10.1186/s12864-015-2197-6 (PMC4647672; doi:10.1186/s12864-015-2197-6)
Supplement: Additional file 8: Table S8. — Oligonucleotides used in the study. (XLSX 10 kb) [file 12864_2015_2197_MOESM8_ESM.xlsx]

## Sheet: Oligonucleotides
qPCR
Rv0578_F	CGCACGCCCAGGAATATCAG
Rv0578_R	CGCGGCTAGCAAACTCTGTT
Rv0789c_F	GAGATCGTCAACGCGTGGAA
Rv0789c_R	GTTGTCGACGAAGGTGGCG
Rv0834_F	GTTTCATGCCCGGTTTGTGC
Rv0834_R	TGGTGCCGTTGCCGATAAAA
Rv0840c_F	TCAGTCTGACCATCGCGAACA
Rv0840c_R	CGGGTGCGGCACAGATAAGT
Rv1101c_F	GTCGGCCATCATCTTTGTGT
Rv1101c_R	GTGAAATCCGGCGATGTAGA
Rv1405c_F	CGCAAGCCCTGCCGTTT
Rv1405c_R	CAGCATCCGGCCGAAGAA
Rv1526c_F	CGCGCCGTCAAGGAACTA
Rv1526c_R	GCAGCCGGAATGTCGTAGTAC
Rv1661_F	GATGCATGCGGGAAGATGTAT
Rv1661_R	GCAACTTGGTCGGGTCAATT
Rv2162_F	GGATTTGGCGAACATCGGGT
Rv2162_R	CGCTCAACGTCTGATAGCCC
Rv2703_F	CGATGACGACGAGGAGAT
Rv2703_R	GCTACCTTGCCGATCTGTTT
Rv2780_F	GGCCGCGTCACGTGCTT
Rv2780_R	TGGGTTCGCATCAGGTGGTA
Rv2918c_F	GCAACCCGACGTGACTTAAA
Rv2918c_R	ACCAGGTCATCGACCAGTGA
Rv3197_F	CATGGTCGGCGTGCTCAAA
Rv3197_R	CGACGTGAGGCACCTGGAA
Rv3595_F	GGCGTATCAGACGATCAGCG
Rv3595_R	CCATCACCGATCAACGGACG
Rv3864_F	CAAGACGACGAGTAACTTTATTTG
Rv3864_R	GCGATGTTCTGGTTTAGGTAAG
MTS0997_F	GAAGCAGGCCCGGTTAGTGA
MTS0997_R	GGCAGACCCGGCGTGACT
MTS1338_F	GGGGAAACCCGGTGATCTG
MTS1338_R	GGTAGGTCAAACCGGGTGTACAT
MTS2823_F	AAGCCCGGTGAGGCCAA
MTS2823_R	CGTCGATGCCATCTGCTGTT
16S_F	TACGTAGGGTGCGAGCGTTG
16S_R	CCCGCACGCTCACAGTTAAG
Northern blotting
NB5	CTGTCAACCGAGCGTGGATCCGAGGATTTCCGAAT
NB3	CTTCTCCAAGATCAGGTTTCTCACCCACTT
Primer extension
PE667	CTCGCAGGCTCATTCTTCAAAA
Overexpression
MTS0997_OvEx_F	AAAAGCTTAAGAAGCAGGCCCGGTTAGT
MTS0997_OvEx_R	TAAAGCTTATGGGCAGACCCGGCGT
MTS1338_OvEx_F	AAAAGCTTgtgATACCGGGGAAACC
MTS1338_OvEx_R	TTAAGCTTGAGGATCTGCCCGAAGG
rrnB_F	CTAGAGTGACCGCGTCTGACCAGGGAAAATAGCCCTCTGACCTGGGGATTTGACTCCCAGTTTCCAAGGACGTAACTTA
rrnB_R	AGCTTAAGTTACGTCCTTGGAAACTGGGAGTCAAATCCCCAGGTCAGAGGGCTATTTTCCCTGGTCAGACGCGGTCACT
Term_F	AGCTTCCCCGCGAAAGCGGGGTTTTTTTTTTT
Term_R	AGCTAAAAAAAAAAACCCCGCTTTCGCGGGGA
